# Supplementary material for: Plant Nutrient Resource Use Strategies Shape Active Rhizosphere Microbiota Through Root Exudation
Source: Front Plant Sci. 2018 Nov 23;9:1662. doi: 10.3389/fpls.2018.01662 (PMC6265440; doi:10.3389/fpls.2018.01662)
Supplement: Table S3 — Taxonomic affiliation of OTUs retrieved from heavy-DNA fractions (root exudate consumers): (file 1) shared by exploitative plants (DG, TF, BE, and AO) and representing the core microbiota; (file 2) present in AO only; (file 3) present in BE only; (file 4) present in DG only; (file 5) present in TF only. [file Table_3.xlsx]

## Sheet: Venn
Root exudates consumers (heavy-DNA)

## Sheet: Heavy_DNA Commun
	x
1	[u'k__Bacteria', u'p__Proteobacteria', u'c__Betaproteobacteria', u'o__Burkholderiales', u'f__Comamonadaceae', u'g__Methylibium', u's__']
2	[u'k__Bacteria', u'p__Proteobacteria', u'c__Alphaproteobacteria', u'o__Caulobacterales', u'f__Caulobacteraceae']
3	[u'k__Bacteria', u'p__Proteobacteria', u'c__Alphaproteobacteria', u'o__Rhodospirillales', u'f__Rhodospirillaceae', u'g__', u's__']
4	[u'k__Bacteria', u'p__Acidobacteria', u'c__Sva0725', u'o__Sva0725', u'f__', u'g__', u's__']
5	[u'k__Bacteria', u'p__Proteobacteria', u'c__Betaproteobacteria', u'o__Ellin6067', u'f__', u'g__', u's__']
6	[u'k__Bacteria', u'p__Proteobacteria', u'c__Gammaproteobacteria', u'o__Xanthomonadales', u'f__Xanthomonadaceae', u'g__', u's__']
7	[u'k__Bacteria', u'p__Proteobacteria', u'c__Deltaproteobacteria', u'o__Myxococcales', u'f__', u'g__', u's__']
8	[u'k__Bacteria', u'p__Proteobacteria', u'c__Gammaproteobacteria', u'o__Thiotrichales', u'f__Piscirickettsiaceae', u'g__', u's__']
9	[u'k__Bacteria', u'p__Proteobacteria', u'c__Alphaproteobacteria', u'o__Sphingomonadales', u'f__Erythrobacteraceae']
10	[u'k__Bacteria', u'p__Actinobacteria', u'c__Actinobacteria', u'o__Actinomycetales', u'f__Micromonosporaceae']
11	[u'k__Bacteria', u'p__Actinobacteria', u'c__Actinobacteria', u'o__Actinomycetales', u'f__Kineosporiaceae', u'g__', u's__']
12	[u'k__Bacteria', u'p__Proteobacteria', u'c__Betaproteobacteria', u'o__Burkholderiales', u'f__Comamonadaceae']
13	[u'k__Bacteria', u'p__Proteobacteria', u'c__Gammaproteobacteria', u'o__Xanthomonadales', u'f__Sinobacteraceae', u'g__', u's__']
14	[u'k__Bacteria', u'p__Proteobacteria', u'c__Alphaproteobacteria', u'o__Rhizobiales', u'f__Hyphomicrobiaceae']
15	[u'k__Bacteria', u'p__Proteobacteria', u'c__Alphaproteobacteria', u'o__Rhizobiales', u'f__Phyllobacteriaceae', u'g__Mesorhizobium']
16	[u'k__Bacteria', u'p__Proteobacteria', u'c__Alphaproteobacteria', u'o__Rhizobiales', u'f__Hyphomicrobiaceae', u'g__Rhodoplanes', u's__']
17	[u'k__Bacteria', u'p__Proteobacteria', u'c__Gammaproteobacteria']
18	[u'k__Bacteria', u'p__Proteobacteria', u'c__Alphaproteobacteria', u'o__Rhizobiales', u'f__Rhizobiaceae', u'g__Rhizobium']
19	[u'k__Bacteria', u'p__Actinobacteria', u'c__Acidimicrobiia', u'o__Acidimicrobiales', u'f__EB1017', u'g__', u's__']
20	[u'k__Bacteria', u'p__Actinobacteria', u'c__Actinobacteria', u'o__Actinomycetales', u'f__Microbacteriaceae', u'g__Agromyces', u's__']
21	[u'k__Bacteria', u'p__Acidobacteria', u'c__Solibacteres', u'o__Solibacterales', u'f__Solibacteraceae', u'g__Candidatus Solibacter', u's__']
22	[u'k__Bacteria', u'p__Proteobacteria', u'c__Alphaproteobacteria', u'o__Rhizobiales', u'f__Hyphomicrobiaceae', u'g__Devosia', u's__']
23	[u'k__Bacteria', u'p__Proteobacteria', u'c__Alphaproteobacteria', u'o__Caulobacterales', u'f__Caulobacteraceae', u'g__Phenylobacterium', u's__']
24	[u'k__Bacteria', u'p__Proteobacteria', u'c__Deltaproteobacteria', u'o__Myxococcales', u'f__', u'g__', u's__']
25	[u'k__Bacteria', u'p__Proteobacteria', u'c__Deltaproteobacteria', u'o__Myxococcales', u'f__Haliangiaceae', u'g__', u's__']
26	[u'k__Bacteria', u'p__Acidobacteria', u'c__Solibacteres', u'o__Solibacterales', u'f__Solibacteraceae', u'g__Candidatus Solibacter', u's__']
27	[u'k__Bacteria', u'p__Proteobacteria', u'c__Alphaproteobacteria', u'o__Rhizobiales', u'f__Bradyrhizobiaceae', u'g__Bradyrhizobium', u's__']
28	[u'k__Bacteria', u'p__Proteobacteria', u'c__Alphaproteobacteria', u'o__Rhizobiales', u'f__Bradyrhizobiaceae']
29	[u'k__Bacteria', u'p__Proteobacteria', u'c__Alphaproteobacteria', u'o__Rhizobiales', u'f__Rhizobiaceae']
30	[u'k__Bacteria', u'p__Chloroflexi', u'c__Chloroflexi', u'o__[Roseiflexales]', u'f__[Kouleothrixaceae]', u'g__', u's__']
31	[u'k__Bacteria', u'p__Verrucomicrobia', u'c__[Spartobacteria]', u'o__[Chthoniobacterales]', u'f__[Chthoniobacteraceae]', u'g__DA101', u's__']
32	[u'k__Bacteria', u'p__Acidobacteria', u'c__Acidobacteria-6', u'o__iii1-15', u'f__', u'g__', u's__']
33	[u'k__Bacteria', u'p__Proteobacteria', u'c__Alphaproteobacteria', u'o__Sphingomonadales', u'f__Erythrobacteraceae']
34	[u'k__Bacteria', u'p__Proteobacteria', u'c__Alphaproteobacteria', u'o__Sphingomonadales', u'f__Sphingomonadaceae', u'g__', u's__']
35	[u'k__Bacteria', u'p__Proteobacteria', u'c__Gammaproteobacteria', u'o__Xanthomonadales', u'f__Xanthomonadaceae']
36	[u'k__Bacteria', u'p__Acidobacteria', u'c__Solibacteres', u'o__Solibacterales', u'f__', u'g__', u's__']
37	[u'k__Bacteria', u'p__Proteobacteria', u'c__Alphaproteobacteria', u'o__Rhodospirillales', u'f__Rhodospirillaceae', u'g__', u's__']
38	[u'k__Bacteria', u'p__Proteobacteria', u'c__Alphaproteobacteria', u'o__Rhodospirillales', u'f__Rhodospirillaceae', u'g__', u's__']
39	[u'k__Bacteria', u'p__Acidobacteria', u'c__Solibacteres', u'o__Solibacterales', u'f__', u'g__', u's__']
40	[u'k__Bacteria', u'p__Proteobacteria', u'c__Alphaproteobacteria', u'o__Rhizobiales', u'f__Hyphomicrobiaceae', u'g__Rhodoplanes', u's__']
41	[u'k__Bacteria', u'p__Proteobacteria', u'c__Betaproteobacteria', u'o__Burkholderiales', u'f__Comamonadaceae', u'g__Methylibium', u's__']
42	[u'k__Bacteria', u'p__Actinobacteria', u'c__Acidimicrobiia', u'o__Acidimicrobiales', u'f__C111', u'g__', u's__']
43	[u'k__Bacteria', u'p__Proteobacteria', u'c__Betaproteobacteria', u'o__Burkholderiales', u'f__Comamonadaceae']
44	[u'k__Bacteria', u'p__Proteobacteria', u'c__Deltaproteobacteria', u'o__Myxococcales', u'f__', u'g__', u's__']
45	[u'k__Bacteria', u'p__Proteobacteria', u'c__Betaproteobacteria', u'o__Burkholderiales', u'f__Oxalobacteraceae']
46	[u'k__Bacteria', u'p__Verrucomicrobia', u'c__Opitutae', u'o__Opitutales', u'f__Opitutaceae', u'g__', u's__']
47	[u'k__Bacteria', u'p__Proteobacteria', u'c__Gammaproteobacteria', u'o__Xanthomonadales', u'f__Sinobacteraceae', u'g__', u's__']
48	[u'k__Bacteria', u'p__Proteobacteria', u'c__Alphaproteobacteria', u'o__Rhizobiales', u'f__Phyllobacteriaceae', u'g__Mesorhizobium', u's__']
49	[u'k__Bacteria', u'p__Bacteroidetes', u'c__[Saprospirae]', u'o__[Saprospirales]', u'f__Chitinophagaceae', u'g__', u's__']
50	[u'k__Bacteria', u'p__Proteobacteria', u'c__Alphaproteobacteria', u'o__Rhizobiales', u'f__Hyphomicrobiaceae', u'g__', u's__']
51	[u'k__Bacteria', u'p__Actinobacteria', u'c__Actinobacteria', u'o__Actinomycetales', u'f__Micromonosporaceae']
52	[u'k__Bacteria', u'p__Proteobacteria', u'c__Alphaproteobacteria', u'o__Sphingomonadales', u'f__Sphingomonadaceae', u'g__Kaistobacter', u's__']
53	[u'k__Bacteria', u'p__Actinobacteria', u'c__Actinobacteria', u'o__Actinomycetales', u'f__Streptomycetaceae']
54	[u'k__Bacteria', u'p__Proteobacteria', u'c__Alphaproteobacteria', u'o__Rhizobiales', u'f__Hyphomicrobiaceae', u'g__Rhodoplanes', u's__']
55	[u'k__Bacteria', u'p__Proteobacteria', u'c__Alphaproteobacteria', u'o__Rhizobiales']
56	[u'k__Bacteria', u'p__Proteobacteria', u'c__Betaproteobacteria', u'o__SC-I-84', u'f__', u'g__', u's__']
57	[u'k__Bacteria', u'p__Proteobacteria', u'c__Betaproteobacteria', u'o__Burkholderiales', u'f__Comamonadaceae', u'g__Methylibium', u's__']
58	[u'k__Bacteria', u'p__Proteobacteria', u'c__Alphaproteobacteria', u'o__Rhizobiales', u'f__', u'g__', u's__']
59	[u'k__Bacteria', u'p__Proteobacteria', u'c__Alphaproteobacteria', u'o__Sphingomonadales', u'f__Sphingomonadaceae', u'g__Kaistobacter', u's__']
60	[u'k__Bacteria', u'p__Proteobacteria', u'c__Alphaproteobacteria', u'o__Rhodobacterales', u'f__Hyphomonadaceae', u'g__', u's__']
61	[u'k__Bacteria', u'p__Actinobacteria', u'c__Actinobacteria', u'o__Actinomycetales', u'f__Micrococcaceae']
62	[u'k__Bacteria', u'p__Proteobacteria', u'c__Alphaproteobacteria', u'o__Rhizobiales', u'f__Hyphomicrobiaceae', u'g__Pedomicrobium', u's__']
63	[u'k__Bacteria', u'p__Chloroflexi', u'c__Ellin6529', u'o__', u'f__', u'g__', u's__']
64	[u'k__Bacteria', u'p__Acidobacteria', u'c__iii1-8', u'o__DS-18', u'f__', u'g__', u's__']
65	[u'k__Bacteria', u'p__Proteobacteria', u'c__Betaproteobacteria', u'o__Burkholderiales', u'f__Comamonadaceae', u'g__Methylibium', u's__']
66	[u'k__Bacteria', u'p__Proteobacteria', u'c__Betaproteobacteria', u'o__Burkholderiales', u'f__Comamonadaceae', u'g__Methylibium']
67	[u'k__Bacteria', u'p__Proteobacteria', u'c__Betaproteobacteria', u'o__Burkholderiales', u'f__Comamonadaceae']
68	[u'k__Bacteria', u'p__Armatimonadetes', u'c__[Fimbriimonadia]', u'o__[Fimbriimonadales]', u'f__[Fimbriimonadaceae]', u'g__Fimbriimonas', u's__']
69	[u'k__Bacteria', u'p__Actinobacteria', u'c__Actinobacteria', u'o__Actinomycetales', u'f__Micromonosporaceae', u'g__Pilimelia', u's__']
70	[u'k__Bacteria', u'p__Actinobacteria', u'c__Acidimicrobiia', u'o__Acidimicrobiales', u'f__C111', u'g__', u's__']
71	[u'k__Bacteria', u'p__Chloroflexi', u'c__Ellin6529', u'o__', u'f__', u'g__', u's__']
72	[u'k__Bacteria', u'p__Proteobacteria', u'c__Betaproteobacteria', u'o__Burkholderiales', u'f__Comamonadaceae']
73	[u'k__Bacteria', u'p__Planctomycetes', u'c__Planctomycetia', u'o__Pirellulales', u'f__Pirellulaceae', u'g__A17', u's__']
74	[u'k__Bacteria', u'p__Proteobacteria', u'c__Alphaproteobacteria', u'o__Rhodospirillales', u'f__Rhodospirillaceae', u'g__', u's__']
75	[u'k__Bacteria', u'p__Proteobacteria', u'c__Alphaproteobacteria', u'o__Rhizobiales', u'f__Hyphomicrobiaceae', u'g__Rhodoplanes', u's__']
76	[u'k__Bacteria', u'p__Proteobacteria', u'c__Alphaproteobacteria', u'o__Sphingomonadales', u'f__Sphingomonadaceae', u'g__Kaistobacter', u's__']
77	[u'k__Bacteria', u'p__Actinobacteria', u'c__Actinobacteria', u'o__Actinomycetales', u'f__Micrococcaceae', u'g__', u's__']
78	[u'k__Bacteria', u'p__Verrucomicrobia', u'c__[Pedosphaerae]', u'o__[Pedosphaerales]', u'f__auto67_4W', u'g__', u's__']
79	[u'k__Bacteria', u'p__Actinobacteria', u'c__Actinobacteria', u'o__Actinomycetales', u'f__Geodermatophilaceae', u'g__', u's__']
80	[u'k__Bacteria', u'p__Proteobacteria', u'c__Alphaproteobacteria', u'o__Rhizobiales', u'f__Hyphomicrobiaceae', u'g__Rhodoplanes', u's__']
81	[u'k__Bacteria', u'p__Proteobacteria', u'c__Alphaproteobacteria', u'o__Sphingomonadales', u'f__Sphingomonadaceae', u'g__Kaistobacter', u's__']
82	[u'k__Bacteria', u'p__Proteobacteria', u'c__Alphaproteobacteria', u'o__Rhizobiales', u'f__Hyphomicrobiaceae', u'g__Devosia', u's__']
83	[u'k__Bacteria', u'p__Proteobacteria', u'c__Betaproteobacteria', u'o__Burkholderiales', u'f__Comamonadaceae']
84	[u'k__Bacteria', u'p__Actinobacteria', u'c__Actinobacteria', u'o__Actinomycetales', u'f__Nocardioidaceae', u'g__', u's__']
85	[u'k__Bacteria', u'p__Proteobacteria', u'c__Deltaproteobacteria', u'o__Myxococcales', u'f__', u'g__', u's__']
86	[u'k__Bacteria', u'p__Proteobacteria', u'c__Betaproteobacteria', u'o__Burkholderiales', u'f__Comamonadaceae']
87	[u'k__Bacteria', u'p__Proteobacteria', u'c__Betaproteobacteria', u'o__Burkholderiales', u'f__Oxalobacteraceae', u'g__Janthinobacterium', u's__']
88	[u'k__Bacteria', u'p__Proteobacteria', u'c__Betaproteobacteria', u'o__Burkholderiales', u'f__Comamonadaceae']
89	[u'k__Bacteria', u'p__Proteobacteria', u'c__Gammaproteobacteria', u'o__Xanthomonadales', u'f__Sinobacteraceae', u'g__', u's__']
90	[u'k__Bacteria', u'p__Proteobacteria', u'c__Alphaproteobacteria', u'o__Rhizobiales', u'f__Bradyrhizobiaceae', u'g__Bradyrhizobium', u's__']
91	[u'k__Bacteria', u'p__Proteobacteria', u'c__Alphaproteobacteria', u'o__Rhizobiales', u'f__Hyphomicrobiaceae', u'g__Devosia', u's__']
92	[u'k__Bacteria', u'p__Proteobacteria', u'c__Alphaproteobacteria', u'o__Rhizobiales', u'f__Hyphomicrobiaceae', u'g__Rhodoplanes', u's__']
93	[u'k__Bacteria', u'p__Proteobacteria', u'c__Betaproteobacteria', u'o__Burkholderiales', u'f__Comamonadaceae']
94	[u'k__Bacteria', u'p__Proteobacteria', u'c__Alphaproteobacteria', u'o__Rhodospirillales', u'f__Rhodospirillaceae', u'g__', u's__']
95	[u'k__Bacteria', u'p__Proteobacteria', u'c__Gammaproteobacteria', u'o__Xanthomonadales', u'f__Sinobacteraceae', u'g__', u's__']
96	[u'k__Bacteria', u'p__Proteobacteria', u'c__Betaproteobacteria', u'o__Ellin6067', u'f__', u'g__', u's__']
97	[u'k__Bacteria', u'p__Actinobacteria', u'c__Actinobacteria', u'o__Actinomycetales', u'f__Micromonosporaceae', u'g__Dactylosporangium', u's__']
98	[u'k__Bacteria', u'p__Bacteroidetes', u'c__[Saprospirae]', u'o__[Saprospirales]', u'f__Chitinophagaceae', u'g__', u's__']
99	[u'k__Bacteria', u'p__Actinobacteria', u'c__Actinobacteria', u'o__Actinomycetales', u'f__Streptomycetaceae', u'g__Streptomyces', u's__mirabilis']
100	[u'k__Bacteria', u'p__Acidobacteria', u'c__Acidobacteria-6']
101	[u'k__Bacteria', u'p__Proteobacteria', u'c__Betaproteobacteria', u'o__Ellin6067', u'f__', u'g__', u's__']
102	[u'k__Bacteria', u'p__Proteobacteria', u'c__Alphaproteobacteria', u'o__Sphingomonadales', u'f__Sphingomonadaceae', u'g__Kaistobacter', u's__']
103	[u'k__Bacteria', u'p__Actinobacteria', u'c__Acidimicrobiia', u'o__Acidimicrobiales', u'f__', u'g__', u's__']
104	[u'k__Bacteria', u'p__Proteobacteria', u'c__Betaproteobacteria', u'o__Burkholderiales', u'f__Comamonadaceae']
105	[u'k__Bacteria', u'p__Actinobacteria', u'c__Actinobacteria', u'o__Actinomycetales', u'f__Micromonosporaceae']
106	[u'k__Bacteria', u'p__Proteobacteria', u'c__Alphaproteobacteria', u'o__Rhizobiales', u'f__Hyphomicrobiaceae', u'g__Rhodoplanes', u's__']
107	[u'k__Bacteria', u'p__Bacteroidetes', u'c__Cytophagia', u'o__Cytophagales', u'f__Cytophagaceae', u'g__', u's__']
108	[u'k__Bacteria', u'p__Acidobacteria', u'c__[Chloracidobacteria]', u'o__RB41', u'f__Ellin6075', u'g__', u's__']
109	[u'k__Bacteria', u'p__Proteobacteria', u'c__Betaproteobacteria', u'o__Burkholderiales', u'f__Comamonadaceae', u'g__Rubrivivax', u's__']
110	[u'k__Bacteria', u'p__Proteobacteria', u'c__Alphaproteobacteria', u'o__Rhizobiales', u'f__Hyphomicrobiaceae', u'g__Rhodoplanes', u's__']
111	[u'k__Bacteria', u'p__Gemmatimonadetes', u'c__Gemm-1', u'o__', u'f__', u'g__', u's__']
112	[u'k__Bacteria', u'p__Chloroflexi', u'c__Chloroflexi', u'o__[Roseiflexales]', u'f__[Kouleothrixaceae]', u'g__', u's__']
113	[u'k__Bacteria', u'p__Gemmatimonadetes', u'c__Gemm-1', u'o__', u'f__', u'g__', u's__']
114	[u'k__Bacteria', u'p__Proteobacteria', u'c__Alphaproteobacteria', u'o__Rhizobiales', u'f__Hyphomicrobiaceae', u'g__Rhodoplanes', u's__']
115	[u'k__Bacteria', u'p__Proteobacteria', u'c__Alphaproteobacteria', u'o__Rhizobiales']
116	[u'k__Bacteria', u'p__Proteobacteria', u'c__Alphaproteobacteria', u'o__Sphingomonadales', u'f__Sphingomonadaceae', u'g__Kaistobacter', u's__']
117	[u'k__Bacteria', u'p__Proteobacteria', u'c__Alphaproteobacteria', u'o__Rhodospirillales', u'f__Rhodospirillaceae', u'g__', u's__']
118	[u'k__Bacteria', u'p__Proteobacteria', u'c__Gammaproteobacteria', u'o__Pseudomonadales', u'f__Pseudomonadaceae', u'g__Pseudomonas']
119	[u'k__Bacteria', u'p__Actinobacteria', u'c__Actinobacteria', u'o__Actinomycetales', u'f__Nocardioidaceae', u'g__', u's__']
120	[u'k__Bacteria', u'p__Chloroflexi', u'c__Chloroflexi', u'o__[Roseiflexales]', u'f__[Kouleothrixaceae]', u'g__', u's__']
121	[u'k__Bacteria', u'p__Planctomycetes', u'c__Phycisphaerae', u'o__WD2101', u'f__', u'g__', u's__']
122	[u'k__Bacteria', u'p__Actinobacteria', u'c__MB-A2-108', u'o__0319-7L14', u'f__', u'g__', u's__']
123	[u'k__Bacteria', u'p__Proteobacteria', u'c__Alphaproteobacteria', u'o__Sphingomonadales', u'f__Erythrobacteraceae']
124	[u'k__Bacteria', u'p__Actinobacteria', u'c__Acidimicrobiia', u'o__Acidimicrobiales', u'f__C111', u'g__', u's__']
125	[u'k__Bacteria', u'p__Actinobacteria', u'c__Actinobacteria', u'o__Actinomycetales', u'f__Streptomycetaceae']
126	[u'k__Bacteria', u'p__Actinobacteria', u'c__Actinobacteria', u'o__Actinomycetales', u'f__Streptomycetaceae']
127	[u'k__Bacteria', u'p__Proteobacteria', u'c__Alphaproteobacteria', u'o__Sphingomonadales', u'f__Erythrobacteraceae', u'g__', u's__']
128	[u'k__Bacteria', u'p__Proteobacteria', u'c__Alphaproteobacteria', u'o__Rhizobiales', u'f__Hyphomicrobiaceae', u'g__Devosia', u's__']
129	[u'k__Bacteria', u'p__Proteobacteria', u'c__Alphaproteobacteria', u'o__Sphingomonadales', u'f__Sphingomonadaceae', u'g__Kaistobacter', u's__']
130	[u'k__Bacteria', u'p__Actinobacteria', u'c__Actinobacteria', u'o__Actinomycetales', u'f__Micrococcaceae']
131	[u'k__Bacteria', u'p__Proteobacteria', u'c__Alphaproteobacteria', u'o__Rhizobiales', u'f__Hyphomicrobiaceae', u'g__Devosia', u's__']
132	[u'k__Bacteria', u'p__Proteobacteria', u'c__Betaproteobacteria', u'o__Ellin6067', u'f__', u'g__', u's__']
133	[u'k__Bacteria', u'p__Actinobacteria', u'c__Actinobacteria', u'o__Actinomycetales', u'f__Nocardioidaceae', u'g__', u's__']
134	[u'k__Bacteria', u'p__Proteobacteria', u'c__Gammaproteobacteria', u'o__Xanthomonadales', u'f__Sinobacteraceae', u'g__', u's__']
135	[u'k__Bacteria', u'p__Proteobacteria', u'c__Gammaproteobacteria', u'o__Pseudomonadales', u'f__Pseudomonadaceae', u'g__Pseudomonas']
136	[u'k__Bacteria', u'p__Proteobacteria', u'c__Betaproteobacteria', u'o__Burkholderiales', u'f__Comamonadaceae']
137	[u'k__Bacteria', u'p__Actinobacteria', u'c__Actinobacteria', u'o__Actinomycetales', u'f__Micrococcaceae']
138	[u'k__Bacteria', u'p__Fibrobacteres', u'c__Fibrobacteria', u'o__258ds10', u'f__', u'g__', u's__']
139	[u'k__Bacteria', u'p__Proteobacteria', u'c__Alphaproteobacteria', u'o__Rhizobiales', u'f__Hyphomicrobiaceae', u'g__Devosia', u's__']
140	[u'k__Bacteria', u'p__Proteobacteria', u'c__Deltaproteobacteria', u'o__Myxococcales', u'f__', u'g__', u's__']
141	[u'k__Bacteria', u'p__Proteobacteria', u'c__Deltaproteobacteria', u'o__Myxococcales', u'f__', u'g__', u's__']
142	[u'k__Bacteria', u'p__Bacteroidetes', u'c__[Saprospirae]', u'o__[Saprospirales]', u'f__Saprospiraceae', u'g__', u's__']
143	[u'k__Bacteria', u'p__Proteobacteria', u'c__Alphaproteobacteria', u'o__Rhizobiales', u'f__Rhizobiaceae', u'g__Rhizobium', u's__']
144	[u'k__Bacteria', u'p__Actinobacteria', u'c__Actinobacteria', u'o__Actinomycetales', u'f__Micrococcaceae']
145	[u'k__Bacteria', u'p__Proteobacteria', u'c__Alphaproteobacteria', u'o__Ellin329', u'f__', u'g__', u's__']
146	[u'k__Bacteria', u'p__Proteobacteria', u'c__Alphaproteobacteria', u'o__Sphingomonadales', u'f__Sphingomonadaceae']
147	[u'k__Bacteria', u'p__Chloroflexi', u'c__Chloroflexi', u'o__[Roseiflexales]', u'f__[Kouleothrixaceae]', u'g__', u's__']
148	[u'k__Bacteria', u'p__Proteobacteria', u'c__Betaproteobacteria', u'o__Burkholderiales', u'f__Comamonadaceae', u'g__Methylibium']
149	[u'k__Bacteria', u'p__Verrucomicrobia', u'c__[Pedosphaerae]', u'o__[Pedosphaerales]', u'f__auto67_4W', u'g__', u's__']
150	[u'k__Bacteria', u'p__Proteobacteria', u'c__Alphaproteobacteria', u'o__Rhodospirillales', u'f__Rhodospirillaceae']
151	[u'k__Bacteria', u'p__Proteobacteria', u'c__Alphaproteobacteria', u'o__Rhizobiales', u'f__Phyllobacteriaceae', u'g__Mesorhizobium', u's__']
152	[u'k__Bacteria', u'p__Proteobacteria', u'c__Alphaproteobacteria', u'o__Rhizobiales', u'f__Phyllobacteriaceae', u'g__Mesorhizobium', u's__']
153	[u'k__Bacteria', u'p__Proteobacteria', u'c__Alphaproteobacteria', u'o__Rhizobiales', u'f__Bradyrhizobiaceae']
154	[u'k__Bacteria', u'p__Planctomycetes', u'c__Planctomycetia', u'o__Pirellulales', u'f__Pirellulaceae', u'g__A17', u's__']
155	[u'k__Bacteria', u'p__Acidobacteria', u'c__[Chloracidobacteria]', u'o__RB41', u'f__', u'g__', u's__']
156	[u'k__Bacteria', u'p__Gemmatimonadetes', u'c__Gemmatimonadetes', u'o__', u'f__', u'g__', u's__']
157	[u'k__Bacteria', u'p__Proteobacteria', u'c__Betaproteobacteria', u'o__Burkholderiales', u'f__Comamonadaceae', u'g__Methylibium', u's__']
158	[u'k__Bacteria', u'p__Proteobacteria', u'c__Alphaproteobacteria', u'o__Rhodospirillales', u'f__Rhodospirillaceae', u'g__', u's__']
159	[u'k__Bacteria', u'p__Planctomycetes', u'c__OM190', u'o__CL500-15', u'f__', u'g__', u's__']
160	[u'k__Bacteria', u'p__Proteobacteria', u'c__Betaproteobacteria', u'o__Burkholderiales', u'f__Comamonadaceae', u'g__Ramlibacter', u's__']
161	[u'k__Bacteria', u'p__Proteobacteria', u'c__Alphaproteobacteria', u'o__Rhizobiales', u'f__Hyphomicrobiaceae', u'g__Devosia', u's__']
162	[u'k__Bacteria', u'p__Chloroflexi', u'c__Chloroflexi', u'o__[Roseiflexales]', u'f__[Kouleothrixaceae]', u'g__', u's__']
163	[u'k__Bacteria', u'p__Chloroflexi', u'c__Ellin6529', u'o__', u'f__', u'g__', u's__']
164	[u'k__Bacteria', u'p__Actinobacteria', u'c__MB-A2-108', u'o__0319-7L14', u'f__', u'g__', u's__']
165	[u'k__Bacteria', u'p__Chloroflexi', u'c__Ellin6529', u'o__', u'f__', u'g__', u's__']
166	[u'k__Bacteria', u'p__Acidobacteria', u'c__Acidobacteria-6', u'o__iii1-15', u'f__', u'g__', u's__']
167	[u'k__Bacteria', u'p__Acidobacteria', u'c__[Chloracidobacteria]', u'o__RB41', u'f__Ellin6075', u'g__', u's__']
168	[u'k__Bacteria', u'p__Actinobacteria', u'c__Acidimicrobiia', u'o__Acidimicrobiales', u'f__C111', u'g__', u's__']
169	[u'k__Bacteria', u'p__Proteobacteria', u'c__Gammaproteobacteria', u'o__Xanthomonadales', u'f__Sinobacteraceae', u'g__', u's__']
170	[u'k__Bacteria', u'p__Proteobacteria', u'c__Alphaproteobacteria', u'o__Rhizobiales', u'f__Hyphomicrobiaceae', u'g__Rhodoplanes', u's__']
171	[u'k__Bacteria', u'p__Proteobacteria', u'c__Alphaproteobacteria', u'o__Sphingomonadales', u'f__Sphingomonadaceae', u'g__Sphingomonas']
172	[u'k__Bacteria', u'p__Proteobacteria', u'c__Betaproteobacteria', u'o__Burkholderiales', u'f__Comamonadaceae', u'g__Methylibium', u's__']
173	[u'k__Bacteria', u'p__Proteobacteria', u'c__Alphaproteobacteria', u'o__Rhizobiales']
174	[u'k__Bacteria', u'p__Chloroflexi', u'c__Ellin6529', u'o__', u'f__', u'g__', u's__']
175	[u'k__Bacteria', u'p__Verrucomicrobia', u'c__Opitutae', u'o__Opitutales', u'f__Opitutaceae', u'g__Opitutus', u's__']
176	[u'k__Bacteria', u'p__Proteobacteria', u'c__Betaproteobacteria', u'o__Ellin6067', u'f__', u'g__', u's__']
177	[u'k__Bacteria', u'p__Proteobacteria', u'c__Betaproteobacteria', u'o__MND1', u'f__', u'g__', u's__']
178	[u'k__Bacteria', u'p__Proteobacteria', u'c__Alphaproteobacteria', u'o__Rhodospirillales', u'f__Rhodospirillaceae', u'g__', u's__']
179	[u'k__Bacteria', u'p__Proteobacteria', u'c__Alphaproteobacteria', u'o__Rhodospirillales', u'f__Rhodospirillaceae', u'g__', u's__']
180	[u'k__Bacteria', u'p__Gemmatimonadetes', u'c__Gemmatimonadetes', u'o__N1423WL', u'f__', u'g__', u's__']
181	[u'k__Bacteria', u'p__Proteobacteria', u'c__Alphaproteobacteria', u'o__Rhizobiales', u'f__Phyllobacteriaceae', u'g__Mesorhizobium', u's__']
182	[u'k__Bacteria', u'p__Actinobacteria', u'c__Actinobacteria', u'o__Actinomycetales', u'f__Microbacteriaceae', u'g__Salinibacterium', u's__']
183	[u'k__Bacteria', u'p__Proteobacteria', u'c__Alphaproteobacteria', u'o__Rhodospirillales', u'f__Rhodospirillaceae', u'g__', u's__']
184	[u'k__Bacteria', u'p__Proteobacteria', u'c__Betaproteobacteria', u'o__Burkholderiales', u'f__Comamonadaceae']
185	[u'k__Bacteria', u'p__Proteobacteria', u'c__Gammaproteobacteria', u'o__Xanthomonadales']
186	[u'k__Bacteria', u'p__Actinobacteria', u'c__Actinobacteria', u'o__Actinomycetales', u'f__Microbacteriaceae']
187	[u'k__Bacteria', u'p__Proteobacteria', u'c__Alphaproteobacteria', u'o__Caulobacterales', u'f__Caulobacteraceae', u'g__', u's__']
188	[u'k__Bacteria', u'p__Proteobacteria', u'c__Alphaproteobacteria', u'o__Sphingomonadales', u'f__Erythrobacteraceae']
189	[u'k__Bacteria', u'p__Actinobacteria', u'c__Acidimicrobiia', u'o__Acidimicrobiales', u'f__C111', u'g__', u's__']
190	[u'k__Bacteria', u'p__Actinobacteria', u'c__Actinobacteria', u'o__Actinomycetales', u'f__Micrococcaceae']
191	[u'k__Bacteria', u'p__Proteobacteria', u'c__Alphaproteobacteria', u'o__Sphingomonadales', u'f__Sphingomonadaceae']
192	[u'k__Bacteria', u'p__Proteobacteria', u'c__Alphaproteobacteria', u'o__Rhizobiales', u'f__Phyllobacteriaceae', u'g__Mesorhizobium', u's__']
193	[u'k__Bacteria', u'p__Bacteroidetes', u'c__Cytophagia', u'o__Cytophagales', u'f__Cytophagaceae', u'g__', u's__']
194	[u'k__Bacteria', u'p__Proteobacteria', u'c__Betaproteobacteria', u'o__Burkholderiales', u'f__Comamonadaceae']
195	[u'k__Bacteria', u'p__Proteobacteria', u'c__Alphaproteobacteria', u'o__Caulobacterales', u'f__Caulobacteraceae']
196	[u'k__Bacteria', u'p__Proteobacteria', u'c__Alphaproteobacteria', u'o__Rhizobiales', u'f__Hyphomicrobiaceae', u'g__Rhodoplanes', u's__']
197	[u'k__Bacteria', u'p__Proteobacteria', u'c__Betaproteobacteria', u'o__Rhodocyclales', u'f__Rhodocyclaceae', u'g__Dechloromonas', u's__']
198	[u'k__Bacteria', u'p__Proteobacteria', u'c__Alphaproteobacteria', u'o__Rhizobiales', u'f__Hyphomicrobiaceae', u'g__Rhodoplanes', u's__']
199	[u'k__Bacteria', u'p__Fibrobacteres', u'c__Fibrobacteria', u'o__258ds10', u'f__', u'g__', u's__']
200	[u'k__Bacteria', u'p__Proteobacteria', u'c__Alphaproteobacteria', u'o__Rhizobiales', u'f__Hyphomicrobiaceae', u'g__Rhodoplanes', u's__']
201	[u'k__Bacteria', u'p__Proteobacteria', u'c__Alphaproteobacteria', u'o__Rhizobiales', u'f__Hyphomicrobiaceae', u'g__Pedomicrobium', u's__']
202	[u'k__Bacteria', u'p__Actinobacteria', u'c__Acidimicrobiia', u'o__Acidimicrobiales', u'f__EB1017', u'g__', u's__']
203	[u'k__Bacteria', u'p__Chloroflexi', u'c__Ellin6529', u'o__', u'f__', u'g__', u's__']
204	[u'k__Bacteria', u'p__Proteobacteria', u'c__Alphaproteobacteria', u'o__Rhizobiales', u'f__Hyphomicrobiaceae', u'g__Rhodoplanes', u's__']
205	[u'k__Bacteria', u'p__Proteobacteria', u'c__Betaproteobacteria', u'o__Burkholderiales', u'f__Comamonadaceae']
206	[u'k__Bacteria', u'p__Actinobacteria', u'c__Actinobacteria', u'o__Actinomycetales', u'f__Intrasporangiaceae']
207	[u'k__Bacteria', u'p__Chloroflexi', u'c__Chloroflexi', u'o__[Roseiflexales]', u'f__[Kouleothrixaceae]', u'g__', u's__']
208	[u'k__Bacteria', u'p__Actinobacteria', u'c__Actinobacteria', u'o__Actinomycetales', u'f__Micromonosporaceae']
209	[u'k__Bacteria', u'p__Proteobacteria', u'c__Alphaproteobacteria', u'o__Rhodospirillales', u'f__Rhodospirillaceae', u'g__', u's__']
210	[u'k__Bacteria', u'p__Proteobacteria', u'c__Alphaproteobacteria', u'o__Rhizobiales', u'f__Rhizobiaceae', u'g__Agrobacterium']
211	[u'k__Bacteria', u'p__Proteobacteria', u'c__Alphaproteobacteria', u'o__', u'f__', u'g__', u's__']
212	[u'k__Bacteria', u'p__Planctomycetes', u'c__Phycisphaerae', u'o__Phycisphaerales', u'f__', u'g__', u's__']
213	[u'k__Bacteria', u'p__Proteobacteria', u'c__Alphaproteobacteria', u'o__Rhodospirillales', u'f__Rhodospirillaceae', u'g__', u's__']
214	[u'k__Bacteria', u'p__Proteobacteria', u'c__Alphaproteobacteria', u'o__Sphingomonadales', u'f__Erythrobacteraceae']
215	[u'k__Bacteria', u'p__Bacteroidetes', u'c__Cytophagia', u'o__Cytophagales', u'f__Cytophagaceae', u'g__', u's__']
216	[u'k__Bacteria', u'p__Proteobacteria', u'c__Alphaproteobacteria', u'o__Sphingomonadales', u'f__', u'g__', u's__']
217	[u'k__Bacteria', u'p__Actinobacteria', u'c__Actinobacteria', u'o__Actinomycetales', u'f__Nocardioidaceae', u'g__', u's__']
218	[u'k__Bacteria', u'p__Fibrobacteres', u'c__Fibrobacteria', u'o__258ds10', u'f__', u'g__', u's__']
219	[u'k__Bacteria', u'p__Proteobacteria', u'c__Alphaproteobacteria', u'o__Rhodospirillales', u'f__Rhodospirillaceae']
220	[u'k__Bacteria', u'p__Actinobacteria', u'c__Actinobacteria', u'o__Actinomycetales', u'f__Actinosynnemataceae']
221	[u'k__Bacteria', u'p__Proteobacteria', u'c__Alphaproteobacteria', u'o__Rhizobiales', u'f__', u'g__', u's__']
222	[u'k__Bacteria', u'p__Proteobacteria', u'c__Betaproteobacteria', u'o__Burkholderiales', u'f__Comamonadaceae', u'g__Methylibium']
223	[u'k__Bacteria', u'p__Proteobacteria', u'c__Alphaproteobacteria', u'o__Rhizobiales', u'f__Bradyrhizobiaceae']
224	[u'k__Bacteria', u'p__Proteobacteria', u'c__Alphaproteobacteria', u'o__Sphingomonadales', u'f__Sphingomonadaceae', u'g__Kaistobacter', u's__']
225	[u'k__Bacteria', u'p__Proteobacteria', u'c__Alphaproteobacteria', u'o__Rhizobiales', u'f__Bradyrhizobiaceae']
226	[u'k__Bacteria', u'p__Actinobacteria', u'c__Acidimicrobiia', u'o__Acidimicrobiales', u'f__C111', u'g__', u's__']
227	[u'k__Bacteria', u'p__Proteobacteria', u'c__Deltaproteobacteria', u'o__Myxococcales', u'f__', u'g__', u's__']
228	[u'k__Bacteria', u'p__Actinobacteria', u'c__Thermoleophilia', u'o__Gaiellales', u'f__Gaiellaceae', u'g__', u's__']
229	[u'k__Bacteria', u'p__Proteobacteria', u'c__Deltaproteobacteria', u'o__Myxococcales']
230	[u'k__Bacteria', u'p__Proteobacteria', u'c__Deltaproteobacteria', u'o__Myxococcales', u'f__', u'g__', u's__']
231	[u'k__Bacteria', u'p__Proteobacteria', u'c__Alphaproteobacteria', u'o__Caulobacterales', u'f__Caulobacteraceae', u'g__Phenylobacterium', u's__']
232	[u'k__Bacteria', u'p__Proteobacteria', u'c__Alphaproteobacteria', u'o__Rhizobiales', u'f__Hyphomicrobiaceae']
233	[u'k__Bacteria', u'p__Verrucomicrobia', u'c__[Pedosphaerae]', u'o__[Pedosphaerales]', u'f__auto67_4W', u'g__', u's__']
234	[u'k__Bacteria', u'p__Proteobacteria', u'c__Alphaproteobacteria', u'o__Rhizobiales', u'f__Rhizobiaceae', u'g__Rhizobium', u's__']
235	[u'k__Bacteria', u'p__Actinobacteria', u'c__Actinobacteria', u'o__Actinomycetales', u'f__Micromonosporaceae', u'g__Dactylosporangium', u's__']
236	[u'k__Bacteria', u'p__Proteobacteria', u'c__Alphaproteobacteria']
237	[u'k__Bacteria', u'p__Actinobacteria', u'c__Acidimicrobiia', u'o__Acidimicrobiales', u'f__C111', u'g__', u's__']
238	[u'k__Bacteria', u'p__Proteobacteria', u'c__Alphaproteobacteria', u'o__Rhizobiales', u'f__Hyphomicrobiaceae', u'g__Devosia', u's__']
239	[u'k__Bacteria', u'p__Nitrospirae', u'c__Nitrospira', u'o__Nitrospirales', u'f__Nitrospiraceae', u'g__Nitrospira', u's__']
240	[u'k__Bacteria', u'p__Proteobacteria', u'c__Alphaproteobacteria', u'o__Rhizobiales', u'f__Bradyrhizobiaceae']
241	[u'k__Bacteria', u'p__Actinobacteria', u'c__Actinobacteria', u'o__Actinomycetales']
242	[u'k__Bacteria', u'p__Acidobacteria', u'c__Solibacteres', u'o__Solibacterales', u'f__Solibacteraceae', u'g__Candidatus Solibacter', u's__']
243	[u'k__Bacteria', u'p__Actinobacteria', u'c__Actinobacteria', u'o__Actinomycetales', u'f__Micromonosporaceae']
244	[u'k__Bacteria', u'p__Proteobacteria', u'c__Alphaproteobacteria', u'o__Rhizobiales', u'f__Hyphomicrobiaceae', u'g__Rhodoplanes', u's__']
245	[u'k__Bacteria', u'p__Proteobacteria', u'c__Deltaproteobacteria', u'o__Myxococcales', u'f__', u'g__', u's__']
246	[u'k__Bacteria', u'p__Actinobacteria', u'c__Actinobacteria', u'o__Actinomycetales', u'f__Intrasporangiaceae']
247	[u'k__Bacteria', u'p__Proteobacteria', u'c__Alphaproteobacteria', u'o__Sphingomonadales', u'f__Erythrobacteraceae', u'g__', u's__']
248	[u'k__Bacteria', u'p__Actinobacteria', u'c__Actinobacteria', u'o__Actinomycetales', u'f__Nocardioidaceae', u'g__', u's__']
249	[u'k__Bacteria', u'p__Proteobacteria', u'c__Gammaproteobacteria', u'o__Xanthomonadales', u'f__Sinobacteraceae', u'g__', u's__']
250	[u'k__Bacteria', u'p__Actinobacteria', u'c__Actinobacteria', u'o__Actinomycetales', u'f__Intrasporangiaceae', u'g__Terracoccus', u's__']
251	[u'k__Bacteria', u'p__Proteobacteria', u'c__Alphaproteobacteria', u'o__Rhizobiales', u'f__Phyllobacteriaceae', u'g__Mesorhizobium', u's__']
252	[u'k__Bacteria', u'p__Planctomycetes', u'c__Phycisphaerae', u'o__WD2101', u'f__', u'g__', u's__']
253	[u'k__Bacteria', u'p__Proteobacteria', u'c__Betaproteobacteria', u'o__Burkholderiales', u'f__Comamonadaceae']
254	[u'k__Bacteria', u'p__Proteobacteria', u'c__Alphaproteobacteria', u'o__Rhizobiales', u'f__Bradyrhizobiaceae']
255	[u'k__Bacteria', u'p__Proteobacteria', u'c__Alphaproteobacteria', u'o__Rhizobiales', u'f__Hyphomicrobiaceae', u'g__Rhodoplanes', u's__']
256	[u'k__Bacteria', u'p__Chloroflexi', u'c__Chloroflexi', u'o__[Roseiflexales]', u'f__[Kouleothrixaceae]', u'g__', u's__']
257	[u'k__Bacteria', u'p__Armatimonadetes', u'c__[Fimbriimonadia]', u'o__[Fimbriimonadales]', u'f__[Fimbriimonadaceae]', u'g__Fimbriimonas', u's__']
258	[u'k__Bacteria', u'p__Actinobacteria', u'c__Actinobacteria', u'o__Actinomycetales', u'f__Nocardioidaceae', u'g__', u's__']
259	[u'k__Bacteria', u'p__Proteobacteria', u'c__Alphaproteobacteria', u'o__Rhodospirillales', u'f__Rhodospirillaceae', u'g__', u's__']
260	[u'k__Bacteria', u'p__Proteobacteria', u'c__Gammaproteobacteria', u'o__Pseudomonadales', u'f__Pseudomonadaceae', u'g__Pseudomonas', u's__umsongensis']
261	[u'k__Bacteria', u'p__Proteobacteria', u'c__Alphaproteobacteria', u'o__Sphingomonadales', u'f__Sphingomonadaceae']
262	[u'k__Bacteria', u'p__Proteobacteria', u'c__Deltaproteobacteria', u'o__Myxococcales', u'f__', u'g__', u's__']
263	[u'k__Bacteria', u'p__Proteobacteria', u'c__Gammaproteobacteria', u'o__Xanthomonadales', u'f__Xanthomonadaceae']
264	[u'k__Bacteria', u'p__Proteobacteria', u'c__Betaproteobacteria', u'o__Ellin6067', u'f__', u'g__', u's__']
265	[u'k__Bacteria', u'p__Proteobacteria', u'c__Gammaproteobacteria', u'o__Xanthomonadales', u'f__Sinobacteraceae', u'g__', u's__']
266	[u'k__Bacteria', u'p__Bacteroidetes', u'c__[Saprospirae]', u'o__[Saprospirales]', u'f__Saprospiraceae', u'g__', u's__']
267	[u'k__Bacteria', u'p__Chloroflexi', u'c__Chloroflexi', u'o__[Roseiflexales]', u'f__', u'g__', u's__']
268	[u'k__Bacteria', u'p__Proteobacteria', u'c__Alphaproteobacteria', u'o__Rhizobiales', u'f__Bradyrhizobiaceae', u'g__Bradyrhizobium', u's__']
269	[u'k__Bacteria', u'p__Proteobacteria', u'c__Alphaproteobacteria', u'o__Rhizobiales', u'f__', u'g__', u's__']
270	[u'k__Bacteria', u'p__Bacteroidetes', u'c__Cytophagia', u'o__Cytophagales', u'f__Cytophagaceae', u'g__', u's__']
271	[u'k__Bacteria', u'p__Proteobacteria', u'c__Alphaproteobacteria', u'o__Rhizobiales']
272	[u'k__Bacteria', u'p__Proteobacteria', u'c__Alphaproteobacteria', u'o__Rhizobiales']
273	[u'k__Bacteria', u'p__Chloroflexi', u'c__Gitt-GS-136', u'o__', u'f__', u'g__', u's__']
274	[u'k__Bacteria', u'p__Actinobacteria', u'c__Thermoleophilia', u'o__Solirubrobacterales', u'f__', u'g__', u's__']
275	[u'k__Bacteria', u'p__Proteobacteria', u'c__Alphaproteobacteria', u'o__Ellin329', u'f__', u'g__', u's__']
276	[u'k__Bacteria', u'p__Proteobacteria', u'c__Betaproteobacteria', u'o__Burkholderiales', u'f__Comamonadaceae', u'g__Methylibium']
277	[u'k__Bacteria', u'p__Proteobacteria', u'c__Betaproteobacteria', u'o__Burkholderiales', u'f__Oxalobacteraceae', u'g__Janthinobacterium', u's__']
278	[u'k__Bacteria', u'p__Proteobacteria', u'c__Alphaproteobacteria', u'o__Sphingomonadales', u'f__Sphingomonadaceae']
279	[u'k__Bacteria', u'p__Proteobacteria', u'c__Betaproteobacteria', u'o__Burkholderiales', u'f__Comamonadaceae']
280	[u'k__Bacteria', u'p__Proteobacteria', u'c__Alphaproteobacteria', u'o__Rhizobiales']
281	[u'k__Bacteria', u'p__Bacteroidetes', u'c__[Saprospirae]', u'o__[Saprospirales]', u'f__Chitinophagaceae', u'g__', u's__']
282	[u'k__Bacteria', u'p__Actinobacteria', u'c__Actinobacteria', u'o__Actinomycetales', u'f__Streptomycetaceae']
283	[u'k__Bacteria', u'p__Actinobacteria', u'c__Actinobacteria', u'o__Actinomycetales']
284	[u'k__Bacteria', u'p__Actinobacteria', u'c__Thermoleophilia', u'o__Gaiellales', u'f__Gaiellaceae', u'g__', u's__']
285	[u'k__Bacteria', u'p__Proteobacteria', u'c__Alphaproteobacteria', u'o__Rhizobiales']
286	[u'k__Bacteria', u'p__Bacteroidetes', u'c__[Saprospirae]', u'o__[Saprospirales]', u'f__Chitinophagaceae']
287	[u'k__Bacteria', u'p__Proteobacteria', u'c__Gammaproteobacteria', u'o__Xanthomonadales', u'f__Sinobacteraceae', u'g__', u's__']
288	[u'k__Bacteria', u'p__Chloroflexi', u'c__Ellin6529', u'o__', u'f__', u'g__', u's__']
289	[u'k__Bacteria', u'p__Verrucomicrobia', u'c__[Pedosphaerae]', u'o__[Pedosphaerales]', u'f__', u'g__', u's__']
290	[u'k__Bacteria', u'p__Proteobacteria', u'c__Gammaproteobacteria', u'o__Xanthomonadales', u'f__Xanthomonadaceae', u'g__', u's__']
291	[u'k__Bacteria', u'p__Actinobacteria', u'c__Actinobacteria', u'o__Actinomycetales', u'f__Mycobacteriaceae', u'g__Mycobacterium', u's__']
292	[u'k__Bacteria', u'p__Proteobacteria', u'c__Alphaproteobacteria', u'o__Sphingomonadales', u'f__Sphingomonadaceae', u'g__Kaistobacter', u's__']
293	[u'k__Bacteria', u'p__Proteobacteria', u'c__Alphaproteobacteria', u'o__Rhodospirillales', u'f__Rhodospirillaceae', u'g__', u's__']
294	[u'k__Bacteria', u'p__Proteobacteria', u'c__Betaproteobacteria', u'o__Burkholderiales', u'f__Comamonadaceae']
295	[u'k__Bacteria', u'p__Proteobacteria', u'c__Alphaproteobacteria', u'o__Rhizobiales', u'f__Hyphomicrobiaceae']
296	[u'k__Bacteria', u'p__Acidobacteria', u'c__Acidobacteria-6', u'o__CCU21', u'f__', u'g__', u's__']
297	[u'k__Bacteria', u'p__Proteobacteria', u'c__Betaproteobacteria', u'o__MND1', u'f__', u'g__', u's__']
298	[u'k__Bacteria', u'p__Proteobacteria', u'c__Alphaproteobacteria', u'o__Sphingomonadales']
299	[u'k__Bacteria', u'p__Acidobacteria', u'c__Sva0725', u'o__Sva0725', u'f__', u'g__', u's__']
300	[u'k__Bacteria', u'p__Proteobacteria', u'c__Alphaproteobacteria', u'o__Rhizobiales', u'f__Hyphomicrobiaceae', u'g__Rhodoplanes', u's__']
301	[u'k__Bacteria', u'p__Planctomycetes', u'c__Planctomycetia', u'o__Planctomycetales', u'f__Planctomycetaceae', u'g__Planctomyces', u's__']
302	[u'k__Bacteria', u'p__Chloroflexi', u'c__Chloroflexi', u'o__[Roseiflexales]', u'f__[Kouleothrixaceae]', u'g__', u's__']
303	[u'k__Bacteria', u'p__Actinobacteria', u'c__Acidimicrobiia', u'o__Acidimicrobiales', u'f__', u'g__', u's__']
304	[u'k__Bacteria', u'p__Proteobacteria', u'c__Alphaproteobacteria', u'o__Rhodobacterales', u'f__Hyphomonadaceae', u'g__', u's__']
305	[u'k__Bacteria', u'p__Proteobacteria', u'c__Deltaproteobacteria', u'o__Myxococcales', u'f__', u'g__', u's__']
306	[u'k__Bacteria', u'p__Proteobacteria', u'c__Gammaproteobacteria']
307	[u'k__Bacteria', u'p__Proteobacteria', u'c__Alphaproteobacteria', u'o__Rhodospirillales', u'f__Rhodospirillaceae', u'g__', u's__']
308	[u'k__Bacteria', u'p__Acidobacteria', u'c__Acidobacteria-6', u'o__iii1-15', u'f__', u'g__', u's__']
309	[u'k__Bacteria', u'p__Actinobacteria', u'c__Actinobacteria', u'o__Actinomycetales', u'f__Kineosporiaceae', u'g__', u's__']
310	[u'k__Bacteria', u'p__Proteobacteria', u'c__Deltaproteobacteria', u'o__Myxococcales', u'f__', u'g__', u's__']
311	[u'k__Bacteria', u'p__Bacteroidetes', u'c__Cytophagia', u'o__Cytophagales', u'f__Cytophagaceae', u'g__', u's__']
312	[u'k__Bacteria', u'p__Proteobacteria', u'c__Alphaproteobacteria', u'o__Rhizobiales', u'f__', u'g__', u's__']
313	[u'k__Bacteria', u'p__Proteobacteria', u'c__Gammaproteobacteria', u'o__Xanthomonadales', u'f__Sinobacteraceae', u'g__', u's__']
314	[u'k__Bacteria', u'p__Proteobacteria', u'c__Gammaproteobacteria', u'o__Xanthomonadales', u'f__Sinobacteraceae', u'g__', u's__']
315	[u'k__Bacteria', u'p__Proteobacteria', u'c__Alphaproteobacteria', u'o__Sphingomonadales', u'f__Sphingomonadaceae', u'g__Sphingomonas', u's__']
316	[u'k__Bacteria', u'p__Proteobacteria', u'c__Gammaproteobacteria', u'o__Xanthomonadales', u'f__Xanthomonadaceae']
317	[u'k__Bacteria', u'p__Proteobacteria', u'c__Alphaproteobacteria', u'o__Rhodospirillales', u'f__Rhodospirillaceae', u'g__', u's__']
318	[u'k__Bacteria', u'p__Bacteroidetes', u'c__[Saprospirae]', u'o__[Saprospirales]', u'f__Chitinophagaceae', u'g__', u's__']
319	[u'k__Bacteria', u'p__Proteobacteria', u'c__Alphaproteobacteria', u'o__Sphingomonadales', u'f__Erythrobacteraceae', u'g__', u's__']
320	[u'k__Bacteria', u'p__OD1', u'c__ZB2', u'o__', u'f__', u'g__', u's__']
321	[u'k__Bacteria', u'p__Proteobacteria', u'c__Gammaproteobacteria', u'o__Xanthomonadales', u'f__Sinobacteraceae', u'g__', u's__']
322	[u'k__Bacteria', u'p__Acidobacteria', u'c__Sva0725', u'o__Sva0725', u'f__', u'g__', u's__']

## Sheet: Heavy_DNA onlyAO
	x
1	[u'k__Bacteria', u'p__Gemmatimonadetes', u'c__Gemmatimonadetes', u'o__Gemmatimonadales', u'f__Ellin5301', u'g__', u's__']
2	[u'k__Bacteria', u'p__Actinobacteria', u'c__Thermoleophilia', u'o__Solirubrobacterales', u'f__', u'g__', u's__']
3	[u'k__Bacteria', u'p__Proteobacteria', u'c__Deltaproteobacteria', u'o__Myxococcales', u'f__', u'g__', u's__']
4	[u'k__Bacteria', u'p__Proteobacteria', u'c__Alphaproteobacteria', u'o__Rhizobiales']
5	[u'k__Bacteria', u'p__Proteobacteria', u'c__Deltaproteobacteria', u'o__Desulfobacterales', u'f__Desulfobulbaceae', u'g__', u's__']
6	[u'k__Bacteria', u'p__Proteobacteria', u'c__Betaproteobacteria', u'o__Rhodocyclales', u'f__Rhodocyclaceae', u'g__Zoogloea', u's__']
7	[u'k__Bacteria', u'p__Actinobacteria', u'c__Actinobacteria', u'o__Actinomycetales', u'f__Nocardioidaceae', u'g__', u's__']
8	[u'k__Bacteria', u'p__Proteobacteria', u'c__Betaproteobacteria', u'o__Burkholderiales', u'f__Comamonadaceae']
9	[u'k__Bacteria', u'p__Acidobacteria', u'c__Solibacteres', u'o__Solibacterales', u'f__PAUC26f', u'g__', u's__']
10	[u'k__Bacteria', u'p__Actinobacteria', u'c__Actinobacteria', u'o__Actinomycetales']
11	[u'k__Bacteria', u'p__Proteobacteria', u'c__Alphaproteobacteria', u'o__Rhodospirillales', u'f__Rhodospirillaceae', u'g__', u's__']
12	[u'k__Bacteria', u'p__Proteobacteria', u'c__Alphaproteobacteria', u'o__Sphingomonadales', u'f__Sphingomonadaceae']
13	[u'k__Bacteria', u'p__Proteobacteria', u'c__Alphaproteobacteria', u'o__Rhodobacterales']
14	[u'k__Bacteria', u'p__Proteobacteria', u'c__Deltaproteobacteria', u'o__Desulfuromonadales', u'f__Geobacteraceae', u'g__Geobacter', u's__']
15	[u'k__Bacteria', u'p__Proteobacteria', u'c__Betaproteobacteria', u'o__', u'f__', u'g__', u's__']
16	[u'k__Bacteria', u'p__Verrucomicrobia', u'c__Verrucomicrobiae', u'o__Verrucomicrobiales', u'f__Verrucomicrobiaceae', u'g__', u's__']
17	[u'k__Bacteria', u'p__Planctomycetes', u'c__Planctomycetia', u'o__Gemmatales', u'f__Gemmataceae', u'g__Gemmata', u's__']
18	[u'k__Bacteria', u'p__Proteobacteria', u'c__Alphaproteobacteria', u'o__Rhizobiales', u'f__Hyphomicrobiaceae', u'g__Rhodoplanes', u's__']
19	[u'k__Bacteria', u'p__Acidobacteria', u'c__[Chloracidobacteria]', u'o__PK29', u'f__', u'g__', u's__']
20	[u'k__Bacteria', u'p__Proteobacteria', u'c__Betaproteobacteria', u'o__Burkholderiales', u'f__Comamonadaceae', u'g__Hydrogenophaga', u's__']
21	[u'k__Bacteria', u'p__Proteobacteria', u'c__Betaproteobacteria', u'o__Burkholderiales', u'f__Comamonadaceae']
22	[u'k__Bacteria', u'p__Proteobacteria', u'c__Deltaproteobacteria', u'o__Myxococcales', u'f__Haliangiaceae', u'g__', u's__']
23	[u'k__Bacteria', u'p__Planctomycetes', u'c__Planctomycetia', u'o__Pirellulales', u'f__Pirellulaceae', u'g__Pirellula', u's__']
24	[u'k__Bacteria', u'p__Proteobacteria', u'c__Betaproteobacteria', u'o__Burkholderiales', u'f__Comamonadaceae']
25	[u'k__Bacteria', u'p__Proteobacteria', u'c__Deltaproteobacteria', u'o__Desulfobacterales', u'f__Desulfobulbaceae', u'g__', u's__']
26	[u'k__Bacteria', u'p__Proteobacteria', u'c__Gammaproteobacteria', u'o__Legionellales', u'f__Coxiellaceae', u'g__', u's__']
27	[u'k__Bacteria', u'p__Proteobacteria', u'c__Alphaproteobacteria', u'o__Rhodospirillales', u'f__Rhodospirillaceae', u'g__Magnetospirillum', u's__']
28	[u'k__Bacteria', u'p__Planctomycetes', u'c__Planctomycetia', u'o__Gemmatales', u'f__Gemmataceae', u'g__Gemmata', u's__']
29	[u'k__Bacteria', u'p__Proteobacteria', u'c__Gammaproteobacteria', u'o__Xanthomonadales', u'f__Xanthomonadaceae']
30	[u'k__Bacteria', u'p__Proteobacteria', u'c__Betaproteobacteria', u'o__Burkholderiales', u'f__Comamonadaceae', u'g__Variovorax', u's__']
31	[u'k__Bacteria', u'p__Proteobacteria', u'c__Betaproteobacteria', u'o__Burkholderiales', u'f__Comamonadaceae', u'g__Methylibium', u's__']
32	[u'k__Bacteria', u'p__Proteobacteria', u'c__Deltaproteobacteria', u'o__Myxococcales', u'f__', u'g__', u's__']
33	[u'k__Bacteria', u'p__Proteobacteria', u'c__Alphaproteobacteria', u'o__Sphingomonadales', u'f__Sphingomonadaceae']
34	[u'k__Bacteria', u'p__Proteobacteria', u'c__Betaproteobacteria', u'o__Burkholderiales', u'f__Comamonadaceae']
35	[u'k__Bacteria', u'p__Chloroflexi', u'c__Ellin6529', u'o__', u'f__', u'g__', u's__']
36	[u'k__Bacteria', u'p__Proteobacteria', u'c__Deltaproteobacteria', u'o__Desulfobacterales', u'f__Desulfobulbaceae', u'g__', u's__']
37	[u'k__Bacteria', u'p__Planctomycetes', u'c__OM190', u'o__agg27', u'f__', u'g__', u's__']
38	[u'k__Bacteria', u'p__Actinobacteria', u'c__Thermoleophilia', u'o__Gaiellales', u'f__Gaiellaceae', u'g__', u's__']
39	[u'k__Bacteria', u'p__Proteobacteria', u'c__Betaproteobacteria', u'o__Rhodocyclales', u'f__Rhodocyclaceae', u'g__Dechloromonas', u's__']
40	[u'k__Bacteria', u'p__Proteobacteria', u'c__Betaproteobacteria', u'o__Neisseriales', u'f__Neisseriaceae', u'g__Vogesella', u's__']
41	[u'k__Bacteria', u'p__Verrucomicrobia', u'c__Verrucomicrobiae', u'o__Verrucomicrobiales', u'f__Verrucomicrobiaceae', u'g__', u's__']
42	[u'k__Bacteria', u'p__Proteobacteria', u'c__Alphaproteobacteria', u'o__Rhizobiales', u'f__Bradyrhizobiaceae']
43	[u'k__Bacteria', u'p__Proteobacteria', u'c__Deltaproteobacteria', u'o__Myxococcales', u'f__Polyangiaceae', u'g__', u's__']
44	[u'k__Bacteria', u'p__Proteobacteria', u'c__Deltaproteobacteria', u'o__Desulfobacterales', u'f__Desulfobulbaceae', u'g__', u's__']
45	[u'k__Bacteria', u'p__Actinobacteria', u'c__Thermoleophilia', u'o__Gaiellales', u'f__', u'g__', u's__']
46	[u'k__Bacteria', u'p__Proteobacteria', u'c__Alphaproteobacteria', u'o__Rhodospirillales']
47	[u'k__Bacteria', u'p__Proteobacteria', u'c__Gammaproteobacteria', u'o__Xanthomonadales', u'f__Xanthomonadaceae', u'g__Rhodanobacter', u's__']
48	[u'k__Bacteria', u'p__Proteobacteria', u'c__Alphaproteobacteria', u'o__Rhodobacterales', u'f__Hyphomonadaceae', u'g__', u's__']
49	[u'k__Bacteria', u'p__Proteobacteria', u'c__Betaproteobacteria', u'o__Burkholderiales', u'f__Comamonadaceae']
50	[u'k__Bacteria', u'p__Proteobacteria', u'c__Betaproteobacteria', u'o__Burkholderiales', u'f__Comamonadaceae', u'g__Rhodoferax', u's__']
51	[u'k__Bacteria', u'p__Proteobacteria', u'c__Gammaproteobacteria', u'o__', u'f__', u'g__', u's__']
52	[u'k__Bacteria', u'p__Proteobacteria', u'c__Alphaproteobacteria', u'o__Sphingomonadales', u'f__Sphingomonadaceae']
53	[u'k__Bacteria', u'p__Proteobacteria', u'c__Betaproteobacteria', u'o__Rhodocyclales', u'f__Rhodocyclaceae', u'g__Dechloromonas', u's__']
54	[u'k__Bacteria', u'p__Proteobacteria', u'c__Alphaproteobacteria', u'o__Rhodospirillales', u'f__Rhodospirillaceae', u'g__', u's__']
55	[u'k__Bacteria', u'p__Proteobacteria', u'c__Alphaproteobacteria', u'o__Rhodospirillales', u'f__Rhodospirillaceae']
56	[u'k__Bacteria', u'p__Proteobacteria', u'c__Alphaproteobacteria', u'o__Rhizobiales', u'f__Bradyrhizobiaceae']
57	[u'k__Bacteria', u'p__Proteobacteria', u'c__Gammaproteobacteria', u'o__Xanthomonadales', u'f__Sinobacteraceae', u'g__Steroidobacter', u's__']
58	[u'k__Bacteria', u'p__Acidobacteria', u'c__Acidobacteria-6', u'o__iii1-15', u'f__RB40', u'g__', u's__']
59	[u'k__Bacteria', u'p__Proteobacteria', u'c__Alphaproteobacteria', u'o__Rhodospirillales', u'f__Rhodospirillaceae', u'g__', u's__']
60	[u'k__Bacteria', u'p__Proteobacteria', u'c__Betaproteobacteria', u'o__Burkholderiales', u'f__Comamonadaceae']
61	[u'k__Bacteria', u'p__Proteobacteria', u'c__Deltaproteobacteria', u'o__Myxococcales', u'f__Polyangiaceae', u'g__Sorangium', u's__cellulosum']
62	[u'k__Bacteria', u'p__Planctomycetes', u'c__Planctomycetia', u'o__Pirellulales', u'f__Pirellulaceae', u'g__', u's__']
63	[u'k__Bacteria', u'p__Proteobacteria', u'c__Alphaproteobacteria', u'o__Rhizobiales', u'f__Hyphomicrobiaceae', u'g__Rhodoplanes', u's__']
64	[u'k__Bacteria', u'p__Proteobacteria', u'c__Gammaproteobacteria', u'o__Alteromonadales', u'f__211ds20', u'g__', u's__']
65	[u'k__Bacteria', u'p__Actinobacteria', u'c__Acidimicrobiia', u'o__Acidimicrobiales']
66	[u'k__Bacteria', u'p__Proteobacteria', u'c__Alphaproteobacteria', u'o__Rhizobiales']
67	[u'k__Bacteria', u'p__Actinobacteria', u'c__Actinobacteria', u'o__Actinomycetales', u'f__Micromonosporaceae']
68	[u'k__Bacteria', u'p__Acidobacteria', u'c__Solibacteres', u'o__Solibacterales', u'f__Solibacteraceae', u'g__Candidatus Solibacter', u's__']
69	[u'k__Bacteria', u'p__Proteobacteria', u'c__Alphaproteobacteria', u'o__Sphingomonadales', u'f__Erythrobacteraceae']
70	[u'k__Bacteria', u'p__OD1', u'c__SM2F11', u'o__', u'f__', u'g__', u's__']
71	[u'k__Bacteria', u'p__Proteobacteria', u'c__Betaproteobacteria', u'o__Rhodocyclales', u'f__Rhodocyclaceae', u'g__Sulfuritalea', u's__']
72	[u'k__Bacteria', u'p__Proteobacteria', u'c__Betaproteobacteria', u'o__Rhodocyclales', u'f__Rhodocyclaceae']
73	[u'k__Bacteria', u'p__Proteobacteria', u'c__Gammaproteobacteria', u'o__Xanthomonadales', u'f__Xanthomonadaceae', u'g__', u's__']
74	[u'k__Bacteria', u'p__Actinobacteria', u'c__Thermoleophilia', u'o__Solirubrobacterales', u'f__', u'g__', u's__']
75	[u'k__Bacteria', u'p__Proteobacteria', u'c__Alphaproteobacteria', u'o__Sphingomonadales', u'f__Sphingomonadaceae', u'g__Sphingobium', u's__']
76	[u'k__Bacteria', u'p__Chloroflexi', u'c__Anaerolineae', u'o__SBR1031', u'f__A4b', u'g__', u's__']
77	[u'k__Bacteria', u'p__Proteobacteria', u'c__Betaproteobacteria', u'o__Rhodocyclales', u'f__Rhodocyclaceae', u'g__Dechloromonas', u's__']
78	[u'k__Bacteria', u'p__Gemmatimonadetes', u'c__Gemm-1', u'o__', u'f__', u'g__', u's__']
79	[u'k__Bacteria', u'p__Fibrobacteres', u'c__Fibrobacteria', u'o__258ds10', u'f__', u'g__', u's__']
80	[u'k__Bacteria', u'p__Proteobacteria', u'c__Alphaproteobacteria', u'o__Rhizobiales', u'f__Hyphomicrobiaceae', u'g__Pedomicrobium', u's__']
81	[u'k__Bacteria', u'p__Acidobacteria', u'c__Acidobacteria-6', u'o__iii1-15', u'f__', u'g__', u's__']
82	[u'k__Bacteria', u'p__Proteobacteria', u'c__Alphaproteobacteria', u'o__Rhizobiales', u'f__', u'g__', u's__']
83	[u'k__Bacteria', u'p__Actinobacteria', u'c__Actinobacteria', u'o__Actinomycetales', u'f__Nocardioidaceae']
84	[u'k__Bacteria', u'p__Proteobacteria', u'c__Alphaproteobacteria', u'o__Rhizobiales', u'f__Hyphomicrobiaceae', u'g__Rhodoplanes', u's__']
85	[u'k__Bacteria', u'p__Acidobacteria', u'c__Acidobacteria-6', u'o__iii1-15', u'f__', u'g__', u's__']
86	[u'k__Bacteria', u'p__Proteobacteria', u'c__Deltaproteobacteria', u'o__Myxococcales', u'f__', u'g__', u's__']
87	[u'k__Bacteria', u'p__Chloroflexi', u'c__Chloroflexi', u'o__[Roseiflexales]', u'f__[Kouleothrixaceae]', u'g__', u's__']
88	[u'k__Bacteria', u'p__Proteobacteria', u'c__Alphaproteobacteria', u'o__Sphingomonadales', u'f__Sphingomonadaceae', u'g__Sphingobium', u's__']
89	[u'k__Bacteria', u'p__Proteobacteria', u'c__Betaproteobacteria', u'o__Burkholderiales', u'f__Comamonadaceae']
90	[u'k__Bacteria', u'p__Proteobacteria', u'c__Deltaproteobacteria', u'o__Myxococcales']
91	[u'k__Bacteria', u'p__Actinobacteria', u'c__Actinobacteria', u'o__Actinomycetales', u'f__Microbacteriaceae']
92	[u'k__Bacteria', u'p__Proteobacteria', u'c__Gammaproteobacteria', u'o__Alteromonadales', u'f__211ds20', u'g__', u's__']
93	[u'k__Bacteria', u'p__Proteobacteria', u'c__Alphaproteobacteria', u'o__Rhizobiales']
94	[u'k__Bacteria', u'p__Verrucomicrobia', u'c__Opitutae', u'o__Opitutales', u'f__Opitutaceae', u'g__', u's__']
95	[u'k__Bacteria', u'p__Proteobacteria', u'c__Alphaproteobacteria', u'o__Rhodospirillales', u'f__Rhodospirillaceae', u'g__Magnetospirillum', u's__']
96	[u'k__Bacteria', u'p__Proteobacteria', u'c__Betaproteobacteria', u'o__Burkholderiales', u'f__Comamonadaceae']
97	[u'k__Bacteria', u'p__Proteobacteria', u'c__Alphaproteobacteria', u'o__Ellin329', u'f__', u'g__', u's__']
98	[u'k__Bacteria', u'p__Proteobacteria', u'c__Deltaproteobacteria', u'o__Myxococcales']
99	[u'k__Bacteria', u'p__Actinobacteria', u'c__Actinobacteria', u'o__Actinomycetales', u'f__Cellulomonadaceae', u'g__Cellulomonas', u's__']
100	[u'k__Bacteria', u'p__Bacteroidetes', u'c__Bacteroidia', u'o__Bacteroidales', u'f__', u'g__', u's__']
101	[u'k__Bacteria', u'p__Actinobacteria', u'c__Actinobacteria', u'o__Actinomycetales', u'f__Mycobacteriaceae', u'g__Mycobacterium', u's__']
102	[u'k__Bacteria', u'p__Proteobacteria', u'c__Alphaproteobacteria', u'o__Sphingomonadales', u'f__Sphingomonadaceae']
103	[u'k__Bacteria', u'p__Proteobacteria', u'c__Betaproteobacteria', u'o__Burkholderiales', u'f__Comamonadaceae', u'g__Hydrogenophaga', u's__']
104	[u'k__Bacteria', u'p__Acidobacteria', u'c__iii1-8', u'o__SJA-36', u'f__', u'g__', u's__']
105	[u'k__Bacteria', u'p__Proteobacteria', u'c__Alphaproteobacteria', u'o__Rhodospirillales', u'f__', u'g__', u's__']
106	[u'k__Bacteria', u'p__Actinobacteria', u'c__Thermoleophilia', u'o__Gaiellales', u'f__', u'g__', u's__']
107	[u'k__Bacteria', u'p__Proteobacteria', u'c__Deltaproteobacteria', u'o__Myxococcales', u'f__Haliangiaceae', u'g__', u's__']
108	[u'k__Bacteria', u'p__Proteobacteria', u'c__Deltaproteobacteria', u'o__Myxococcales', u'f__Nannocystaceae', u'g__Plesiocystis', u's__']
109	[u'k__Bacteria', u'p__Proteobacteria', u'c__Deltaproteobacteria', u'o__Desulfuromonadales', u'f__Geobacteraceae', u'g__Geobacter', u's__']
110	[u'k__Bacteria', u'p__Planctomycetes', u'c__Phycisphaerae', u'o__WD2101', u'f__', u'g__', u's__']
111	[u'k__Bacteria', u'p__Proteobacteria', u'c__Deltaproteobacteria', u'o__Desulfuromonadales', u'f__Geobacteraceae', u'g__Geobacter', u's__']
112	[u'k__Bacteria', u'p__Firmicutes', u'c__Clostridia', u'o__Clostridiales', u'f__Veillonellaceae', u'g__', u's__']
113	[u'k__Bacteria', u'p__Proteobacteria', u'c__Alphaproteobacteria', u'o__Rhodospirillales', u'f__Acetobacteraceae']
114	[u'k__Bacteria', u'p__Acidobacteria', u'c__Acidobacteria-6', u'o__iii1-15', u'f__RB40', u'g__', u's__']
115	[u'k__Bacteria', u'p__Chloroflexi', u'c__Ellin6529', u'o__', u'f__', u'g__', u's__']
116	[u'k__Bacteria', u'p__Bacteroidetes', u'c__Cytophagia', u'o__Cytophagales', u'f__Cytophagaceae', u'g__', u's__']
117	[u'k__Bacteria', u'p__Proteobacteria', u'c__Betaproteobacteria', u'o__Burkholderiales', u'f__Comamonadaceae']
118	[u'k__Bacteria', u'p__Proteobacteria', u'c__Deltaproteobacteria', u'o__Desulfuromonadales', u'f__Geobacteraceae', u'g__Geobacter', u's__']
119	[u'k__Bacteria', u'p__Proteobacteria', u'c__Gammaproteobacteria', u'o__Xanthomonadales', u'f__Xanthomonadaceae', u'g__Lysobacter', u's__']
120	[u'k__Bacteria', u'p__Proteobacteria', u'c__Deltaproteobacteria', u'o__Myxococcales']
121	[u'k__Bacteria', u'p__Acidobacteria', u'c__Solibacteres', u'o__Solibacterales', u'f__', u'g__', u's__']
122	[u'k__Bacteria', u'p__Bacteroidetes', u'c__Flavobacteriia', u'o__Flavobacteriales', u'f__Flavobacteriaceae', u'g__Flavobacterium']
123	[u'k__Bacteria', u'p__Proteobacteria', u'c__Deltaproteobacteria', u'o__Syntrophobacterales', u'f__Syntrophobacteraceae', u'g__', u's__']
124	[u'k__Bacteria', u'p__Acidobacteria', u'c__Holophagae', u'o__Holophagales', u'f__Holophagaceae', u'g__Geothrix', u's__']
125	[u'k__Bacteria', u'p__Proteobacteria', u'c__Betaproteobacteria', u'o__Burkholderiales', u'f__Comamonadaceae', u'g__Acidovorax']
126	[u'k__Bacteria', u'p__Proteobacteria', u'c__Alphaproteobacteria', u'o__Rhizobiales', u'f__Hyphomicrobiaceae', u'g__Devosia', u's__']
127	[u'k__Bacteria', u'p__Proteobacteria', u'c__Deltaproteobacteria', u'o__Desulfuromonadales', u'f__Geobacteraceae', u'g__Geobacter', u's__']
128	[u'k__Bacteria', u'p__Acidobacteria', u'c__[Chloracidobacteria]', u'o__RB41', u'f__Ellin6075', u'g__', u's__']
129	[u'k__Bacteria', u'p__Proteobacteria', u'c__Betaproteobacteria', u'o__Burkholderiales', u'f__Comamonadaceae']
130	[u'k__Bacteria', u'p__Fibrobacteres', u'c__Fibrobacteria', u'o__258ds10', u'f__', u'g__', u's__']
131	[u'k__Bacteria', u'p__Proteobacteria', u'c__Deltaproteobacteria', u'o__Desulfobacterales', u'f__Desulfobulbaceae', u'g__', u's__']
132	[u'k__Bacteria', u'p__OD1', u'c__ZB2', u'o__', u'f__', u'g__', u's__']
133	[u'k__Bacteria', u'p__Fibrobacteres', u'c__Fibrobacteria', u'o__258ds10', u'f__', u'g__', u's__']
134	[u'k__Bacteria', u'p__OD1', u'c__ZB2', u'o__', u'f__', u'g__', u's__']
135	[u'k__Bacteria', u'p__Proteobacteria', u'c__Betaproteobacteria', u'o__Rhodocyclales', u'f__Rhodocyclaceae']
136	[u'k__Bacteria', u'p__Proteobacteria', u'c__Alphaproteobacteria', u'o__Rhizobiales', u'f__Bradyrhizobiaceae']
137	[u'k__Bacteria', u'p__Proteobacteria', u'c__Betaproteobacteria', u'o__Rhodocyclales', u'f__Rhodocyclaceae', u'g__Dechloromonas', u's__']
138	[u'k__Bacteria', u'p__Proteobacteria', u'c__Deltaproteobacteria', u'o__Myxococcales', u'f__', u'g__', u's__']
139	[u'k__Bacteria', u'p__Proteobacteria', u'c__Betaproteobacteria', u'o__Burkholderiales', u'f__Comamonadaceae']
140	[u'k__Bacteria', u'p__Proteobacteria', u'c__Alphaproteobacteria', u'o__Rhizobiales', u'f__Bradyrhizobiaceae']
141	[u'k__Bacteria', u'p__Actinobacteria', u'c__Acidimicrobiia', u'o__Acidimicrobiales', u'f__C111', u'g__', u's__']
142	[u'k__Bacteria', u'p__Fibrobacteres', u'c__Fibrobacteria', u'o__258ds10', u'f__', u'g__', u's__']
143	[u'k__Bacteria', u'p__Bacteroidetes', u'c__[Saprospirae]', u'o__[Saprospirales]', u'f__Chitinophagaceae', u'g__Niabella', u's__']
144	[u'k__Bacteria', u'p__Spirochaetes', u'c__Spirochaetes', u'o__Spirochaetales', u'f__Spirochaetaceae', u'g__Spirochaeta', u's__aurantia']
145	[u'k__Bacteria', u'p__Verrucomicrobia', u'c__Verrucomicrobiae', u'o__Verrucomicrobiales', u'f__Verrucomicrobiaceae', u'g__Luteolibacter', u's__']
146	[u'k__Bacteria', u'p__Planctomycetes', u'c__Planctomycetia', u'o__Pirellulales', u'f__Pirellulaceae', u'g__', u's__']
147	[u'k__Bacteria', u'p__Proteobacteria', u'c__Alphaproteobacteria', u'o__Rhizobiales', u'f__Hyphomicrobiaceae', u'g__Pedomicrobium', u's__']
148	[u'k__Bacteria', u'p__Planctomycetes', u'c__Planctomycetia', u'o__Gemmatales', u'f__Gemmataceae', u'g__', u's__']
149	[u'k__Bacteria', u'p__Verrucomicrobia', u'c__Opitutae', u'o__Opitutales', u'f__Opitutaceae', u'g__Opitutus', u's__']
150	[u'k__Bacteria', u'p__Gemmatimonadetes', u'c__Gemmatimonadetes', u'o__Gemmatimonadales', u'f__Ellin5301', u'g__', u's__']
151	[u'k__Bacteria', u'p__Proteobacteria', u'c__Alphaproteobacteria', u'o__Rhizobiales']
152	[u'k__Bacteria', u'p__Actinobacteria', u'c__Actinobacteria', u'o__Actinomycetales']
153	[u'k__Bacteria', u'p__OD1', u'c__ZB2', u'o__', u'f__', u'g__', u's__']
154	[u'k__Bacteria', u'p__Proteobacteria', u'c__Alphaproteobacteria', u'o__Sphingomonadales', u'f__Sphingomonadaceae', u'g__Sphingobium', u's__']
155	[u'k__Bacteria', u'p__Proteobacteria', u'c__Betaproteobacteria', u'o__Burkholderiales', u'f__Comamonadaceae']
156	[u'k__Bacteria', u'p__OD1', u'c__ZB2', u'o__', u'f__', u'g__', u's__']
157	[u'k__Bacteria', u'p__Proteobacteria', u'c__Alphaproteobacteria', u'o__Rhodospirillales', u'f__Rhodospirillaceae', u'g__Magnetospirillum', u's__']
158	[u'k__Bacteria', u'p__Proteobacteria', u'c__Deltaproteobacteria', u'o__Syntrophobacterales', u'f__Syntrophobacteraceae', u'g__', u's__']
159	[u'k__Bacteria', u'p__OD1', u'c__ZB2', u'o__', u'f__', u'g__', u's__']
160	[u'k__Bacteria', u'p__Planctomycetes', u'c__Phycisphaerae', u'o__WD2101', u'f__', u'g__', u's__']
161	[u'k__Bacteria', u'p__Proteobacteria', u'c__Betaproteobacteria', u'o__Burkholderiales', u'f__Comamonadaceae']
162	[u'k__Bacteria', u'p__Proteobacteria', u'c__Alphaproteobacteria', u'o__Rhizobiales', u'f__Rhizobiaceae']
163	[u'k__Bacteria', u'p__Gemmatimonadetes', u'c__Gemmatimonadetes', u'o__N1423WL', u'f__', u'g__', u's__']
164	[u'k__Bacteria', u'p__Verrucomicrobia', u'c__[Pedosphaerae]', u'o__[Pedosphaerales]', u'f__auto67_4W', u'g__', u's__']
165	[u'k__Bacteria', u'p__Proteobacteria', u'c__Alphaproteobacteria', u'o__Rhodobacterales', u'f__Rhodobacteraceae', u'g__Rhodobacter', u's__']
166	[u'k__Bacteria', u'p__Proteobacteria', u'c__Betaproteobacteria', u'o__Burkholderiales', u'f__Comamonadaceae']
167	[u'k__Bacteria', u'p__Chloroflexi', u'c__Chloroflexi', u'o__Herpetosiphonales', u'f__', u'g__', u's__']
168	[u'k__Bacteria', u'p__Actinobacteria', u'c__Thermoleophilia', u'o__Gaiellales', u'f__Gaiellaceae', u'g__', u's__']
169	[u'k__Bacteria', u'p__Chloroflexi', u'c__Chloroflexi', u'o__[Roseiflexales]', u'f__', u'g__', u's__']
170	[u'k__Bacteria', u'p__Actinobacteria', u'c__Actinobacteria', u'o__Actinomycetales', u'f__Mycobacteriaceae', u'g__Mycobacterium']
171	[u'k__Bacteria', u'p__Proteobacteria', u'c__Betaproteobacteria', u'o__Rhodocyclales', u'f__Rhodocyclaceae', u'g__KD1-23', u's__']
172	[u'k__Bacteria', u'p__Chloroflexi', u'c__Chloroflexi', u'o__[Roseiflexales]', u'f__[Kouleothrixaceae]', u'g__', u's__']
173	[u'k__Bacteria', u'p__Gemmatimonadetes', u'c__Gemmatimonadetes', u'o__Gemmatimonadales', u'f__Ellin5301', u'g__', u's__']
174	[u'k__Bacteria', u'p__Actinobacteria', u'c__Thermoleophilia', u'o__Solirubrobacterales', u'f__', u'g__', u's__']
175	[u'k__Bacteria', u'p__Acidobacteria', u'c__Acidobacteria-6', u'o__iii1-15', u'f__', u'g__', u's__']
176	[u'k__Bacteria', u'p__Fibrobacteres', u'c__Fibrobacteria', u'o__258ds10', u'f__', u'g__', u's__']
177	[u'k__Bacteria', u'p__Proteobacteria', u'c__Deltaproteobacteria', u'o__Myxococcales']
178	[u'k__Bacteria', u'p__OD1', u'c__ZB2', u'o__', u'f__', u'g__', u's__']
179	[u'k__Bacteria', u'p__Proteobacteria', u'c__Deltaproteobacteria', u'o__Myxococcales', u'f__OM27', u'g__', u's__']
180	[u'k__Bacteria', u'p__Proteobacteria', u'c__Alphaproteobacteria', u'o__Sphingomonadales', u'f__Sphingomonadaceae', u'g__Sphingobium']
181	[u'k__Bacteria', u'p__Proteobacteria', u'c__Gammaproteobacteria', u'o__Alteromonadales', u'f__Alteromonadaceae', u'g__Cellvibrio', u's__']
182	[u'k__Bacteria', u'p__Proteobacteria', u'c__Alphaproteobacteria', u'o__Sphingomonadales', u'f__Sphingomonadaceae', u'g__Sphingopyxis', u's__alaskensis']
183	[u'k__Bacteria', u'p__Actinobacteria', u'c__Acidimicrobiia', u'o__Acidimicrobiales', u'f__EB1017', u'g__', u's__']
184	[u'k__Bacteria', u'p__Proteobacteria', u'c__Gammaproteobacteria', u'o__Xanthomonadales', u'f__Xanthomonadaceae']
185	[u'k__Bacteria', u'p__Chloroflexi', u'c__S085', u'o__', u'f__', u'g__', u's__']
186	[u'k__Bacteria', u'p__Proteobacteria', u'c__Alphaproteobacteria', u'o__Rhodospirillales', u'f__Rhodospirillaceae', u'g__', u's__']
187	[u'k__Bacteria', u'p__Fibrobacteres', u'c__Fibrobacteria', u'o__258ds10', u'f__', u'g__', u's__']
188	[u'k__Bacteria', u'p__Fibrobacteres', u'c__Fibrobacteria', u'o__258ds10', u'f__', u'g__', u's__']
189	[u'k__Bacteria', u'p__Proteobacteria', u'c__Deltaproteobacteria', u'o__Myxococcales', u'f__', u'g__', u's__']
190	[u'k__Bacteria', u'p__Actinobacteria', u'c__Actinobacteria', u'o__Actinomycetales', u'f__Nocardiaceae', u'g__Rhodococcus']
191	[u'k__Bacteria', u'p__Proteobacteria', u'c__Betaproteobacteria', u'o__Burkholderiales', u'f__Comamonadaceae', u'g__Delftia', u's__']
192	[u'k__Bacteria', u'p__Chloroflexi', u'c__Gitt-GS-136', u'o__', u'f__', u'g__', u's__']
193	[u'k__Bacteria', u'p__Bacteroidetes', u'c__Bacteroidia', u'o__Bacteroidales', u'f__', u'g__', u's__']
194	[u'k__Bacteria', u'p__Verrucomicrobia', u'c__Opitutae', u'o__Opitutales', u'f__Opitutaceae', u'g__Opitutus', u's__']
195	[u'k__Bacteria', u'p__Verrucomicrobia', u'c__[Pedosphaerae]', u'o__[Pedosphaerales]']
196	[u'k__Bacteria', u'p__Planctomycetes', u'c__Phycisphaerae', u'o__Phycisphaerales', u'f__', u'g__', u's__']
197	[u'k__Bacteria', u'p__Planctomycetes', u'c__Planctomycetia', u'o__Gemmatales', u'f__Gemmataceae', u'g__Gemmata', u's__']
198	[u'k__Bacteria', u'p__Planctomycetes', u'c__Phycisphaerae', u'o__WD2101', u'f__', u'g__', u's__']
199	[u'k__Bacteria', u'p__Actinobacteria', u'c__Acidimicrobiia', u'o__Acidimicrobiales', u'f__', u'g__', u's__']
200	[u'k__Bacteria', u'p__Gemmatimonadetes', u'c__Gemmatimonadetes', u'o__N1423WL', u'f__', u'g__', u's__']
201	[u'k__Bacteria', u'p__Proteobacteria', u'c__Betaproteobacteria', u'o__SC-I-84', u'f__', u'g__', u's__']
202	[u'k__Bacteria', u'p__Actinobacteria', u'c__Actinobacteria', u'o__Actinomycetales', u'f__Intrasporangiaceae']
203	[u'k__Bacteria', u'p__Armatimonadetes', u'c__[Fimbriimonadia]', u'o__[Fimbriimonadales]', u'f__[Fimbriimonadaceae]', u'g__Fimbriimonas', u's__']
204	[u'k__Bacteria', u'p__Proteobacteria', u'c__Gammaproteobacteria', u'o__Xanthomonadales', u'f__Xanthomonadaceae', u'g__', u's__']
205	[u'k__Bacteria', u'p__Proteobacteria', u'c__Betaproteobacteria', u'o__Burkholderiales', u'f__Comamonadaceae', u'g__Acidovorax']
206	[u'k__Bacteria', u'p__Proteobacteria', u'c__Betaproteobacteria', u'o__Burkholderiales', u'f__Comamonadaceae']
207	[u'k__Bacteria', u'p__Chloroflexi', u'c__Thermomicrobia', u'o__JG30-KF-CM45', u'f__', u'g__', u's__']
208	[u'k__Bacteria', u'p__WS3', u'c__PRR-12', u'o__Sediment-1', u'f__PRR-10', u'g__', u's__']
209	[u'k__Bacteria', u'p__Proteobacteria', u'c__Deltaproteobacteria', u'o__Myxococcales']
210	[u'k__Bacteria', u'p__Proteobacteria', u'c__Deltaproteobacteria', u'o__Myxococcales']
211	[u'k__Bacteria', u'p__Proteobacteria', u'c__Deltaproteobacteria', u'o__Desulfuromonadales', u'f__Geobacteraceae', u'g__Geobacter', u's__']
212	[u'k__Bacteria', u'p__Bacteroidetes', u'c__[Saprospirae]', u'o__[Saprospirales]', u'f__Saprospiraceae', u'g__', u's__']
213	[u'k__Bacteria', u'p__Proteobacteria', u'c__Betaproteobacteria']
214	[u'k__Bacteria', u'p__Proteobacteria', u'c__Betaproteobacteria', u'o__Burkholderiales', u'f__Comamonadaceae']
215	[u'k__Bacteria', u'p__Planctomycetes', u'c__Phycisphaerae', u'o__Phycisphaerales', u'f__', u'g__', u's__']
216	[u'k__Bacteria', u'p__Proteobacteria', u'c__Alphaproteobacteria', u'o__Rhizobiales']
217	[u'k__Bacteria', u'p__Proteobacteria', u'c__Betaproteobacteria', u'o__Burkholderiales', u'f__Comamonadaceae']
218	[u'k__Bacteria', u'p__Planctomycetes', u'c__Planctomycetia', u'o__Planctomycetales', u'f__Planctomycetaceae', u'g__Planctomyces', u's__']
219	[u'k__Bacteria', u'p__Proteobacteria', u'c__Betaproteobacteria', u'o__Burkholderiales', u'f__Comamonadaceae']
220	[u'k__Bacteria', u'p__Proteobacteria', u'c__Alphaproteobacteria', u'o__Rhodobacterales', u'f__Hyphomonadaceae', u'g__', u's__']
221	[u'k__Bacteria', u'p__Proteobacteria', u'c__Betaproteobacteria', u'o__Burkholderiales', u'f__Comamonadaceae']
222	[u'k__Bacteria', u'p__Proteobacteria', u'c__Deltaproteobacteria', u'o__Myxococcales']
223	[u'k__Bacteria', u'p__Proteobacteria', u'c__Gammaproteobacteria']
224	[u'k__Bacteria', u'p__Actinobacteria', u'c__Actinobacteria', u'o__Actinomycetales', u'f__Mycobacteriaceae', u'g__Mycobacterium', u's__']
225	[u'k__Bacteria', u'p__Proteobacteria', u'c__Alphaproteobacteria', u'o__Rhizobiales', u'f__Hyphomicrobiaceae', u'g__Hyphomicrobium']
226	[u'k__Bacteria', u'p__Proteobacteria', u'c__Alphaproteobacteria', u'o__Rhizobiales', u'f__', u'g__', u's__']
227	[u'k__Bacteria', u'p__Proteobacteria', u'c__Betaproteobacteria', u'o__Burkholderiales', u'f__Comamonadaceae', u'g__Ramlibacter', u's__']
228	[u'k__Bacteria', u'p__Acidobacteria', u'c__Acidobacteria-6', u'o__iii1-15', u'f__RB40', u'g__', u's__']
229	[u'k__Bacteria', u'p__Proteobacteria', u'c__Alphaproteobacteria']
230	[u'k__Bacteria', u'p__WS3', u'c__PRR-12', u'o__Sediment-1', u'f__', u'g__', u's__']
231	[u'k__Bacteria', u'p__Proteobacteria', u'c__Gammaproteobacteria', u'o__Xanthomonadales', u'f__Xanthomonadaceae', u'g__Thermomonas', u's__']
232	[u'k__Bacteria', u'p__Bacteroidetes', u'c__BME43', u'o__', u'f__', u'g__', u's__']
233	[u'k__Bacteria', u'p__Proteobacteria', u'c__Betaproteobacteria', u'o__Burkholderiales', u'f__Comamonadaceae', u'g__Hydrogenophaga', u's__']
234	[u'k__Bacteria', u'p__Chloroflexi', u'c__Anaerolineae', u'o__SBR1031', u'f__oc28', u'g__', u's__']
235	[u'k__Bacteria', u'p__Verrucomicrobia', u'c__[Spartobacteria]', u'o__[Chthoniobacterales]', u'f__[Chthoniobacteraceae]', u'g__DA101', u's__']
236	[u'k__Bacteria', u'p__Planctomycetes', u'c__Phycisphaerae', u'o__CCM11a', u'f__', u'g__', u's__']
237	[u'k__Bacteria', u'p__Proteobacteria', u'c__Betaproteobacteria', u'o__Burkholderiales', u'f__Comamonadaceae']
238	[u'k__Bacteria', u'p__Proteobacteria', u'c__Deltaproteobacteria', u'o__Myxococcales', u'f__', u'g__', u's__']
239	[u'k__Bacteria', u'p__Actinobacteria', u'c__Thermoleophilia', u'o__Solirubrobacterales', u'f__Solirubrobacteraceae', u'g__', u's__']
240	[u'k__Bacteria', u'p__Proteobacteria', u'c__Betaproteobacteria', u'o__Burkholderiales', u'f__Comamonadaceae']
241	[u'k__Bacteria', u'p__Gemmatimonadetes', u'c__Gemmatimonadetes', u'o__', u'f__', u'g__', u's__']
242	[u'k__Bacteria', u'p__OD1', u'c__ZB2', u'o__', u'f__', u'g__', u's__']
243	[u'k__Bacteria', u'p__Planctomycetes', u'c__Planctomycetia', u'o__Gemmatales', u'f__Gemmataceae', u'g__Gemmata', u's__']
244	[u'k__Bacteria', u'p__Proteobacteria', u'c__Betaproteobacteria', u'o__Rhodocyclales', u'f__Rhodocyclaceae', u'g__Zoogloea', u's__']
245	[u'k__Bacteria', u'p__Proteobacteria', u'c__Alphaproteobacteria', u'o__Rhizobiales', u'f__Hyphomicrobiaceae']
246	[u'k__Bacteria', u'p__Chloroflexi', u'c__Chloroflexi', u'o__Herpetosiphonales', u'f__', u'g__', u's__']
247	[u'k__Bacteria', u'p__Chloroflexi', u'c__Ellin6529', u'o__', u'f__', u'g__', u's__']
248	[u'k__Bacteria', u'p__Proteobacteria', u'c__Betaproteobacteria']
249	[u'k__Bacteria', u'p__Acidobacteria', u'c__Sva0725', u'o__Sva0725', u'f__', u'g__', u's__']
250	[u'k__Bacteria', u'p__Proteobacteria', u'c__Deltaproteobacteria', u'o__Myxococcales', u'f__Haliangiaceae', u'g__', u's__']
251	[u'k__Bacteria', u'p__OD1', u'c__ZB2', u'o__', u'f__', u'g__', u's__']
252	[u'k__Bacteria', u'p__Actinobacteria', u'c__Thermoleophilia', u'o__Gaiellales', u'f__Gaiellaceae', u'g__', u's__']
253	[u'k__Bacteria', u'p__Planctomycetes', u'c__Planctomycetia', u'o__Gemmatales', u'f__Gemmataceae', u'g__Gemmata', u's__']
254	[u'k__Bacteria', u'p__Proteobacteria', u'c__Gammaproteobacteria', u'o__Alteromonadales', u'f__211ds20', u'g__', u's__']
255	[u'k__Bacteria', u'p__Proteobacteria', u'c__Deltaproteobacteria', u'o__NB1-j', u'f__', u'g__', u's__']
256	[u'k__Bacteria', u'p__OD1', u'c__ZB2', u'o__', u'f__', u'g__', u's__']
257	[u'k__Bacteria', u'p__Proteobacteria', u'c__Deltaproteobacteria', u'o__Myxococcales', u'f__OM27', u'g__', u's__']
258	[u'k__Bacteria', u'p__Proteobacteria', u'c__Alphaproteobacteria', u'o__Rhodobacterales', u'f__Rhodobacteraceae', u'g__Rhodobacter', u's__']
259	[u'k__Bacteria', u'p__Proteobacteria', u'c__Betaproteobacteria', u'o__Burkholderiales', u'f__Comamonadaceae']
260	[u'k__Bacteria', u'p__Planctomycetes', u'c__Planctomycetia', u'o__Pirellulales', u'f__Pirellulaceae', u'g__', u's__']
261	[u'k__Bacteria', u'p__Chloroflexi', u'c__Ellin6529', u'o__', u'f__', u'g__', u's__']
262	[u'k__Bacteria', u'p__Proteobacteria', u'c__Alphaproteobacteria']
263	[u'k__Bacteria', u'p__Proteobacteria', u'c__Betaproteobacteria', u'o__Burkholderiales', u'f__Comamonadaceae']
264	[u'k__Bacteria', u'p__Armatimonadetes', u'c__[Fimbriimonadia]', u'o__[Fimbriimonadales]', u'f__[Fimbriimonadaceae]']
265	[u'k__Bacteria', u'p__Proteobacteria', u'c__Alphaproteobacteria', u'o__Rhizobiales']
266	[u'k__Bacteria', u'p__Bacteroidetes', u'c__[Saprospirae]', u'o__[Saprospirales]', u'f__Chitinophagaceae', u'g__', u's__']
267	[u'k__Bacteria', u'p__Actinobacteria', u'c__Thermoleophilia', u'o__Gaiellales', u'f__Gaiellaceae', u'g__', u's__']
268	[u'k__Bacteria', u'p__Proteobacteria', u'c__Betaproteobacteria', u'o__Burkholderiales', u'f__Comamonadaceae']
269	[u'k__Bacteria', u'p__Verrucomicrobia', u'c__[Pedosphaerae]', u'o__[Pedosphaerales]', u'f__Ellin517', u'g__', u's__']
270	[u'k__Bacteria', u'p__Planctomycetes', u'c__Phycisphaerae', u'o__Phycisphaerales', u'f__', u'g__', u's__']
271	[u'k__Bacteria', u'p__Proteobacteria', u'c__Alphaproteobacteria']
272	[u'k__Bacteria', u'p__Proteobacteria', u'c__Betaproteobacteria', u'o__Burkholderiales', u'f__Comamonadaceae']
273	[u'k__Bacteria', u'p__Chloroflexi', u'c__Ellin6529', u'o__', u'f__', u'g__', u's__']
274	[u'k__Bacteria', u'p__OD1', u'c__ZB2', u'o__', u'f__', u'g__', u's__']
275	[u'k__Bacteria', u'p__Gemmatimonadetes', u'c__Gemmatimonadetes', u'o__Gemmatimonadales', u'f__Ellin5301', u'g__', u's__']
276	[u'k__Bacteria', u'p__Proteobacteria', u'c__Deltaproteobacteria', u'o__Desulfuromonadales', u'f__Geobacteraceae', u'g__Geobacter', u's__']
277	[u'k__Bacteria', u'p__OD1', u'c__ZB2', u'o__', u'f__', u'g__', u's__']
278	[u'k__Bacteria', u'p__Acidobacteria', u'c__[Chloracidobacteria]', u'o__DS-100', u'f__', u'g__', u's__']
279	[u'k__Bacteria', u'p__Fibrobacteres', u'c__Fibrobacteria', u'o__258ds10', u'f__', u'g__', u's__']
280	[u'k__Bacteria', u'p__Acidobacteria', u'c__Solibacteres', u'o__Solibacterales', u'f__', u'g__', u's__']
281	[u'k__Bacteria', u'p__Proteobacteria', u'c__Betaproteobacteria', u'o__Burkholderiales', u'f__Comamonadaceae', u'g__Methylibium']
282	[u'k__Bacteria', u'p__Proteobacteria', u'c__Deltaproteobacteria', u'o__Desulfuromonadales', u'f__Geobacteraceae', u'g__Geobacter', u's__']
283	[u'k__Bacteria', u'p__Proteobacteria', u'c__Betaproteobacteria', u'o__Burkholderiales', u'f__Comamonadaceae', u'g__Methylibium']
284	[u'k__Bacteria', u'p__Proteobacteria', u'c__Betaproteobacteria', u'o__Burkholderiales', u'f__Comamonadaceae', u'g__Methylibium']
285	[u'k__Bacteria', u'p__Proteobacteria', u'c__Gammaproteobacteria', u'o__Xanthomonadales', u'f__Sinobacteraceae', u'g__', u's__']
286	[u'k__Bacteria', u'p__Planctomycetes', u'c__Planctomycetia', u'o__Gemmatales', u'f__Gemmataceae', u'g__Gemmata', u's__']
287	[u'k__Bacteria', u'p__Planctomycetes', u'c__Phycisphaerae', u'o__WD2101', u'f__', u'g__', u's__']
288	[u'k__Bacteria', u'p__Proteobacteria', u'c__Betaproteobacteria', u'o__Rhodocyclales', u'f__Rhodocyclaceae', u'g__Dechloromonas', u's__']
289	[u'k__Bacteria', u'p__Proteobacteria', u'c__Betaproteobacteria', u'o__Rhodocyclales', u'f__Rhodocyclaceae']
290	[u'k__Bacteria', u'p__Planctomycetes', u'c__Planctomycetia', u'o__Pirellulales', u'f__Pirellulaceae', u'g__A17', u's__']
291	[u'k__Bacteria', u'p__Bacteroidetes', u'c__Sphingobacteriia', u'o__Sphingobacteriales', u'f__', u'g__', u's__']
292	[u'k__Bacteria', u'p__Proteobacteria', u'c__Deltaproteobacteria', u'o__Myxococcales', u'f__', u'g__', u's__']
293	[u'k__Bacteria', u'p__Planctomycetes', u'c__Phycisphaerae', u'o__Phycisphaerales', u'f__', u'g__', u's__']
294	[u'k__Bacteria', u'p__Proteobacteria', u'c__Betaproteobacteria', u'o__Burkholderiales', u'f__Comamonadaceae', u'g__Leptothrix', u's__']
295	[u'k__Bacteria', u'p__Proteobacteria', u'c__Gammaproteobacteria', u'o__Xanthomonadales', u'f__Xanthomonadaceae', u'g__Thermomonas', u's__']
296	[u'k__Bacteria', u'p__Acidobacteria', u'c__Acidobacteria-6', u'o__CCU21', u'f__', u'g__', u's__']
297	[u'k__Bacteria', u'p__Planctomycetes', u'c__C6', u'o__d113', u'f__', u'g__', u's__']
298	[u'k__Bacteria', u'p__Planctomycetes', u'c__Planctomycetia', u'o__Planctomycetales', u'f__Planctomycetaceae', u'g__Planctomyces', u's__']
299	[u'k__Bacteria', u'p__Bacteroidetes', u'c__Cytophagia', u'o__Cytophagales', u'f__Cytophagaceae', u'g__', u's__']
300	[u'k__Bacteria', u'p__Proteobacteria', u'c__Gammaproteobacteria', u'o__Xanthomonadales', u'f__Xanthomonadaceae']
301	[u'k__Bacteria', u'p__Proteobacteria', u'c__Betaproteobacteria', u'o__Burkholderiales', u'f__Oxalobacteraceae', u'g__', u's__']
302	[u'k__Bacteria', u'p__Planctomycetes', u'c__Planctomycetia', u'o__Gemmatales', u'f__Gemmataceae', u'g__', u's__']
303	[u'k__Bacteria', u'p__Proteobacteria', u'c__Deltaproteobacteria', u'o__Myxococcales', u'f__', u'g__', u's__']
304	[u'k__Bacteria', u'p__Proteobacteria', u'c__Deltaproteobacteria', u'o__Myxococcales']
305	[u'k__Bacteria', u'p__OD1', u'c__ZB2', u'o__', u'f__', u'g__', u's__']
306	[u'k__Bacteria', u'p__Proteobacteria', u'c__Betaproteobacteria', u'o__Ellin6067', u'f__', u'g__', u's__']
307	[u'k__Bacteria', u'p__Acidobacteria', u'c__Acidobacteria-6', u'o__iii1-15', u'f__mb2424', u'g__', u's__']
308	[u'k__Bacteria', u'p__Proteobacteria', u'c__Betaproteobacteria', u'o__Burkholderiales', u'f__Comamonadaceae']
309	[u'k__Bacteria', u'p__Proteobacteria', u'c__Deltaproteobacteria', u'o__Syntrophobacterales', u'f__Syntrophobacteraceae', u'g__', u's__']
310	[u'k__Bacteria', u'p__Chloroflexi', u'c__S085', u'o__', u'f__', u'g__', u's__']
311	[u'k__Bacteria', u'p__Gemmatimonadetes', u'c__Gemmatimonadetes', u'o__N1423WL', u'f__', u'g__', u's__']
312	[u'k__Bacteria', u'p__Fibrobacteres', u'c__Fibrobacteria', u'o__258ds10', u'f__', u'g__', u's__']
313	[u'k__Bacteria', u'p__Verrucomicrobia', u'c__[Pedosphaerae]', u'o__[Pedosphaerales]', u'f__', u'g__', u's__']
314	[u'k__Bacteria', u'p__Proteobacteria', u'c__Alphaproteobacteria', u'o__Rhodobacterales', u'f__Rhodobacteraceae']
315	[u'k__Bacteria', u'p__Bacteroidetes', u'c__[Saprospirae]', u'o__[Saprospirales]', u'f__Chitinophagaceae', u'g__Sediminibacterium', u's__']
316	[u'k__Bacteria', u'p__Proteobacteria', u'c__Betaproteobacteria', u'o__Burkholderiales', u'f__Comamonadaceae']
317	[u'k__Bacteria', u'p__Proteobacteria', u'c__Alphaproteobacteria', u'o__Rhizobiales']
318	[u'k__Bacteria', u'p__Proteobacteria', u'c__Deltaproteobacteria', u'o__NB1-j', u'f__JTB38', u'g__', u's__']
319	[u'k__Bacteria', u'p__Bacteroidetes']
320	[u'k__Bacteria', u'p__Actinobacteria', u'c__Thermoleophilia', u'o__Solirubrobacterales', u'f__Patulibacteraceae', u'g__', u's__']
321	[u'k__Bacteria', u'p__Proteobacteria', u'c__Alphaproteobacteria', u'o__Sphingomonadales', u'f__Sphingomonadaceae']
322	[u'k__Bacteria', u'p__Acidobacteria', u'c__Solibacteres', u'o__Solibacterales', u'f__', u'g__', u's__']
323	[u'k__Bacteria', u'p__Proteobacteria', u'c__Deltaproteobacteria', u'o__Desulfuromonadales', u'f__Geobacteraceae', u'g__Geobacter', u's__']
324	[u'k__Bacteria', u'p__Verrucomicrobia', u'c__[Pedosphaerae]', u'o__[Pedosphaerales]', u'f__auto67_4W', u'g__', u's__']
325	[u'k__Bacteria', u'p__Planctomycetes', u'c__OM190', u'o__agg27', u'f__', u'g__', u's__']
326	[u'k__Bacteria', u'p__Gemmatimonadetes', u'c__Gemmatimonadetes', u'o__Gemmatimonadales', u'f__', u'g__', u's__']
327	[u'k__Bacteria', u'p__Proteobacteria', u'c__Deltaproteobacteria', u'o__Myxococcales', u'f__Nannocystaceae', u'g__Nannocystis', u's__exedens']
328	[u'k__Bacteria', u'p__Proteobacteria', u'c__Alphaproteobacteria', u'o__Rhizobiales', u'f__Bradyrhizobiaceae']
329	[u'k__Bacteria', u'p__Verrucomicrobia', u'c__[Pedosphaerae]', u'o__[Pedosphaerales]']
330	[u'k__Bacteria', u'p__Proteobacteria', u'c__Betaproteobacteria', u'o__Burkholderiales', u'f__Comamonadaceae']
331	[u'k__Bacteria', u'p__Acidobacteria', u'c__Acidobacteria-6', u'o__iii1-15', u'f__RB40', u'g__', u's__']
332	[u'k__Bacteria', u'p__Chloroflexi', u'c__Chloroflexi', u'o__[Roseiflexales]', u'f__[Kouleothrixaceae]', u'g__', u's__']
333	[u'k__Bacteria', u'p__Actinobacteria', u'c__Thermoleophilia', u'o__Gaiellales', u'f__Gaiellaceae', u'g__', u's__']
334	[u'k__Bacteria', u'p__OD1', u'c__ZB2', u'o__', u'f__', u'g__', u's__']
335	[u'k__Bacteria', u'p__Acidobacteria', u'c__iii1-8', u'o__DS-18', u'f__', u'g__', u's__']
336	[u'k__Bacteria', u'p__Proteobacteria', u'c__Deltaproteobacteria', u'o__Desulfobacterales', u'f__Desulfobulbaceae', u'g__Desulfobulbus', u's__']
337	[u'k__Bacteria', u'p__Proteobacteria', u'c__Deltaproteobacteria', u'o__Myxococcales', u'f__OM27', u'g__', u's__']
338	[u'k__Bacteria', u'p__Proteobacteria', u'c__Deltaproteobacteria', u'o__Myxococcales', u'f__', u'g__', u's__']
339	[u'k__Bacteria', u'p__Proteobacteria', u'c__Betaproteobacteria', u'o__Rhodocyclales', u'f__Rhodocyclaceae']
340	[u'k__Bacteria', u'p__Proteobacteria', u'c__Alphaproteobacteria', u'o__Rhizobiales', u'f__Bradyrhizobiaceae']
341	[u'k__Bacteria', u'p__OD1', u'c__ZB2', u'o__', u'f__', u'g__', u's__']
342	[u'k__Bacteria', u'p__Acidobacteria', u'c__[Chloracidobacteria]', u'o__DS-100', u'f__', u'g__', u's__']
343	[u'k__Bacteria', u'p__Proteobacteria', u'c__Gammaproteobacteria', u'o__Alteromonadales', u'f__211ds20', u'g__', u's__']
344	[u'k__Bacteria', u'p__Proteobacteria', u'c__Betaproteobacteria', u'o__Burkholderiales', u'f__Comamonadaceae', u'g__Rhodoferax', u's__']
345	[u'k__Bacteria', u'p__Planctomycetes', u'c__vadinHA49', u'o__DH61', u'f__', u'g__', u's__']
346	[u'k__Bacteria', u'p__Proteobacteria', u'c__Deltaproteobacteria']
347	[u'k__Bacteria', u'p__Proteobacteria', u'c__Betaproteobacteria', u'o__Burkholderiales', u'f__Oxalobacteraceae']
348	[u'k__Bacteria', u'p__Proteobacteria', u'c__Deltaproteobacteria', u'o__Desulfuromonadales']
349	[u'k__Bacteria', u'p__Proteobacteria', u'c__Betaproteobacteria', u'o__Rhodocyclales', u'f__Rhodocyclaceae']
350	[u'k__Bacteria', u'p__Proteobacteria', u'c__Betaproteobacteria', u'o__SC-I-84', u'f__', u'g__', u's__']
351	[u'k__Bacteria', u'p__OD1', u'c__ZB2', u'o__', u'f__', u'g__', u's__']
352	[u'k__Bacteria', u'p__Proteobacteria', u'c__Betaproteobacteria', u'o__Burkholderiales', u'f__Comamonadaceae']
353	[u'k__Bacteria', u'p__Proteobacteria', u'c__Deltaproteobacteria', u'o__Myxococcales', u'f__', u'g__', u's__']
354	[u'k__Bacteria', u'p__Chloroflexi', u'c__Anaerolineae', u'o__SBR1031', u'f__A4b', u'g__', u's__']
355	[u'k__Bacteria', u'p__Proteobacteria', u'c__Alphaproteobacteria', u'o__Rhodospirillales', u'f__Acetobacteraceae', u'g__', u's__']
356	[u'k__Bacteria', u'p__Proteobacteria', u'c__Betaproteobacteria', u'o__Burkholderiales', u'f__Comamonadaceae']
357	[u'k__Bacteria', u'p__Proteobacteria', u'c__Betaproteobacteria', u'o__Rhodocyclales', u'f__Rhodocyclaceae', u'g__Dechloromonas', u's__']
358	[u'k__Bacteria', u'p__Chloroflexi', u'c__S085', u'o__', u'f__', u'g__', u's__']
359	[u'k__Bacteria', u'p__WS3', u'c__PRR-12', u'o__wb1_H11', u'f__', u'g__', u's__']
360	[u'k__Bacteria', u'p__Proteobacteria', u'c__Betaproteobacteria', u'o__Burkholderiales', u'f__Comamonadaceae']
361	[u'k__Bacteria', u'p__Proteobacteria', u'c__Gammaproteobacteria', u'o__', u'f__', u'g__', u's__']
362	[u'k__Bacteria', u'p__Verrucomicrobia', u'c__[Pedosphaerae]', u'o__[Pedosphaerales]']
363	[u'k__Bacteria', u'p__Proteobacteria', u'c__Betaproteobacteria', u'o__Burkholderiales', u'f__Burkholderiaceae']
364	[u'k__Bacteria', u'p__Actinobacteria', u'c__MB-A2-108', u'o__0319-7L14', u'f__', u'g__', u's__']
365	[u'k__Bacteria', u'p__Proteobacteria', u'c__Gammaproteobacteria', u'o__Xanthomonadales', u'f__Xanthomonadaceae', u'g__', u's__']
366	[u'k__Bacteria', u'p__Actinobacteria', u'c__Acidimicrobiia', u'o__Acidimicrobiales', u'f__', u'g__', u's__']
367	[u'k__Bacteria', u'p__Gemmatimonadetes', u'c__Gemmatimonadetes', u'o__', u'f__', u'g__', u's__']
368	[u'k__Bacteria', u'p__Proteobacteria', u'c__Alphaproteobacteria', u'o__Rhodobacterales', u'f__Rhodobacteraceae', u'g__Rubellimicrobium', u's__']
369	[u'k__Bacteria', u'p__OD1', u'c__ZB2', u'o__', u'f__', u'g__', u's__']
370	[u'k__Bacteria', u'p__Acidobacteria', u'c__Holophagae', u'o__Holophagales', u'f__Holophagaceae', u'g__Geothrix', u's__']

## Sheet: Heavy_DNA onlyBE
	x
1	[u'k__Bacteria', u'p__Proteobacteria', u'c__Alphaproteobacteria', u'o__Rhizobiales', u'f__Rhodobiaceae', u'g__Afifella', u's__']
2	[u'k__Bacteria', u'p__Actinobacteria', u'c__Acidimicrobiia', u'o__Acidimicrobiales']
3	[u'k__Bacteria', u'p__Acidobacteria', u'c__Acidobacteria-6', u'o__iii1-15', u'f__', u'g__', u's__']
4	[u'k__Bacteria', u'p__Actinobacteria', u'c__Thermoleophilia', u'o__Solirubrobacterales', u'f__Solirubrobacteraceae']
5	[u'k__Bacteria', u'p__Acidobacteria', u'c__Acidobacteria-6', u'o__iii1-15', u'f__', u'g__', u's__']
6	[u'k__Bacteria', u'p__Actinobacteria', u'c__Actinobacteria', u'o__Actinomycetales', u'f__Streptomycetaceae']
7	[u'k__Bacteria', u'p__Acidobacteria', u'c__Acidobacteria-6', u'o__iii1-15', u'f__', u'g__', u's__']
8	[u'k__Bacteria', u'p__Proteobacteria', u'c__Alphaproteobacteria', u'o__Rhizobiales']
9	[u'k__Bacteria', u'p__Acidobacteria', u'c__Acidobacteria-6', u'o__iii1-15', u'f__', u'g__', u's__']
10	[u'k__Bacteria', u'p__Gemmatimonadetes', u'c__Gemmatimonadetes', u'o__Gemmatimonadales', u'f__Ellin5301', u'g__', u's__']
11	[u'k__Bacteria', u'p__Proteobacteria', u'c__Alphaproteobacteria', u'o__Rhizobiales', u'f__Hyphomicrobiaceae', u'g__Hyphomicrobium', u's__']
12	[u'k__Bacteria', u'p__Planctomycetes', u'c__Phycisphaerae', u'o__WD2101', u'f__', u'g__', u's__']
13	[u'k__Bacteria', u'p__Proteobacteria', u'c__Gammaproteobacteria', u'o__Xanthomonadales', u'f__Xanthomonadaceae', u'g__', u's__']
14	[u'k__Bacteria', u'p__Actinobacteria', u'c__Thermoleophilia', u'o__Gaiellales', u'f__Gaiellaceae', u'g__', u's__']
15	[u'k__Bacteria', u'p__Proteobacteria', u'c__Deltaproteobacteria', u'o__Desulfuromonadales', u'f__Geobacteraceae', u'g__Geobacter', u's__']
16	[u'k__Bacteria', u'p__Actinobacteria', u'c__Thermoleophilia', u'o__Solirubrobacterales', u'f__Solirubrobacteraceae', u'g__', u's__']
17	[u'k__Bacteria', u'p__Proteobacteria', u'c__Deltaproteobacteria', u'o__Myxococcales', u'f__Haliangiaceae', u'g__', u's__']
18	[u'k__Bacteria', u'p__Proteobacteria', u'c__Deltaproteobacteria', u'o__Syntrophobacterales', u'f__Syntrophobacteraceae', u'g__', u's__']
19	[u'k__Bacteria', u'p__Actinobacteria', u'c__Acidimicrobiia', u'o__Acidimicrobiales', u'f__Iamiaceae', u'g__Iamia', u's__']
20	[u'k__Bacteria', u'p__Actinobacteria', u'c__MB-A2-108', u'o__0319-7L14', u'f__', u'g__', u's__']
21	[u'k__Bacteria', u'p__Proteobacteria', u'c__Alphaproteobacteria', u'o__Rhizobiales', u'f__', u'g__', u's__']
22	[u'k__Bacteria', u'p__Actinobacteria', u'c__Actinobacteria', u'o__Actinomycetales', u'f__Streptomycetaceae', u'g__Streptomyces']
23	[u'k__Bacteria', u'p__Actinobacteria', u'c__Actinobacteria', u'o__Actinomycetales', u'f__Thermomonosporaceae', u'g__Actinomadura', u's__vinacea']
24	[u'k__Bacteria', u'p__Actinobacteria', u'c__Actinobacteria']
25	[u'k__Bacteria', u'p__Proteobacteria', u'c__Alphaproteobacteria', u'o__Rhodospirillales', u'f__Acetobacteraceae', u'g__', u's__']
26	[u'k__Bacteria', u'p__Actinobacteria', u'c__Thermoleophilia', u'o__Gaiellales', u'f__Gaiellaceae', u'g__', u's__']
27	[u'k__Bacteria', u'p__Actinobacteria', u'c__Thermoleophilia', u'o__Gaiellales', u'f__Gaiellaceae', u'g__', u's__']
28	[u'k__Bacteria', u'p__Actinobacteria', u'c__Thermoleophilia', u'o__Solirubrobacterales']
29	[u'k__Bacteria', u'p__Chloroflexi', u'c__Anaerolineae', u'o__SBR1031', u'f__A4b', u'g__', u's__']
30	[u'k__Bacteria', u'p__Actinobacteria', u'c__Acidimicrobiia', u'o__Acidimicrobiales', u'f__', u'g__', u's__']
31	[u'k__Bacteria', u'p__Proteobacteria', u'c__Alphaproteobacteria', u'o__Sphingomonadales', u'f__Sphingomonadaceae', u'g__Kaistobacter', u's__']
32	[u'k__Bacteria', u'p__Proteobacteria', u'c__Betaproteobacteria', u'o__MND1', u'f__', u'g__', u's__']
33	[u'k__Bacteria', u'p__Actinobacteria', u'c__Thermoleophilia', u'o__Solirubrobacterales', u'f__', u'g__', u's__']
34	[u'k__Bacteria', u'p__Acidobacteria', u'c__Acidobacteria-6', u'o__iii1-15', u'f__', u'g__', u's__']
35	[u'k__Bacteria', u'p__Actinobacteria', u'c__Actinobacteria', u'o__Actinomycetales', u'f__Intrasporangiaceae']
36	[u'k__Bacteria', u'p__Proteobacteria', u'c__Alphaproteobacteria', u'o__Rhizobiales', u'f__Hyphomicrobiaceae', u'g__Rhodoplanes', u's__']
37	[u'k__Bacteria', u'p__Actinobacteria', u'c__Thermoleophilia', u'o__Solirubrobacterales', u'f__', u'g__', u's__']
38	[u'k__Bacteria', u'p__Chloroflexi', u'c__Thermomicrobia', u'o__JG30-KF-CM45', u'f__', u'g__', u's__']
39	[u'k__Bacteria', u'p__Actinobacteria', u'c__Actinobacteria', u'o__Actinomycetales', u'f__Pseudonocardiaceae', u'g__Pseudonocardia', u's__']
40	[u'k__Bacteria', u'p__Actinobacteria', u'c__Thermoleophilia', u'o__Gaiellales', u'f__Gaiellaceae', u'g__', u's__']
41	[u'k__Bacteria', u'p__Nitrospirae', u'c__Nitrospira', u'o__Nitrospirales', u'f__0319-6A21', u'g__', u's__']
42	[u'k__Bacteria', u'p__Proteobacteria', u'c__Alphaproteobacteria', u'o__Rhizobiales', u'f__Hyphomicrobiaceae', u'g__Rhodoplanes', u's__']
43	[u'k__Bacteria', u'p__Proteobacteria', u'c__Gammaproteobacteria', u'o__Xanthomonadales', u'f__Xanthomonadaceae', u'g__Lysobacter', u's__']
44	[u'k__Bacteria', u'p__Proteobacteria', u'c__Alphaproteobacteria', u'o__Rhodospirillales', u'f__Rhodospirillaceae', u'g__Inquilinus', u's__limosus']
45	[u'k__Bacteria', u'p__Actinobacteria', u'c__Actinobacteria', u'o__Actinomycetales', u'f__Nocardioidaceae']
46	[u'k__Bacteria', u'p__Proteobacteria', u'c__Deltaproteobacteria', u'o__', u'f__', u'g__', u's__']
47	[u'k__Bacteria', u'p__Actinobacteria', u'c__Thermoleophilia', u'o__Solirubrobacterales', u'f__', u'g__', u's__']
48	[u'k__Bacteria', u'p__Proteobacteria', u'c__Betaproteobacteria', u'o__MND1', u'f__', u'g__', u's__']
49	[u'k__Bacteria', u'p__Proteobacteria', u'c__Alphaproteobacteria', u'o__Sphingomonadales', u'f__Sphingomonadaceae', u'g__Kaistobacter', u's__']
50	[u'k__Bacteria', u'p__Proteobacteria', u'c__Alphaproteobacteria', u'o__Rhizobiales']
51	[u'k__Bacteria', u'p__Actinobacteria', u'c__Acidimicrobiia', u'o__Acidimicrobiales']
52	[u'k__Bacteria', u'p__Proteobacteria', u'c__Betaproteobacteria', u'o__Ellin6067', u'f__', u'g__', u's__']
53	[u'k__Bacteria', u'p__Proteobacteria', u'c__Alphaproteobacteria', u'o__Rhizobiales', u'f__Rhizobiaceae']
54	[u'k__Bacteria', u'p__Planctomycetes', u'c__Pla4', u'o__', u'f__', u'g__', u's__']
55	[u'k__Bacteria', u'p__Proteobacteria', u'c__Gammaproteobacteria', u'o__Xanthomonadales', u'f__Sinobacteraceae', u'g__', u's__']
56	[u'k__Bacteria', u'p__Proteobacteria', u'c__Alphaproteobacteria']
57	[u'k__Bacteria', u'p__Proteobacteria', u'c__Betaproteobacteria', u'o__Burkholderiales', u'f__Comamonadaceae', u'g__Rubrivivax', u's__']
58	[u'k__Bacteria', u'p__Proteobacteria', u'c__Alphaproteobacteria', u'o__Sphingomonadales', u'f__Sphingomonadaceae', u'g__Sphingomonas', u's__']
59	[u'k__Bacteria', u'p__Proteobacteria', u'c__Alphaproteobacteria', u'o__Rhizobiales', u'f__Hyphomicrobiaceae', u'g__Rhodoplanes', u's__']
60	[u'k__Bacteria', u'p__Actinobacteria', u'c__Actinobacteria', u'o__Actinomycetales', u'f__Streptomycetaceae']
61	[u'k__Bacteria', u'p__Planctomycetes', u'c__OM190', u'o__agg27', u'f__', u'g__', u's__']
62	[u'k__Bacteria', u'p__Acidobacteria', u'c__Acidobacteria-6', u'o__iii1-15', u'f__', u'g__', u's__']
63	[u'k__Bacteria', u'p__Chloroflexi', u'c__TK10', u'o__AKYG885', u'f__Dolo_23', u'g__', u's__']
64	[u'k__Bacteria', u'p__Planctomycetes', u'c__Planctomycetia', u'o__Gemmatales', u'f__Isosphaeraceae']
65	[u'k__Bacteria', u'p__Gemmatimonadetes', u'c__Gemmatimonadetes', u'o__Ellin5290', u'f__', u'g__', u's__']
66	[u'k__Bacteria', u'p__Actinobacteria', u'c__Actinobacteria', u'o__Actinomycetales', u'f__Pseudonocardiaceae', u'g__Pseudonocardia', u's__']
67	[u'k__Bacteria', u'p__Gemmatimonadetes', u'c__Gemmatimonadetes', u'o__Gemmatimonadales', u'f__Ellin5301', u'g__', u's__']
68	[u'k__Bacteria', u'p__Acidobacteria', u'c__[Chloracidobacteria]', u'o__PK29', u'f__', u'g__', u's__']
69	[u'k__Bacteria', u'p__Proteobacteria', u'c__Alphaproteobacteria']
70	[u'k__Bacteria', u'p__Proteobacteria', u'c__Alphaproteobacteria', u'o__Rhodospirillales', u'f__', u'g__', u's__']
71	[u'k__Bacteria', u'p__Proteobacteria', u'c__Betaproteobacteria', u'o__Burkholderiales', u'f__Oxalobacteraceae', u'g__Massilia']
72	[u'k__Bacteria', u'p__Acidobacteria', u'c__Acidobacteria-6', u'o__iii1-15', u'f__', u'g__', u's__']
73	[u'k__Bacteria', u'p__Proteobacteria', u'c__Alphaproteobacteria', u'o__Rhizobiales', u'f__Phyllobacteriaceae']
74	[u'k__Bacteria', u'p__Proteobacteria', u'c__Gammaproteobacteria', u'o__Xanthomonadales', u'f__Xanthomonadaceae', u'g__Rhodanobacter']
75	[u'k__Bacteria', u'p__Planctomycetes', u'c__Planctomycetia', u'o__Pirellulales', u'f__Pirellulaceae', u'g__', u's__']
76	[u'k__Bacteria', u'p__Actinobacteria', u'c__Actinobacteria', u'o__Actinomycetales']
77	[u'k__Bacteria', u'p__Acidobacteria', u'c__Solibacteres', u'o__Solibacterales', u'f__', u'g__', u's__']
78	[u'k__Bacteria', u'p__Chloroflexi', u'c__TK10', u'o__AKYG885', u'f__Dolo_23', u'g__', u's__']
79	[u'k__Bacteria', u'p__Bacteroidetes', u'c__[Saprospirae]', u'o__[Saprospirales]', u'f__Chitinophagaceae', u'g__', u's__']
80	[u'k__Bacteria', u'p__Proteobacteria', u'c__Alphaproteobacteria', u'o__Rhodospirillales', u'f__Acetobacteraceae', u'g__', u's__']
81	[u'k__Bacteria', u'p__Proteobacteria', u'c__Betaproteobacteria', u'o__MND1', u'f__', u'g__', u's__']
82	[u'k__Bacteria', u'p__Proteobacteria', u'c__Deltaproteobacteria', u'o__Myxococcales', u'f__Haliangiaceae', u'g__', u's__']
83	[u'k__Bacteria', u'p__Acidobacteria', u'c__Acidobacteria-6', u'o__CCU21', u'f__', u'g__', u's__']
84	[u'k__Bacteria', u'p__Chloroflexi', u'c__TK10', u'o__B07_WMSP1', u'f__', u'g__', u's__']
85	[u'k__Bacteria', u'p__Proteobacteria', u'c__Deltaproteobacteria', u'o__Myxococcales']
86	[u'k__Bacteria', u'p__Proteobacteria', u'c__Deltaproteobacteria', u'o__Myxococcales', u'f__Haliangiaceae', u'g__', u's__']
87	[u'k__Bacteria', u'p__Proteobacteria', u'c__Betaproteobacteria', u'o__Burkholderiales', u'f__Comamonadaceae', u'g__Ramlibacter', u's__']
88	[u'k__Bacteria', u'p__Proteobacteria', u'c__Alphaproteobacteria', u'o__Rhizobiales']
89	[u'k__Bacteria', u'p__Proteobacteria', u'c__Alphaproteobacteria', u'o__Rhodospirillales']
90	[u'k__Bacteria', u'p__Elusimicrobia', u'c__Elusimicrobia', u'o__Elusimicrobiales', u'f__', u'g__', u's__']
91	[u'k__Bacteria', u'p__Actinobacteria', u'c__MB-A2-108', u'o__0319-7L14', u'f__', u'g__', u's__']
92	[u'k__Bacteria', u'p__Actinobacteria', u'c__Actinobacteria', u'o__Actinomycetales']
93	[u'k__Bacteria', u'p__Planctomycetes', u'c__Planctomycetia', u'o__Gemmatales', u'f__Gemmataceae', u'g__', u's__']
94	[u'k__Bacteria', u'p__Actinobacteria', u'c__Acidimicrobiia', u'o__Acidimicrobiales', u'f__', u'g__', u's__']
95	[u'k__Bacteria', u'p__Actinobacteria', u'c__Thermoleophilia', u'o__Solirubrobacterales', u'f__', u'g__', u's__']
96	[u'k__Bacteria', u'p__Acidobacteria', u'c__iii1-8', u'o__32-20', u'f__', u'g__', u's__']
97	[u'k__Bacteria', u'p__Proteobacteria', u'c__Gammaproteobacteria', u'o__Xanthomonadales', u'f__Xanthomonadaceae', u'g__Thermomonas', u's__']
98	[u'k__Bacteria', u'p__Acidobacteria', u'c__Acidobacteria-6', u'o__CCU21', u'f__', u'g__', u's__']
99	[u'k__Bacteria', u'p__Acidobacteria', u'c__BPC102', u'o__MVS-40', u'f__', u'g__', u's__']
100	[u'k__Bacteria', u'p__Proteobacteria', u'c__Deltaproteobacteria', u'o__Myxococcales', u'f__Haliangiaceae', u'g__', u's__']
101	[u'k__Bacteria', u'p__Actinobacteria', u'c__Actinobacteria', u'o__Actinomycetales', u'f__Micromonosporaceae', u'g__', u's__']
102	[u'k__Bacteria', u'p__Actinobacteria', u'c__Actinobacteria', u'o__Actinomycetales', u'f__Streptomycetaceae']
103	[u'k__Bacteria', u'p__Actinobacteria', u'c__Actinobacteria', u'o__Actinomycetales', u'f__Intrasporangiaceae']
104	[u'k__Bacteria', u'p__Actinobacteria', u'c__Thermoleophilia', u'o__Solirubrobacterales', u'f__', u'g__', u's__']
105	[u'k__Bacteria', u'p__Firmicutes', u'c__Bacilli', u'o__Bacillales', u'f__Bacillaceae', u'g__Bacillus']
106	[u'k__Bacteria', u'p__Proteobacteria', u'c__Alphaproteobacteria', u'o__Rhizobiales', u'f__Bradyrhizobiaceae']
107	[u'k__Bacteria', u'p__Actinobacteria', u'c__Thermoleophilia', u'o__Solirubrobacterales', u'f__Conexibacteraceae', u'g__', u's__']
108	[u'k__Bacteria', u'p__Bacteroidetes', u'c__Cytophagia', u'o__Cytophagales', u'f__Cytophagaceae', u'g__', u's__']
109	[u'k__Bacteria', u'p__Acidobacteria', u'c__Acidobacteria-6', u'o__iii1-15', u'f__RB40', u'g__', u's__']
110	[u'k__Bacteria', u'p__Proteobacteria', u'c__Alphaproteobacteria', u'o__Rhizobiales', u'f__Hyphomicrobiaceae', u'g__Rhodoplanes', u's__']
111	[u'k__Bacteria', u'p__Acidobacteria', u'c__Acidobacteria-5', u'o__', u'f__', u'g__', u's__']
112	[u'k__Bacteria', u'p__Acidobacteria', u'c__Solibacteres', u'o__Solibacterales', u'f__', u'g__', u's__']
113	[u'k__Bacteria', u'p__Actinobacteria', u'c__Acidimicrobiia', u'o__Acidimicrobiales']
114	[u'k__Bacteria', u'p__Proteobacteria', u'c__Alphaproteobacteria', u'o__Rhizobiales', u'f__Hyphomicrobiaceae', u'g__Rhodoplanes', u's__']
115	[u'k__Bacteria', u'p__Actinobacteria', u'c__Acidimicrobiia', u'o__Acidimicrobiales', u'f__EB1017', u'g__', u's__']
116	[u'k__Bacteria', u'p__Firmicutes', u'c__Bacilli', u'o__Bacillales', u'f__Bacillaceae', u'g__Bacillus']
117	[u'k__Bacteria', u'p__Acidobacteria', u'c__[Chloracidobacteria]', u'o__DS-100', u'f__', u'g__', u's__']
118	[u'k__Bacteria', u'p__Actinobacteria', u'c__Actinobacteria', u'o__Actinomycetales', u'f__Mycobacteriaceae', u'g__Mycobacterium', u's__']
119	[u'k__Bacteria', u'p__Proteobacteria', u'c__Alphaproteobacteria', u'o__Rhizobiales', u'f__Methylobacteriaceae']
120	[u'k__Bacteria', u'p__Proteobacteria', u'c__Deltaproteobacteria', u'o__Syntrophobacterales', u'f__Syntrophobacteraceae', u'g__', u's__']
121	[u'k__Bacteria', u'p__Proteobacteria', u'c__Deltaproteobacteria', u'o__Myxococcales', u'f__', u'g__', u's__']
122	[u'k__Bacteria', u'p__Proteobacteria', u'c__Deltaproteobacteria', u'o__[Entotheonellales]', u'f__[Entotheonellaceae]', u'g__', u's__']
123	[u'k__Bacteria', u'p__Chloroflexi', u'c__S085', u'o__', u'f__', u'g__', u's__']
124	[u'k__Bacteria', u'p__Gemmatimonadetes', u'c__Gemm-1', u'o__', u'f__', u'g__', u's__']
125	[u'k__Bacteria', u'p__Chloroflexi', u'c__TK10', u'o__AKYG885', u'f__Dolo_23', u'g__', u's__']
126	[u'k__Bacteria', u'p__Gemmatimonadetes', u'c__Gemmatimonadetes', u'o__Ellin5290', u'f__', u'g__', u's__']
127	[u'k__Bacteria', u'p__Actinobacteria', u'c__Acidimicrobiia', u'o__Acidimicrobiales', u'f__Iamiaceae', u'g__Iamia', u's__']
128	[u'k__Bacteria', u'p__Proteobacteria', u'c__Deltaproteobacteria', u'o__Myxococcales', u'f__Nannocystaceae', u'g__Plesiocystis', u's__']
129	[u'k__Bacteria', u'p__Proteobacteria', u'c__Gammaproteobacteria', u'o__Xanthomonadales', u'f__Xanthomonadaceae', u'g__Dokdonella', u's__']
130	[u'k__Bacteria', u'p__Proteobacteria', u'c__Alphaproteobacteria', u'o__Rhizobiales', u'f__', u'g__', u's__']
131	[u'k__Bacteria', u'p__Proteobacteria', u'c__Deltaproteobacteria', u'o__Myxococcales', u'f__', u'g__', u's__']
132	[u'k__Bacteria', u'p__Actinobacteria', u'c__Acidimicrobiia', u'o__Acidimicrobiales', u'f__', u'g__', u's__']
133	[u'k__Bacteria', u'p__Acidobacteria', u'c__Acidobacteria-5', u'o__', u'f__', u'g__', u's__']
134	[u'k__Bacteria', u'p__Acidobacteria', u'c__Acidobacteria-6', u'o__iii1-15', u'f__RB40', u'g__', u's__']
135	[u'k__Bacteria', u'p__Chloroflexi', u'c__Ellin6529', u'o__', u'f__', u'g__', u's__']
136	[u'k__Bacteria', u'p__Armatimonadetes', u'c__[Fimbriimonadia]', u'o__[Fimbriimonadales]', u'f__[Fimbriimonadaceae]', u'g__Fimbriimonas', u's__']
137	[u'k__Bacteria', u'p__Actinobacteria', u'c__Actinobacteria', u'o__Actinomycetales', u'f__Micromonosporaceae']
138	[u'k__Bacteria', u'p__Proteobacteria', u'c__Alphaproteobacteria', u'o__Rhizobiales', u'f__Hyphomicrobiaceae', u'g__Hyphomicrobium']
139	[u'k__Bacteria', u'p__Proteobacteria', u'c__Alphaproteobacteria', u'o__Rhizobiales', u'f__Beijerinckiaceae', u'g__', u's__']
140	[u'k__Bacteria', u'p__Planctomycetes', u'c__Planctomycetia', u'o__Gemmatales', u'f__Gemmataceae', u'g__', u's__']
141	[u'k__Bacteria', u'p__Actinobacteria', u'c__Thermoleophilia', u'o__Solirubrobacterales', u'f__Solirubrobacteraceae', u'g__', u's__']
142	[u'k__Bacteria', u'p__Actinobacteria', u'c__Actinobacteria', u'o__Actinomycetales', u'f__Nocardioidaceae', u'g__', u's__']
143	[u'k__Bacteria', u'p__Actinobacteria', u'c__Acidimicrobiia', u'o__Acidimicrobiales', u'f__', u'g__', u's__']
144	[u'k__Bacteria', u'p__Acidobacteria', u'c__RB25', u'o__', u'f__', u'g__', u's__']
145	[u'k__Bacteria', u'p__Proteobacteria', u'c__Betaproteobacteria', u'o__Rhodocyclales', u'f__Rhodocyclaceae']
146	[u'k__Bacteria', u'p__Planctomycetes', u'c__Phycisphaerae', u'o__CCM11a', u'f__', u'g__', u's__']
147	[u'k__Bacteria', u'p__Proteobacteria', u'c__Alphaproteobacteria', u'o__Rhodospirillales', u'f__', u'g__', u's__']
148	[u'k__Bacteria', u'p__Planctomycetes', u'c__Planctomycetia', u'o__B97', u'f__', u'g__', u's__']
149	[u'k__Bacteria', u'p__Acidobacteria', u'c__Sva0725', u'o__Sva0725', u'f__', u'g__', u's__']
150	[u'k__Bacteria', u'p__Proteobacteria', u'c__Alphaproteobacteria', u'o__Rhizobiales', u'f__', u'g__', u's__']
151	[u'k__Bacteria', u'p__Gemmatimonadetes', u'c__Gemmatimonadetes', u'o__N1423WL', u'f__', u'g__', u's__']
152	[u'k__Bacteria', u'p__Gemmatimonadetes', u'c__Gemmatimonadetes', u'o__N1423WL', u'f__', u'g__', u's__']
153	[u'k__Bacteria', u'p__Actinobacteria', u'c__Acidimicrobiia', u'o__Acidimicrobiales', u'f__', u'g__', u's__']
154	[u'k__Bacteria', u'p__Actinobacteria', u'c__Thermoleophilia', u'o__Gaiellales', u'f__Gaiellaceae', u'g__', u's__']
155	[u'k__Bacteria', u'p__Planctomycetes', u'c__OM190', u'o__CL500-15', u'f__', u'g__', u's__']
156	[u'k__Bacteria', u'p__Acidobacteria', u'c__Acidobacteria-6', u'o__iii1-15', u'f__', u'g__', u's__']
157	[u'k__Bacteria', u'p__Actinobacteria', u'c__Actinobacteria', u'o__Actinomycetales', u'f__Streptomycetaceae']
158	[u'k__Bacteria', u'p__Proteobacteria', u'c__Gammaproteobacteria', u'o__Xanthomonadales', u'f__Sinobacteraceae', u'g__', u's__']
159	[u'k__Bacteria', u'p__Proteobacteria', u'c__Betaproteobacteria', u'o__SC-I-84', u'f__', u'g__', u's__']
160	[u'k__Bacteria', u'p__Actinobacteria', u'c__Actinobacteria', u'o__Actinomycetales', u'f__Intrasporangiaceae']
161	[u'k__Bacteria', u'p__Actinobacteria', u'c__Acidimicrobiia', u'o__Acidimicrobiales', u'f__C111', u'g__', u's__']
162	[u'k__Bacteria', u'p__Actinobacteria', u'c__Acidimicrobiia', u'o__Acidimicrobiales', u'f__', u'g__', u's__']
163	[u'k__Bacteria', u'p__Actinobacteria', u'c__Actinobacteria', u'o__Actinomycetales', u'f__Kineosporiaceae']
164	[u'k__Bacteria', u'p__Actinobacteria', u'c__Actinobacteria', u'o__Actinomycetales', u'f__Mycobacteriaceae', u'g__Mycobacterium']
165	[u'k__Bacteria', u'p__Actinobacteria', u'c__Actinobacteria', u'o__Actinomycetales', u'f__Nocardioidaceae']
166	[u'k__Bacteria', u'p__Actinobacteria', u'c__Actinobacteria', u'o__Actinomycetales', u'f__Streptosporangiaceae', u'g__Nonomuraea', u's__']
167	[u'k__Bacteria', u'p__Planctomycetes', u'c__Phycisphaerae', u'o__WD2101', u'f__', u'g__', u's__']
168	[u'k__Bacteria', u'p__Acidobacteria', u'c__Acidobacteria-6']
169	[u'k__Bacteria', u'p__Acidobacteria', u'c__Acidobacteria-6', u'o__CCU21', u'f__', u'g__', u's__']
170	[u'k__Bacteria', u'p__Acidobacteria', u'c__Acidobacteria-6', u'o__iii1-15', u'f__', u'g__', u's__']
171	[u'k__Bacteria', u'p__Acidobacteria', u'c__Acidobacteria-6', u'o__iii1-15', u'f__mb2424', u'g__', u's__']
172	[u'k__Bacteria', u'p__Actinobacteria', u'c__Thermoleophilia', u'o__Solirubrobacterales', u'f__', u'g__', u's__']
173	[u'k__Bacteria', u'p__Proteobacteria', u'c__Alphaproteobacteria', u'o__Caulobacterales', u'f__Caulobacteraceae', u'g__', u's__']
174	[u'k__Bacteria', u'p__Planctomycetes', u'c__Planctomycetia', u'o__Gemmatales', u'f__Gemmataceae', u'g__', u's__']
175	[u'k__Bacteria', u'p__Chloroflexi', u'c__Gitt-GS-136', u'o__', u'f__', u'g__', u's__']
176	[u'k__Bacteria', u'p__Firmicutes', u'c__Bacilli', u'o__Bacillales']
177	[u'k__Bacteria', u'p__Bacteroidetes', u'c__Sphingobacteriia', u'o__Sphingobacteriales', u'f__Sphingobacteriaceae']
178	[u'k__Bacteria', u'p__Actinobacteria', u'c__Actinobacteria', u'o__Actinomycetales', u'f__Mycobacteriaceae', u'g__Mycobacterium', u's__']
179	[u'k__Bacteria', u'p__Actinobacteria', u'c__Actinobacteria', u'o__Actinomycetales', u'f__Nocardiaceae', u'g__Rhodococcus', u's__']
180	[u'k__Bacteria', u'p__Proteobacteria', u'c__Alphaproteobacteria', u'o__Rhizobiales', u'f__Hyphomicrobiaceae', u'g__Hyphomicrobium']
181	[u'k__Bacteria', u'p__Planctomycetes', u'c__Phycisphaerae', u'o__WD2101', u'f__', u'g__', u's__']
182	[u'k__Bacteria', u'p__Proteobacteria', u'c__Betaproteobacteria', u'o__Burkholderiales', u'f__Comamonadaceae', u'g__Delftia', u's__']
183	[u'k__Bacteria', u'p__Proteobacteria', u'c__Alphaproteobacteria', u'o__Sphingomonadales', u'f__Sphingomonadaceae', u'g__', u's__']
184	[u'k__Bacteria', u'p__Planctomycetes', u'c__Phycisphaerae', u'o__Phycisphaerales', u'f__', u'g__', u's__']
185	[u'k__Bacteria', u'p__Acidobacteria', u'c__Acidobacteria-6', u'o__iii1-15', u'f__', u'g__', u's__']
186	[u'k__Bacteria', u'p__Chloroflexi', u'c__Ellin6529', u'o__', u'f__', u'g__', u's__']
187	[u'k__Bacteria', u'p__Acidobacteria', u'c__Acidobacteria-6', u'o__iii1-15', u'f__mb2424', u'g__', u's__']
188	[u'k__Bacteria', u'p__Actinobacteria', u'c__Thermoleophilia', u'o__Solirubrobacterales', u'f__Patulibacteraceae', u'g__', u's__']
189	[u'k__Bacteria', u'p__Proteobacteria', u'c__Alphaproteobacteria', u'o__Sphingomonadales', u'f__Sphingomonadaceae', u'g__Sphingomonas', u's__wittichii']
190	[u'k__Bacteria', u'p__Actinobacteria', u'c__Actinobacteria', u'o__Actinomycetales', u'f__Micromonosporaceae', u'g__Actinoplanes', u's__']
191	[u'k__Bacteria', u'p__Proteobacteria', u'c__Betaproteobacteria', u'o__SC-I-84', u'f__', u'g__', u's__']
192	[u'k__Bacteria', u'p__Proteobacteria', u'c__Betaproteobacteria', u'o__MND1', u'f__', u'g__', u's__']
193	[u'k__Bacteria', u'p__Actinobacteria', u'c__Actinobacteria', u'o__Actinomycetales', u'f__Sporichthyaceae', u'g__', u's__']
194	[u'k__Bacteria', u'p__Acidobacteria', u'c__Acidobacteria-5', u'o__', u'f__', u'g__', u's__']
195	[u'k__Bacteria', u'p__Proteobacteria', u'c__Betaproteobacteria', u'o__SC-I-84', u'f__', u'g__', u's__']
196	[u'k__Bacteria', u'p__Actinobacteria', u'c__Actinobacteria', u'o__Actinomycetales', u'f__Streptomycetaceae']
197	[u'k__Bacteria', u'p__Proteobacteria', u'c__Alphaproteobacteria', u'o__Rhizobiales']
198	[u'k__Bacteria', u'p__Acidobacteria', u'c__iii1-8', u'o__DS-18', u'f__', u'g__', u's__']
199	[u'k__Bacteria', u'p__Proteobacteria', u'c__Deltaproteobacteria', u'o__Myxococcales', u'f__', u'g__', u's__']
200	[u'k__Bacteria', u'p__Chloroflexi', u'c__TK10', u'o__AKYG885', u'f__Dolo_23', u'g__', u's__']
201	[u'k__Bacteria', u'p__Proteobacteria', u'c__Betaproteobacteria', u'o__', u'f__', u'g__', u's__']
202	[u'k__Bacteria', u'p__Actinobacteria', u'c__Thermoleophilia', u'o__Solirubrobacterales', u'f__', u'g__', u's__']
203	[u'k__Bacteria', u'p__Actinobacteria', u'c__MB-A2-108', u'o__0319-7L14', u'f__', u'g__', u's__']
204	[u'k__Bacteria', u'p__Acidobacteria', u'c__Solibacteres', u'o__Solibacterales', u'f__', u'g__', u's__']
205	[u'k__Bacteria', u'p__Chloroflexi', u'c__Chloroflexi', u'o__AKIW781', u'f__', u'g__', u's__']
206	[u'k__Bacteria', u'p__Actinobacteria', u'c__Actinobacteria', u'o__Actinomycetales', u'f__Micromonosporaceae']
207	[u'k__Bacteria', u'p__Actinobacteria', u'c__Thermoleophilia', u'o__Solirubrobacterales', u'f__', u'g__', u's__']
208	[u'k__Bacteria', u'p__Proteobacteria', u'c__Alphaproteobacteria', u'o__Rhodobacterales', u'f__Rhodobacteraceae', u'g__Amaricoccus', u's__']
209	[u'k__Bacteria', u'p__Actinobacteria', u'c__Thermoleophilia', u'o__Gaiellales', u'f__', u'g__', u's__']
210	[u'k__Bacteria', u'p__Proteobacteria', u'c__Betaproteobacteria', u'o__Burkholderiales', u'f__Comamonadaceae', u'g__Methylibium', u's__']
211	[u'k__Bacteria', u'p__Acidobacteria', u'c__Acidobacteria-6']
212	[u'k__Bacteria', u'p__Nitrospirae', u'c__Nitrospira', u'o__Nitrospirales', u'f__0319-6A21', u'g__', u's__']
213	[u'k__Bacteria', u'p__Proteobacteria', u'c__Alphaproteobacteria', u'o__Sphingomonadales', u'f__Sphingomonadaceae', u'g__Kaistobacter', u's__']
214	[u'k__Bacteria', u'p__Acidobacteria', u'c__Acidobacteria-6', u'o__iii1-15', u'f__', u'g__', u's__']
215	[u'k__Bacteria', u'p__Proteobacteria', u'c__Alphaproteobacteria', u'o__Rhizobiales', u'f__Hyphomicrobiaceae', u'g__Hyphomicrobium', u's__']
216	[u'k__Bacteria', u'p__Actinobacteria', u'c__Actinobacteria', u'o__Actinomycetales', u'f__Geodermatophilaceae', u'g__Geodermatophilus']
217	[u'k__Bacteria', u'p__Proteobacteria', u'c__Alphaproteobacteria', u'o__Rhizobiales', u'f__Phyllobacteriaceae']
218	[u'k__Bacteria', u'p__Proteobacteria', u'c__Alphaproteobacteria', u'o__Rhizobiales', u'f__Hyphomicrobiaceae', u'g__Rhodoplanes', u's__']
219	[u'k__Bacteria', u'p__Proteobacteria', u'c__Betaproteobacteria', u'o__Burkholderiales', u'f__Alcaligenaceae', u'g__', u's__']
220	[u'k__Bacteria', u'p__Actinobacteria', u'c__Actinobacteria', u'o__Actinomycetales', u'f__Kineosporiaceae', u'g__', u's__']
221	[u'k__Bacteria', u'p__Proteobacteria', u'c__Alphaproteobacteria', u'o__Rhizobiales', u'f__Hyphomicrobiaceae', u'g__Rhodoplanes']
222	[u'k__Bacteria', u'p__Actinobacteria', u'c__Actinobacteria', u'o__Actinomycetales', u'f__Mycobacteriaceae', u'g__Mycobacterium', u's__']
223	[u'k__Bacteria', u'p__Actinobacteria', u'c__Actinobacteria', u'o__Actinomycetales', u'f__Intrasporangiaceae']
224	[u'k__Bacteria', u'p__Proteobacteria', u'c__Gammaproteobacteria', u'o__HTCC2188', u'f__HTCC2089', u'g__', u's__']
225	[u'k__Bacteria', u'p__Acidobacteria', u'c__Acidobacteria-6', u'o__iii1-15', u'f__', u'g__', u's__']
226	[u'k__Bacteria', u'p__Proteobacteria', u'c__Deltaproteobacteria', u'o__Myxococcales', u'f__Haliangiaceae', u'g__', u's__']
227	[u'k__Bacteria', u'p__Proteobacteria', u'c__Deltaproteobacteria', u'o__Myxococcales']
228	[u'k__Bacteria', u'p__Acidobacteria', u'c__Acidobacteria-6', u'o__iii1-15', u'f__', u'g__', u's__']
229	[u'k__Bacteria', u'p__Proteobacteria', u'c__Betaproteobacteria', u'o__Burkholderiales', u'f__Comamonadaceae', u'g__Methylibium', u's__']
230	[u'k__Bacteria', u'p__Proteobacteria', u'c__Alphaproteobacteria', u'o__Rhizobiales', u'f__Phyllobacteriaceae', u'g__Aminobacter', u's__']
231	[u'k__Bacteria', u'p__Actinobacteria', u'c__Thermoleophilia', u'o__Gaiellales', u'f__Gaiellaceae', u'g__', u's__']
232	[u'k__Bacteria', u'p__Planctomycetes', u'c__Planctomycetia', u'o__Pirellulales', u'f__Pirellulaceae', u'g__Pirellula', u's__']
233	[u'k__Bacteria', u'p__Actinobacteria', u'c__Actinobacteria', u'o__Actinomycetales', u'f__Streptomycetaceae']
234	[u'k__Bacteria', u'p__Actinobacteria', u'c__Acidimicrobiia', u'o__Acidimicrobiales', u'f__C111', u'g__', u's__']
235	[u'k__Bacteria', u'p__Planctomycetes', u'c__Planctomycetia', u'o__Gemmatales', u'f__Gemmataceae']
236	[u'k__Bacteria', u'p__Proteobacteria', u'c__Deltaproteobacteria', u'o__Myxococcales']
237	[u'k__Bacteria', u'p__Gemmatimonadetes', u'c__Gemm-1', u'o__', u'f__', u'g__', u's__']
238	[u'k__Bacteria', u'p__Acidobacteria', u'c__Solibacteres', u'o__Solibacterales', u'f__Solibacteraceae', u'g__Candidatus Solibacter', u's__']
239	[u'k__Bacteria', u'p__Planctomycetes', u'c__Planctomycetia', u'o__Gemmatales', u'f__Gemmataceae', u'g__Gemmata', u's__']
240	[u'k__Bacteria', u'p__Nitrospirae', u'c__Nitrospira', u'o__Nitrospirales', u'f__Nitrospiraceae', u'g__Nitrospira', u's__']
241	[u'k__Bacteria', u'p__Actinobacteria', u'c__Actinobacteria', u'o__Actinomycetales', u'f__Streptomycetaceae']
242	[u'k__Bacteria', u'p__Actinobacteria', u'c__Actinobacteria', u'o__Actinomycetales', u'f__Nocardioidaceae', u'g__', u's__']
243	[u'k__Bacteria', u'p__Proteobacteria', u'c__Betaproteobacteria', u'o__MND1', u'f__', u'g__', u's__']
244	[u'k__Bacteria', u'p__Planctomycetes', u'c__Planctomycetia', u'o__Gemmatales', u'f__Isosphaeraceae', u'g__', u's__']
245	[u'k__Bacteria', u'p__Actinobacteria', u'c__Thermoleophilia', u'o__Solirubrobacterales', u'f__Solirubrobacteraceae', u'g__', u's__']
246	[u'k__Bacteria', u'p__Actinobacteria', u'c__Acidimicrobiia', u'o__Acidimicrobiales', u'f__', u'g__', u's__']
247	[u'k__Bacteria', u'p__Chloroflexi', u'c__TK10', u'o__B07_WMSP1', u'f__FFCH4570', u'g__', u's__']
248	[u'k__Bacteria', u'p__Actinobacteria', u'c__Actinobacteria', u'o__Actinomycetales', u'f__Nocardioidaceae', u'g__', u's__']
249	[u'k__Bacteria', u'p__Actinobacteria', u'c__Actinobacteria', u'o__Actinomycetales', u'f__Micromonosporaceae', u'g__', u's__']
250	[u'k__Bacteria', u'p__Actinobacteria', u'c__Acidimicrobiia', u'o__Acidimicrobiales']
251	[u'k__Bacteria', u'p__Acidobacteria', u'c__Acidobacteria-5', u'o__', u'f__', u'g__', u's__']
252	[u'k__Bacteria', u'p__Chloroflexi', u'c__TK17', u'o__', u'f__', u'g__', u's__']
253	[u'k__Bacteria', u'p__Proteobacteria', u'c__Deltaproteobacteria', u'o__Myxococcales', u'f__', u'g__', u's__']
254	[u'k__Bacteria', u'p__Proteobacteria', u'c__Alphaproteobacteria', u'o__Sphingomonadales', u'f__Sphingomonadaceae']
255	[u'k__Bacteria', u'p__Proteobacteria', u'c__Alphaproteobacteria', u'o__Rhodospirillales', u'f__Rhodospirillaceae', u'g__', u's__']
256	[u'k__Bacteria', u'p__Chloroflexi', u'c__Thermomicrobia', u'o__JG30-KF-CM45', u'f__', u'g__', u's__']
257	[u'k__Bacteria', u'p__Proteobacteria', u'c__Alphaproteobacteria', u'o__Rhodospirillales', u'f__Rhodospirillaceae']
258	[u'k__Bacteria', u'p__Acidobacteria', u'c__Solibacteres', u'o__Solibacterales', u'f__', u'g__', u's__']
259	[u'k__Bacteria', u'p__Proteobacteria', u'c__Gammaproteobacteria', u'o__Xanthomonadales', u'f__Sinobacteraceae', u'g__Steroidobacter', u's__']
260	[u'k__Bacteria', u'p__Gemmatimonadetes', u'c__Gemm-1', u'o__', u'f__', u'g__', u's__']
261	[u'k__Bacteria', u'p__Actinobacteria', u'c__Acidimicrobiia', u'o__Acidimicrobiales', u'f__', u'g__', u's__']
262	[u'k__Bacteria', u'p__Actinobacteria', u'c__Actinobacteria', u'o__Actinomycetales', u'f__Micromonosporaceae', u'g__Virgisporangium', u's__ochraceum']
263	[u'k__Bacteria', u'p__Chlorobi', u'c__', u'o__', u'f__', u'g__', u's__']
264	[u'k__Bacteria', u'p__Planctomycetes', u'c__Phycisphaerae', u'o__WD2101', u'f__', u'g__', u's__']
265	[u'k__Bacteria', u'p__Proteobacteria', u'c__Deltaproteobacteria', u'o__Myxococcales', u'f__Haliangiaceae', u'g__', u's__']
266	[u'k__Bacteria', u'p__Proteobacteria', u'c__Deltaproteobacteria', u'o__Myxococcales', u'f__', u'g__', u's__']
267	[u'k__Bacteria', u'p__Actinobacteria', u'c__Actinobacteria', u'o__Actinomycetales', u'f__Nocardioidaceae', u'g__', u's__']
268	[u'k__Bacteria', u'p__Actinobacteria', u'c__Acidimicrobiia', u'o__Acidimicrobiales', u'f__C111', u'g__', u's__']
269	[u'k__Bacteria', u'p__Acidobacteria', u'c__Acidobacteria-6', u'o__CCU21', u'f__', u'g__', u's__']
270	[u'k__Bacteria', u'p__Gemmatimonadetes', u'c__Gemm-1', u'o__', u'f__', u'g__', u's__']
271	[u'k__Bacteria', u'p__Proteobacteria', u'c__Betaproteobacteria', u'o__MND1', u'f__', u'g__', u's__']
272	[u'k__Bacteria', u'p__Proteobacteria', u'c__Deltaproteobacteria', u'o__Myxococcales', u'f__', u'g__', u's__']
273	[u'k__Bacteria', u'p__Proteobacteria', u'c__Deltaproteobacteria', u'o__Myxococcales', u'f__', u'g__', u's__']
274	[u'k__Bacteria', u'p__Actinobacteria', u'c__Actinobacteria', u'o__Actinomycetales', u'f__Streptomycetaceae']
275	[u'k__Bacteria', u'p__Gemmatimonadetes', u'c__Gemmatimonadetes', u'o__Ellin5290', u'f__', u'g__', u's__']
276	[u'k__Bacteria', u'p__Verrucomicrobia', u'c__[Pedosphaerae]', u'o__[Pedosphaerales]', u'f__', u'g__', u's__']
277	[u'k__Bacteria', u'p__Gemmatimonadetes', u'c__Gemm-1', u'o__', u'f__', u'g__', u's__']
278	[u'k__Bacteria', u'p__Proteobacteria', u'c__Alphaproteobacteria', u'o__Rhodospirillales', u'f__Acetobacteraceae', u'g__Roseomonas', u's__']
279	[u'k__Bacteria', u'p__Verrucomicrobia', u'c__Opitutae', u'o__Opitutales', u'f__Opitutaceae', u'g__Opitutus', u's__']
280	[u'k__Bacteria', u'p__Actinobacteria', u'c__Thermoleophilia', u'o__Gaiellales', u'f__', u'g__', u's__']
281	[u'k__Bacteria', u'p__Proteobacteria', u'c__Alphaproteobacteria', u'o__Caulobacterales', u'f__Caulobacteraceae']
282	[u'k__Bacteria', u'p__Spirochaetes', u'c__Spirochaetes', u'o__Spirochaetales', u'f__Spirochaetaceae', u'g__Spirochaeta', u's__aurantia']
283	[u'k__Bacteria', u'p__Proteobacteria', u'c__Alphaproteobacteria', u'o__Rhizobiales', u'f__Hyphomicrobiaceae', u'g__Rhodoplanes', u's__']
284	[u'k__Bacteria', u'p__Actinobacteria', u'c__Actinobacteria', u'o__Actinomycetales', u'f__Micrococcaceae', u'g__Arthrobacter']
285	[u'k__Bacteria', u'p__Chloroflexi', u'c__Gitt-GS-136', u'o__', u'f__', u'g__', u's__']
286	[u'k__Bacteria', u'p__Proteobacteria', u'c__Alphaproteobacteria', u'o__Rhizobiales', u'f__Bradyrhizobiaceae', u'g__Balneimonas', u's__']
287	[u'k__Bacteria', u'p__Actinobacteria', u'c__Thermoleophilia', u'o__Solirubrobacterales', u'f__Patulibacteraceae', u'g__', u's__']
288	[u'k__Bacteria', u'p__Acidobacteria', u'c__iii1-8', u'o__DS-18', u'f__', u'g__', u's__']
289	[u'k__Bacteria', u'p__Verrucomicrobia', u'c__[Spartobacteria]', u'o__[Chthoniobacterales]', u'f__[Chthoniobacteraceae]', u'g__DA101', u's__']
290	[u'k__Bacteria', u'p__Gemmatimonadetes', u'c__Gemmatimonadetes', u'o__', u'f__', u'g__', u's__']
291	[u'k__Bacteria', u'p__Proteobacteria', u'c__Betaproteobacteria', u'o__Ellin6067', u'f__', u'g__', u's__']
292	[u'k__Bacteria', u'p__Acidobacteria', u'c__Acidobacteria-6', u'o__iii1-15', u'f__', u'g__', u's__']
293	[u'k__Bacteria', u'p__Proteobacteria', u'c__Alphaproteobacteria', u'o__Sphingomonadales', u'f__Sphingomonadaceae']
294	[u'k__Bacteria', u'p__Gemmatimonadetes', u'c__Gemmatimonadetes', u'o__Ellin5290', u'f__', u'g__', u's__']
295	[u'k__Bacteria', u'p__Actinobacteria', u'c__Thermoleophilia', u'o__Solirubrobacterales', u'f__Patulibacteraceae', u'g__', u's__']
296	[u'k__Bacteria', u'p__Acidobacteria', u'c__Acidobacteria-6', u'o__iii1-15', u'f__', u'g__', u's__']
297	[u'k__Bacteria', u'p__Proteobacteria', u'c__Deltaproteobacteria', u'o__Myxococcales', u'f__', u'g__', u's__']
298	[u'k__Bacteria', u'p__Proteobacteria', u'c__Alphaproteobacteria', u'o__Ellin329', u'f__', u'g__', u's__']
299	[u'k__Bacteria', u'p__Proteobacteria', u'c__Deltaproteobacteria', u'o__Myxococcales', u'f__Polyangiaceae']
300	[u'k__Bacteria', u'p__Proteobacteria', u'c__Alphaproteobacteria', u'o__Rhodospirillales', u'f__Rhodospirillaceae', u'g__', u's__']
301	[u'k__Bacteria', u'p__Acidobacteria', u'c__DA052', u'o__Ellin6513', u'f__', u'g__', u's__']
302	[u'k__Bacteria', u'p__Nitrospirae', u'c__Nitrospira', u'o__Nitrospirales', u'f__0319-6A21', u'g__', u's__']
303	[u'k__Bacteria', u'p__Proteobacteria', u'c__Betaproteobacteria', u'o__SC-I-84', u'f__', u'g__', u's__']
304	[u'k__Bacteria', u'p__Chloroflexi', u'c__Anaerolineae', u'o__H39', u'f__', u'g__', u's__']
305	[u'k__Bacteria', u'p__Proteobacteria', u'c__Alphaproteobacteria', u'o__Rhizobiales', u'f__Hyphomicrobiaceae', u'g__Rhodoplanes', u's__']
306	[u'k__Bacteria', u'p__Proteobacteria', u'c__Deltaproteobacteria', u'o__NB1-j', u'f__MND4', u'g__', u's__']
307	[u'k__Bacteria', u'p__Proteobacteria', u'c__Deltaproteobacteria', u'o__Syntrophobacterales', u'f__Syntrophobacteraceae', u'g__', u's__']
308	[u'k__Bacteria', u'p__Actinobacteria', u'c__Actinobacteria', u'o__Actinomycetales', u'f__Nocardioidaceae', u'g__Nocardioides', u's__']
309	[u'k__Bacteria', u'p__Proteobacteria', u'c__Deltaproteobacteria', u'o__Myxococcales', u'f__Polyangiaceae', u'g__', u's__']
310	[u'k__Bacteria', u'p__Actinobacteria', u'c__Actinobacteria', u'o__Actinomycetales', u'f__Streptomycetaceae']
311	[u'k__Bacteria', u'p__Proteobacteria', u'c__Alphaproteobacteria', u'o__Rhizobiales', u'f__Hyphomicrobiaceae', u'g__Rhodoplanes', u's__']
312	[u'k__Bacteria', u'p__Proteobacteria', u'c__Betaproteobacteria', u'o__IS-44', u'f__', u'g__', u's__']
313	[u'k__Bacteria', u'p__Actinobacteria', u'c__Acidimicrobiia', u'o__Acidimicrobiales', u'f__EB1017', u'g__', u's__']
314	[u'k__Bacteria', u'p__Actinobacteria', u'c__Acidimicrobiia', u'o__Acidimicrobiales', u'f__C111', u'g__', u's__']
315	[u'k__Bacteria', u'p__Proteobacteria', u'c__Alphaproteobacteria', u'o__Sphingomonadales', u'f__Sphingomonadaceae']
316	[u'k__Bacteria', u'p__Verrucomicrobia', u'c__Verrucomicrobiae', u'o__Verrucomicrobiales', u'f__Verrucomicrobiaceae', u'g__Luteolibacter', u's__']
317	[u'k__Bacteria', u'p__Acidobacteria', u'c__Acidobacteria-6', u'o__iii1-15', u'f__', u'g__', u's__']
318	[u'k__Bacteria', u'p__Acidobacteria', u'c__[Chloracidobacteria]', u'o__RB41', u'f__Ellin6075', u'g__', u's__']
319	[u'k__Bacteria', u'p__Proteobacteria', u'c__Deltaproteobacteria', u'o__Myxococcales', u'f__Haliangiaceae', u'g__', u's__']
320	[u'k__Bacteria', u'p__Planctomycetes', u'c__Phycisphaerae', u'o__Phycisphaerales', u'f__', u'g__', u's__']
321	[u'k__Bacteria', u'p__Proteobacteria', u'c__Betaproteobacteria', u'o__Burkholderiales', u'f__Alcaligenaceae', u'g__', u's__']
322	[u'k__Bacteria', u'p__Planctomycetes', u'c__Planctomycetia', u'o__Gemmatales', u'f__Gemmataceae', u'g__', u's__']
323	[u'k__Bacteria', u'p__Proteobacteria', u'c__Betaproteobacteria', u'o__Ellin6067', u'f__', u'g__', u's__']
324	[u'k__Bacteria', u'p__Proteobacteria', u'c__Alphaproteobacteria', u'o__Rhizobiales', u'f__Hyphomicrobiaceae', u'g__Hyphomicrobium', u's__']
325	[u'k__Bacteria', u'p__Nitrospirae', u'c__Nitrospira', u'o__Nitrospirales', u'f__Nitrospiraceae', u'g__Nitrospira', u's__']
326	[u'k__Bacteria', u'p__Acidobacteria', u'c__Acidobacteria-6', u'o__iii1-15', u'f__', u'g__', u's__']
327	[u'k__Bacteria', u'p__Acidobacteria', u'c__Solibacteres', u'o__JH-WHS99', u'f__', u'g__', u's__']
328	[u'k__Bacteria', u'p__Proteobacteria', u'c__Betaproteobacteria', u'o__Ellin6067', u'f__', u'g__', u's__']
329	[u'k__Bacteria', u'p__Proteobacteria', u'c__Alphaproteobacteria', u'o__Rhizobiales', u'f__Hyphomicrobiaceae', u'g__Hyphomicrobium']
330	[u'k__Bacteria', u'p__Proteobacteria', u'c__Alphaproteobacteria', u'o__Rhizobiales', u'f__Hyphomicrobiaceae', u'g__Pedomicrobium', u's__']
331	[u'k__Bacteria', u'p__Verrucomicrobia', u'c__Opitutae', u'o__Opitutales', u'f__Opitutaceae', u'g__Opitutus', u's__']
332	[u'k__Bacteria', u'p__Actinobacteria', u'c__Thermoleophilia', u'o__Solirubrobacterales', u'f__', u'g__', u's__']
333	[u'k__Bacteria', u'p__Actinobacteria', u'c__Actinobacteria', u'o__Actinomycetales', u'f__Streptomycetaceae', u'g__Streptomyces', u's__']
334	[u'k__Bacteria', u'p__Acidobacteria', u'c__Acidobacteria-6', u'o__iii1-15', u'f__', u'g__', u's__']
335	[u'k__Bacteria', u'p__Proteobacteria', u'c__Alphaproteobacteria', u'o__Rhizobiales', u'f__Beijerinckiaceae', u'g__', u's__']
336	[u'k__Bacteria', u'p__Actinobacteria', u'c__Thermoleophilia', u'o__Gaiellales', u'f__Gaiellaceae', u'g__', u's__']
337	[u'k__Bacteria', u'p__Actinobacteria', u'c__Actinobacteria', u'o__Actinomycetales', u'f__Micromonosporaceae', u'g__Pilimelia', u's__']
338	[u'k__Bacteria', u'p__Actinobacteria', u'c__Acidimicrobiia', u'o__Acidimicrobiales', u'f__Iamiaceae', u'g__Iamia', u's__']
339	[u'k__Bacteria', u'p__Acidobacteria', u'c__Acidobacteria-6', u'o__iii1-15', u'f__', u'g__', u's__']
340	[u'k__Bacteria', u'p__Proteobacteria', u'c__Gammaproteobacteria', u'o__Pseudomonadales', u'f__Pseudomonadaceae', u'g__Pseudomonas']
341	[u'k__Bacteria', u'p__Acidobacteria', u'c__Solibacteres', u'o__Solibacterales', u'f__Solibacteraceae', u'g__Candidatus Solibacter', u's__']
342	[u'k__Bacteria', u'p__Proteobacteria', u'c__Deltaproteobacteria', u'o__Myxococcales', u'f__', u'g__', u's__']
343	[u'k__Bacteria', u'p__Planctomycetes', u'c__Phycisphaerae', u'o__WD2101', u'f__', u'g__', u's__']
344	[u'k__Bacteria', u'p__Proteobacteria', u'c__Alphaproteobacteria', u'o__Rhodospirillales', u'f__Rhodospirillaceae', u'g__', u's__']
345	[u'k__Bacteria', u'p__Proteobacteria', u'c__Alphaproteobacteria', u'o__Rhizobiales', u'f__Hyphomicrobiaceae', u'g__Rhodoplanes', u's__']
346	[u'k__Bacteria', u'p__Proteobacteria', u'c__Deltaproteobacteria', u'o__Syntrophobacterales', u'f__Syntrophobacteraceae', u'g__', u's__']
347	[u'k__Bacteria', u'p__Proteobacteria', u'c__Alphaproteobacteria', u'o__Rhizobiales', u'f__Phyllobacteriaceae']
348	[u'k__Bacteria', u'p__Actinobacteria', u'c__Actinobacteria', u'o__Actinomycetales', u'f__Nocardioidaceae', u'g__', u's__']
349	[u'k__Bacteria', u'p__Acidobacteria', u'c__Acidobacteria-6', u'o__iii1-15', u'f__RB40', u'g__', u's__']
350	[u'k__Bacteria', u'p__Verrucomicrobia', u'c__[Spartobacteria]', u'o__[Chthoniobacterales]', u'f__[Chthoniobacteraceae]', u'g__DA101', u's__']
351	[u'k__Bacteria', u'p__Proteobacteria', u'c__Betaproteobacteria', u'o__A21b', u'f__UD5', u'g__', u's__']
352	[u'k__Bacteria', u'p__Proteobacteria', u'c__Alphaproteobacteria', u'o__Rhizobiales', u'f__Hyphomicrobiaceae']
353	[u'k__Bacteria', u'p__Actinobacteria', u'c__Actinobacteria', u'o__Actinomycetales', u'f__Mycobacteriaceae', u'g__Mycobacterium', u's__']
354	[u'k__Bacteria', u'p__Proteobacteria', u'c__Betaproteobacteria', u'o__SC-I-84', u'f__', u'g__', u's__']
355	[u'k__Bacteria', u'p__Proteobacteria', u'c__Alphaproteobacteria', u'o__Caulobacterales', u'f__Caulobacteraceae', u'g__Asticcacaulis', u's__biprosthecium']
356	[u'k__Bacteria', u'p__Planctomycetes', u'c__Phycisphaerae', u'o__mle1-8', u'f__', u'g__', u's__']
357	[u'k__Bacteria', u'p__Verrucomicrobia', u'c__Verrucomicrobiae', u'o__Verrucomicrobiales', u'f__Verrucomicrobiaceae', u'g__', u's__']
358	[u'k__Bacteria', u'p__Planctomycetes', u'c__Phycisphaerae', u'o__WD2101', u'f__', u'g__', u's__']
359	[u'k__Bacteria', u'p__Chloroflexi', u'c__Ellin6529', u'o__', u'f__', u'g__', u's__']
360	[u'k__Bacteria', u'p__Chloroflexi', u'c__TK10', u'o__B07_WMSP1', u'f__', u'g__', u's__']
361	[u'k__Bacteria', u'p__Actinobacteria', u'c__Actinobacteria', u'o__Actinomycetales', u'f__Streptomycetaceae', u'g__Streptomyces', u's__mirabilis']
362	[u'k__Bacteria', u'p__Proteobacteria', u'c__Alphaproteobacteria', u'o__Sphingomonadales', u'f__Sphingomonadaceae']
363	[u'k__Bacteria', u'p__Proteobacteria', u'c__Alphaproteobacteria', u'o__Rhizobiales']
364	[u'k__Bacteria', u'p__Acidobacteria', u'c__Acidobacteria-6', u'o__iii1-15', u'f__', u'g__', u's__']
365	[u'k__Bacteria', u'p__Proteobacteria', u'c__Alphaproteobacteria', u'o__Rhizobiales', u'f__Rhodobiaceae']
366	[u'k__Bacteria', u'p__Chloroflexi', u'c__Chloroflexi', u'o__[Roseiflexales]', u'f__[Kouleothrixaceae]', u'g__', u's__']
367	[u'k__Bacteria', u'p__Proteobacteria', u'c__Betaproteobacteria', u'o__', u'f__', u'g__', u's__']
368	[u'k__Bacteria', u'p__Chloroflexi', u'c__Thermomicrobia', u'o__JG30-KF-CM45', u'f__', u'g__', u's__']
369	[u'k__Bacteria', u'p__Gemmatimonadetes', u'c__Gemmatimonadetes', u'o__Gemmatimonadales', u'f__', u'g__', u's__']
370	[u'k__Bacteria', u'p__Acidobacteria', u'c__Acidobacteria-6', u'o__iii1-15', u'f__RB40', u'g__', u's__']
371	[u'k__Bacteria', u'p__Verrucomicrobia', u'c__[Spartobacteria]', u'o__[Chthoniobacterales]', u'f__[Chthoniobacteraceae]', u'g__DA101', u's__']
372	[u'k__Bacteria', u'p__Actinobacteria', u'c__Thermoleophilia', u'o__Solirubrobacterales', u'f__', u'g__', u's__']
373	[u'k__Bacteria', u'p__Planctomycetes', u'c__Phycisphaerae', u'o__Phycisphaerales', u'f__', u'g__', u's__']
374	[u'k__Bacteria', u'p__Acidobacteria', u'c__Solibacteres', u'o__Solibacterales', u'f__Solibacteraceae', u'g__Candidatus Solibacter', u's__']
375	[u'k__Bacteria', u'p__Gemmatimonadetes', u'c__Gemm-1', u'o__', u'f__', u'g__', u's__']
376	[u'k__Bacteria', u'p__Actinobacteria', u'c__Actinobacteria', u'o__Actinomycetales']
377	[u'k__Bacteria', u'p__Planctomycetes', u'c__Planctomycetia', u'o__Gemmatales', u'f__Gemmataceae', u'g__', u's__']
378	[u'k__Bacteria', u'p__Planctomycetes', u'c__Planctomycetia', u'o__Gemmatales', u'f__Isosphaeraceae', u'g__', u's__']
379	[u'k__Bacteria', u'p__Acidobacteria', u'c__Sva0725', u'o__Sva0725', u'f__', u'g__', u's__']
380	[u'k__Bacteria', u'p__Actinobacteria', u'c__Thermoleophilia', u'o__Solirubrobacterales', u'f__Conexibacteraceae', u'g__', u's__']
381	[u'k__Bacteria', u'p__Planctomycetes', u'c__OM190', u'o__agg27', u'f__', u'g__', u's__']
382	[u'k__Bacteria', u'p__Actinobacteria', u'c__Actinobacteria', u'o__Actinomycetales', u'f__Streptosporangiaceae', u'g__Sphaerisporangium', u's__']
383	[u'k__Bacteria', u'p__Acidobacteria', u'c__Acidobacteria-6', u'o__CCU21', u'f__', u'g__', u's__']
384	[u'k__Bacteria', u'p__Acidobacteria', u'c__Acidobacteria-6', u'o__iii1-15', u'f__mb2424', u'g__', u's__']
385	[u'k__Bacteria', u'p__Verrucomicrobia', u'c__Opitutae', u'o__Opitutales', u'f__Opitutaceae', u'g__Opitutus', u's__']
386	[u'k__Bacteria', u'p__Actinobacteria', u'c__Thermoleophilia', u'o__Gaiellales', u'f__Gaiellaceae', u'g__', u's__']
387	[u'k__Bacteria', u'p__Actinobacteria', u'c__Thermoleophilia', u'o__Solirubrobacterales', u'f__', u'g__', u's__']
388	[u'k__Bacteria', u'p__Proteobacteria', u'c__Deltaproteobacteria', u'o__Myxococcales', u'f__', u'g__', u's__']
389	[u'k__Bacteria', u'p__WS3', u'c__PRR-12', u'o__Sediment-1', u'f__PRR-10', u'g__', u's__']
390	[u'k__Bacteria', u'p__Acidobacteria', u'c__Solibacteres', u'o__Solibacterales', u'f__', u'g__', u's__']
391	[u'k__Bacteria', u'p__Bacteroidetes', u'c__Flavobacteriia', u'o__Flavobacteriales', u'f__Cryomorphaceae', u'g__', u's__']
392	[u'k__Bacteria', u'p__Verrucomicrobia', u'c__[Pedosphaerae]', u'o__[Pedosphaerales]', u'f__Ellin515', u'g__', u's__']
393	[u'k__Bacteria', u'p__Actinobacteria', u'c__Acidimicrobiia', u'o__Acidimicrobiales', u'f__EB1017', u'g__', u's__']
394	[u'k__Bacteria', u'p__Chloroflexi', u'c__Ellin6529', u'o__', u'f__', u'g__', u's__']
395	[u'k__Bacteria', u'p__Proteobacteria', u'c__Betaproteobacteria', u'o__MND1', u'f__', u'g__', u's__']
396	[u'k__Bacteria', u'p__Proteobacteria', u'c__Alphaproteobacteria', u'o__Caulobacterales', u'f__Caulobacteraceae', u'g__Mycoplana', u's__']
397	[u'k__Bacteria', u'p__Proteobacteria', u'c__Betaproteobacteria', u'o__MND1', u'f__', u'g__', u's__']
398	[u'k__Bacteria', u'p__Acidobacteria', u'c__Solibacteres', u'o__Solibacterales']
399	[u'k__Bacteria', u'p__Planctomycetes', u'c__C6', u'o__MVS-107', u'f__', u'g__', u's__']
400	[u'k__Bacteria', u'p__Proteobacteria', u'c__Deltaproteobacteria', u'o__Myxococcales', u'f__', u'g__', u's__']
401	[u'k__Bacteria', u'p__Actinobacteria', u'c__Thermoleophilia', u'o__Gaiellales', u'f__', u'g__', u's__']
402	[u'k__Bacteria', u'p__Actinobacteria', u'c__Actinobacteria', u'o__Actinomycetales', u'f__Nocardioidaceae', u'g__', u's__']
403	[u'k__Bacteria', u'p__OD1', u'c__ZB2', u'o__', u'f__', u'g__', u's__']
404	[u'k__Bacteria', u'p__Proteobacteria', u'c__Alphaproteobacteria', u'o__Rhizobiales', u'f__Bradyrhizobiaceae', u'g__', u's__']
405	[u'k__Bacteria', u'p__Verrucomicrobia', u'c__[Spartobacteria]', u'o__[Chthoniobacterales]', u'f__[Chthoniobacteraceae]', u'g__Candidatus Xiphinematobacter', u's__']
406	[u'k__Bacteria', u'p__Planctomycetes', u'c__Phycisphaerae', u'o__Phycisphaerales', u'f__', u'g__', u's__']
407	[u'k__Bacteria', u'p__Acidobacteria', u'c__iii1-8', u'o__32-20', u'f__', u'g__', u's__']
408	[u'k__Bacteria', u'p__Planctomycetes', u'c__Planctomycetia', u'o__Pirellulales', u'f__Pirellulaceae', u'g__A17', u's__']
409	[u'k__Bacteria', u'p__Proteobacteria', u'c__Alphaproteobacteria', u'o__Rhizobiales', u'f__Hyphomicrobiaceae', u'g__Pedomicrobium', u's__']
410	[u'k__Bacteria', u'p__Chloroflexi', u'c__Thermomicrobia', u'o__JG30-KF-CM45', u'f__', u'g__', u's__']
411	[u'k__Bacteria', u'p__Gemmatimonadetes', u'c__', u'o__', u'f__', u'g__', u's__']
412	[u'k__Bacteria', u'p__Proteobacteria', u'c__Deltaproteobacteria', u'o__Myxococcales', u'f__Polyangiaceae', u'g__Sorangium', u's__cellulosum']
413	[u'k__Bacteria', u'p__Nitrospirae', u'c__Nitrospira', u'o__Nitrospirales', u'f__0319-6A21', u'g__', u's__']
414	[u'k__Bacteria', u'p__Chloroflexi', u'c__Gitt-GS-136', u'o__', u'f__', u'g__', u's__']
415	[u'k__Bacteria', u'p__Chloroflexi', u'c__TK17', u'o__', u'f__', u'g__', u's__']
416	[u'k__Bacteria', u'p__Gemmatimonadetes', u'c__Gemm-2', u'o__', u'f__', u'g__', u's__']
417	[u'k__Bacteria', u'p__Firmicutes', u'c__Bacilli', u'o__Bacillales', u'f__Bacillaceae', u'g__Bacillus']
418	[u'k__Bacteria', u'p__Acidobacteria', u'c__Solibacteres', u'o__JH-WHS99', u'f__', u'g__', u's__']
419	[u'k__Bacteria', u'p__Proteobacteria', u'c__Betaproteobacteria', u'o__Burkholderiales', u'f__Oxalobacteraceae', u'g__Massilia', u's__aerolata']
420	[u'k__Bacteria', u'p__Verrucomicrobia', u'c__[Spartobacteria]', u'o__[Chthoniobacterales]', u'f__[Chthoniobacteraceae]', u'g__DA101', u's__']
421	[u'k__Bacteria', u'p__Actinobacteria', u'c__Acidimicrobiia', u'o__Acidimicrobiales', u'f__EB1017', u'g__', u's__']
422	[u'k__Bacteria', u'p__Proteobacteria', u'c__Betaproteobacteria', u'o__', u'f__', u'g__', u's__']
423	[u'k__Bacteria', u'p__Proteobacteria', u'c__Alphaproteobacteria', u'o__Rhodospirillales', u'f__Rhodospirillaceae', u'g__', u's__']
424	[u'k__Bacteria', u'p__Gemmatimonadetes', u'c__Gemm-1', u'o__', u'f__', u'g__', u's__']
425	[u'k__Bacteria', u'p__Chloroflexi', u'c__Thermomicrobia', u'o__JG30-KF-CM45', u'f__', u'g__', u's__']
426	[u'k__Bacteria', u'p__Proteobacteria', u'c__Gammaproteobacteria', u'o__Xanthomonadales', u'f__Sinobacteraceae', u'g__', u's__']
427	[u'k__Bacteria', u'p__Chloroflexi']
428	[u'k__Bacteria', u'p__Chloroflexi', u'c__Chloroflexi', u'o__[Roseiflexales]', u'f__', u'g__', u's__']
429	[u'k__Bacteria', u'p__Planctomycetes', u'c__OM190', u'o__agg27', u'f__', u'g__', u's__']
430	[u'k__Bacteria', u'p__Proteobacteria', u'c__Alphaproteobacteria', u'o__Ellin329', u'f__', u'g__', u's__']
431	[u'k__Bacteria', u'p__Proteobacteria', u'c__Betaproteobacteria', u'o__Burkholderiales', u'f__Comamonadaceae', u'g__Variovorax', u's__paradoxus']
432	[u'k__Bacteria', u'p__Acidobacteria', u'c__Acidobacteria-6', u'o__iii1-15', u'f__', u'g__', u's__']
433	[u'k__Bacteria', u'p__Proteobacteria', u'c__Deltaproteobacteria', u'o__Myxococcales', u'f__', u'g__', u's__']
434	[u'k__Bacteria', u'p__Actinobacteria', u'c__Actinobacteria', u'o__Actinomycetales', u'f__Mycobacteriaceae', u'g__Mycobacterium']
435	[u'k__Bacteria', u'p__Actinobacteria', u'c__Actinobacteria', u'o__Actinomycetales', u'f__Micromonosporaceae', u'g__Catellatospora', u's__']
436	[u'k__Bacteria', u'p__Actinobacteria', u'c__Actinobacteria', u'o__Actinomycetales', u'f__Micromonosporaceae', u'g__Pilimelia', u's__']
437	[u'k__Bacteria', u'p__Actinobacteria', u'c__Acidimicrobiia', u'o__Acidimicrobiales']
438	[u'k__Bacteria', u'p__Proteobacteria', u'c__Betaproteobacteria', u'o__SC-I-84', u'f__', u'g__', u's__']
439	[u'k__Bacteria', u'p__Proteobacteria', u'c__Alphaproteobacteria', u'o__Rhizobiales']
440	[u'k__Bacteria', u'p__Actinobacteria', u'c__Thermoleophilia', u'o__Solirubrobacterales']
441	[u'k__Bacteria', u'p__Actinobacteria', u'c__Actinobacteria', u'o__Actinomycetales', u'f__Pseudonocardiaceae', u'g__Pseudonocardia', u's__']
442	[u'k__Bacteria', u'p__Planctomycetes', u'c__Planctomycetia', u'o__Pirellulales', u'f__Pirellulaceae', u'g__', u's__']
443	[u'k__Bacteria', u'p__Chloroflexi', u'c__Anaerolineae', u'o__SBR1031', u'f__A4b', u'g__', u's__']
444	[u'k__Bacteria', u'p__Acidobacteria', u'c__Acidobacteria-6', u'o__iii1-15', u'f__RB40', u'g__', u's__']
445	[u'k__Bacteria', u'p__Planctomycetes', u'c__Phycisphaerae', u'o__WD2101', u'f__', u'g__', u's__']
446	[u'k__Bacteria', u'p__Proteobacteria', u'c__Deltaproteobacteria', u'o__Myxococcales', u'f__', u'g__', u's__']
447	[u'k__Bacteria', u'p__Acidobacteria', u'c__Solibacteres', u'o__Solibacterales', u'f__Solibacteraceae', u'g__Candidatus Solibacter', u's__']
448	[u'k__Bacteria', u'p__Planctomycetes', u'c__Pla3', u'o__', u'f__', u'g__', u's__']
449	[u'k__Bacteria', u'p__Chloroflexi', u'c__Anaerolineae']
450	[u'k__Bacteria', u'p__Actinobacteria', u'c__Thermoleophilia', u'o__Solirubrobacterales', u'f__', u'g__', u's__']
451	[u'k__Bacteria', u'p__Gemmatimonadetes', u'c__Gemm-1', u'o__', u'f__', u'g__', u's__']
452	[u'k__Bacteria', u'p__Acidobacteria', u'c__Acidobacteriia', u'o__Acidobacteriales']
453	[u'k__Bacteria', u'p__Proteobacteria', u'c__Alphaproteobacteria', u'o__Rhodobacterales', u'f__Hyphomonadaceae', u'g__', u's__']
454	[u'k__Bacteria', u'p__Gemmatimonadetes', u'c__Gemm-1', u'o__', u'f__', u'g__', u's__']
455	[u'k__Bacteria', u'p__Proteobacteria', u'c__Deltaproteobacteria', u'o__', u'f__', u'g__', u's__']
456	[u'k__Bacteria', u'p__Chloroflexi', u'c__Thermomicrobia', u'o__JG30-KF-CM45', u'f__', u'g__', u's__']
457	[u'k__Bacteria', u'p__Proteobacteria', u'c__Alphaproteobacteria', u'o__Rhodospirillales', u'f__Acetobacteraceae', u'g__', u's__']
458	[u'k__Bacteria', u'p__Proteobacteria', u'c__Deltaproteobacteria', u'o__Myxococcales', u'f__', u'g__', u's__']
459	[u'k__Bacteria', u'p__Actinobacteria', u'c__Actinobacteria', u'o__Actinomycetales', u'f__Streptomycetaceae', u'g__Streptomyces']
460	[u'k__Bacteria', u'p__Proteobacteria', u'c__Alphaproteobacteria', u'o__Rhodospirillales', u'f__Rhodospirillaceae', u'g__', u's__']
461	[u'k__Bacteria', u'p__Actinobacteria', u'c__Actinobacteria', u'o__Actinomycetales', u'f__Micromonosporaceae']
462	[u'k__Bacteria', u'p__Proteobacteria', u'c__Betaproteobacteria', u'o__Rhodocyclales', u'f__Rhodocyclaceae']
463	[u'k__Bacteria', u'p__Proteobacteria', u'c__Gammaproteobacteria', u'o__Xanthomonadales', u'f__Sinobacteraceae', u'g__', u's__']
464	[u'k__Bacteria', u'p__Gemmatimonadetes', u'c__Gemm-1', u'o__', u'f__', u'g__', u's__']
465	[u'k__Bacteria', u'p__Acidobacteria', u'c__Acidobacteria-6', u'o__iii1-15', u'f__', u'g__', u's__']
466	[u'k__Bacteria', u'p__Planctomycetes', u'c__OM190', u'o__agg27', u'f__', u'g__', u's__']
467	[u'k__Bacteria', u'p__Planctomycetes', u'c__Phycisphaerae', u'o__WD2101', u'f__', u'g__', u's__']
468	[u'k__Bacteria', u'p__Actinobacteria', u'c__Thermoleophilia', u'o__Solirubrobacterales', u'f__Patulibacteraceae', u'g__', u's__']
469	[u'k__Bacteria', u'p__Planctomycetes', u'c__C6', u'o__MVS-107', u'f__', u'g__', u's__']
470	[u'k__Bacteria', u'p__Proteobacteria', u'c__Betaproteobacteria', u'o__Ellin6067', u'f__', u'g__', u's__']
471	[u'k__Bacteria', u'p__Acidobacteria', u'c__Acidobacteria-5', u'o__', u'f__', u'g__', u's__']
472	[u'k__Bacteria', u'p__Nitrospirae', u'c__Nitrospira', u'o__Nitrospirales', u'f__0319-6A21', u'g__', u's__']
473	[u'k__Bacteria', u'p__Proteobacteria', u'c__Alphaproteobacteria', u'o__Rhodospirillales', u'f__Rhodospirillaceae']
474	[u'k__Bacteria', u'p__Nitrospirae', u'c__Nitrospira', u'o__Nitrospirales', u'f__Nitrospiraceae', u'g__Nitrospira', u's__']
475	[u'k__Bacteria', u'p__Proteobacteria', u'c__Deltaproteobacteria', u'o__Myxococcales', u'f__OM27', u'g__', u's__']
476	[u'k__Bacteria', u'p__Chloroflexi', u'c__S085', u'o__', u'f__', u'g__', u's__']
477	[u'k__Bacteria', u'p__Proteobacteria', u'c__Gammaproteobacteria']
478	[u'k__Bacteria', u'p__Actinobacteria', u'c__Thermoleophilia', u'o__Gaiellales', u'f__Gaiellaceae', u'g__', u's__']
479	[u'k__Bacteria', u'p__Proteobacteria', u'c__Deltaproteobacteria', u'o__Myxococcales', u'f__Polyangiaceae', u'g__', u's__']
480	[u'k__Bacteria', u'p__Planctomycetes', u'c__Planctomycetia', u'o__Gemmatales', u'f__Gemmataceae', u'g__', u's__']
481	[u'k__Bacteria', u'p__Verrucomicrobia', u'c__Opitutae', u'o__Opitutales', u'f__Opitutaceae', u'g__', u's__']
482	[u'k__Bacteria', u'p__Actinobacteria', u'c__Actinobacteria', u'o__Actinomycetales', u'f__Nocardiaceae', u'g__Rhodococcus', u's__']
483	[u'k__Bacteria', u'p__Actinobacteria', u'c__Actinobacteria', u'o__Actinomycetales', u'f__Nocardioidaceae']
484	[u'k__Bacteria', u'p__Actinobacteria', u'c__Actinobacteria', u'o__Actinomycetales']
485	[u'k__Bacteria', u'p__Proteobacteria', u'c__Betaproteobacteria', u'o__Burkholderiales', u'f__Oxalobacteraceae']
486	[u'k__Bacteria', u'p__Proteobacteria', u'c__Alphaproteobacteria', u'o__Rhizobiales', u'f__Hyphomicrobiaceae', u'g__Rhodoplanes', u's__']
487	[u'k__Bacteria', u'p__Firmicutes', u'c__Bacilli', u'o__Bacillales']
488	[u'k__Bacteria', u'p__Proteobacteria', u'c__Deltaproteobacteria', u'o__Myxococcales']
489	[u'k__Bacteria', u'p__Proteobacteria', u'c__Betaproteobacteria', u'o__IS-44', u'f__', u'g__', u's__']
490	[u'k__Bacteria', u'p__Gemmatimonadetes', u'c__Gemmatimonadetes', u'o__Gemmatimonadales', u'f__Ellin5301', u'g__', u's__']
491	[u'k__Bacteria', u'p__Planctomycetes', u'c__Phycisphaerae', u'o__Phycisphaerales', u'f__', u'g__', u's__']
492	[u'k__Bacteria', u'p__Gemmatimonadetes', u'c__Gemm-2', u'o__', u'f__', u'g__', u's__']
493	[u'k__Bacteria', u'p__Actinobacteria', u'c__Actinobacteria', u'o__Actinomycetales', u'f__Micromonosporaceae']
494	[u'k__Bacteria', u'p__Actinobacteria', u'c__Actinobacteria', u'o__Actinomycetales', u'f__Intrasporangiaceae', u'g__Oryzihumus', u's__leptocrescens']
495	[u'k__Bacteria', u'p__Proteobacteria', u'c__Alphaproteobacteria', u'o__Rhizobiales', u'f__Hyphomicrobiaceae', u'g__Devosia', u's__']
496	[u'k__Bacteria', u'p__Proteobacteria', u'c__Gammaproteobacteria', u'o__Xanthomonadales', u'f__Sinobacteraceae', u'g__', u's__']
497	[u'k__Bacteria', u'p__Proteobacteria', u'c__Gammaproteobacteria', u'o__Xanthomonadales', u'f__Xanthomonadaceae']
498	[u'k__Bacteria', u'p__Actinobacteria', u'c__Thermoleophilia', u'o__Solirubrobacterales', u'f__', u'g__', u's__']
499	[u'k__Bacteria', u'p__Proteobacteria', u'c__Gammaproteobacteria', u'o__Xanthomonadales', u'f__Sinobacteraceae', u'g__Steroidobacter', u's__']
500	[u'k__Bacteria', u'p__Actinobacteria', u'c__Actinobacteria', u'o__Actinomycetales', u'f__Geodermatophilaceae']
501	[u'k__Bacteria', u'p__Actinobacteria', u'c__Acidimicrobiia', u'o__Acidimicrobiales', u'f__', u'g__', u's__']
502	[u'k__Bacteria', u'p__Proteobacteria', u'c__Gammaproteobacteria', u'o__Xanthomonadales', u'f__Sinobacteraceae', u'g__Steroidobacter', u's__']
503	[u'k__Bacteria', u'p__Proteobacteria', u'c__Deltaproteobacteria', u'o__Myxococcales', u'f__', u'g__', u's__']
504	[u'k__Bacteria', u'p__Proteobacteria', u'c__Betaproteobacteria', u'o__Ellin6067', u'f__', u'g__', u's__']
505	[u'k__Bacteria', u'p__Proteobacteria', u'c__Gammaproteobacteria', u'o__Xanthomonadales', u'f__Xanthomonadaceae', u'g__Lysobacter']
506	[u'k__Bacteria', u'p__Acidobacteria', u'c__Acidobacteria-6', u'o__CCU21', u'f__', u'g__', u's__']
507	[u'k__Bacteria', u'p__Proteobacteria', u'c__Gammaproteobacteria', u'o__', u'f__', u'g__', u's__']
508	[u'k__Bacteria', u'p__Acidobacteria', u'c__Acidobacteria-6', u'o__CCU21', u'f__', u'g__', u's__']
509	[u'k__Bacteria', u'p__Proteobacteria', u'c__Betaproteobacteria', u'o__Burkholderiales', u'f__Comamonadaceae', u'g__Methylibium', u's__']
510	[u'k__Bacteria', u'p__Bacteroidetes', u'c__[Saprospirae]', u'o__[Saprospirales]', u'f__Chitinophagaceae', u'g__Flavisolibacter', u's__']
511	[u'k__Bacteria', u'p__Actinobacteria', u'c__Actinobacteria', u'o__Actinomycetales', u'f__Streptomycetaceae', u'g__Streptomyces']
512	[u'k__Bacteria', u'p__WS3', u'c__PRR-12', u'o__Sediment-1', u'f__PRR-10', u'g__', u's__']
513	[u'k__Bacteria', u'p__Actinobacteria', u'c__Actinobacteria', u'o__Actinomycetales', u'f__Micromonosporaceae', u'g__Virgisporangium', u's__ochraceum']
514	[u'k__Bacteria', u'p__Armatimonadetes', u'c__[Fimbriimonadia]', u'o__[Fimbriimonadales]', u'f__[Fimbriimonadaceae]', u'g__Fimbriimonas', u's__']
515	[u'k__Bacteria', u'p__WS3', u'c__PRR-12', u'o__Sediment-1', u'f__PRR-10', u'g__', u's__']
516	[u'k__Bacteria', u'p__Acidobacteria', u'c__Acidobacteria-6', u'o__iii1-15', u'f__RB40', u'g__', u's__']
517	[u'k__Bacteria', u'p__Actinobacteria', u'c__Thermoleophilia', u'o__Solirubrobacterales', u'f__', u'g__', u's__']
518	[u'k__Bacteria', u'p__Proteobacteria', u'c__Gammaproteobacteria', u'o__Xanthomonadales', u'f__Xanthomonadaceae', u'g__', u's__']
519	[u'k__Bacteria', u'p__Acidobacteria', u'c__Solibacteres', u'o__Solibacterales', u'f__', u'g__', u's__']
520	[u'k__Bacteria', u'p__Proteobacteria', u'c__Betaproteobacteria', u'o__Burkholderiales', u'f__Comamonadaceae', u'g__Rubrivivax', u's__gelatinosus']
521	[u'k__Bacteria', u'p__Planctomycetes', u'c__C6', u'o__d113', u'f__', u'g__', u's__']
522	[u'k__Bacteria', u'p__Actinobacteria', u'c__Acidimicrobiia', u'o__Acidimicrobiales', u'f__Iamiaceae', u'g__Iamia', u's__']
523	[u'k__Bacteria', u'p__Acidobacteria', u'c__Acidobacteria-6']
524	[u'k__Bacteria', u'p__Acidobacteria', u'c__Acidobacteria-6', u'o__CCU21', u'f__', u'g__', u's__']
525	[u'k__Bacteria', u'p__Proteobacteria', u'c__Deltaproteobacteria', u'o__Myxococcales', u'f__Polyangiaceae', u'g__Chondromyces', u's__']
526	[u'k__Bacteria', u'p__Proteobacteria', u'c__Alphaproteobacteria', u'o__Rhizobiales', u'f__Bradyrhizobiaceae']
527	[u'k__Bacteria', u'p__Proteobacteria', u'c__Deltaproteobacteria', u'o__Myxococcales', u'f__OM27', u'g__', u's__']
528	[u'k__Bacteria', u'p__Verrucomicrobia', u'c__[Spartobacteria]', u'o__[Chthoniobacterales]', u'f__[Chthoniobacteraceae]']
529	[u'k__Bacteria', u'p__Actinobacteria', u'c__Actinobacteria', u'o__Actinomycetales', u'f__Micromonosporaceae']
530	[u'k__Bacteria', u'p__Gemmatimonadetes', u'c__Gemm-5', u'o__', u'f__', u'g__', u's__']
531	[u'k__Bacteria', u'p__Bacteroidetes', u'c__Cytophagia', u'o__Cytophagales', u'f__Cytophagaceae', u'g__', u's__']
532	[u'k__Bacteria', u'p__Actinobacteria', u'c__Acidimicrobiia', u'o__Acidimicrobiales', u'f__', u'g__', u's__']
533	[u'k__Bacteria', u'p__Proteobacteria', u'c__Alphaproteobacteria', u'o__Ellin329', u'f__', u'g__', u's__']
534	[u'k__Bacteria', u'p__Proteobacteria', u'c__Deltaproteobacteria', u'o__Myxococcales', u'f__', u'g__', u's__']
535	[u'k__Bacteria', u'p__Actinobacteria', u'c__Actinobacteria', u'o__Actinomycetales', u'f__Mycobacteriaceae', u'g__Mycobacterium', u's__']
536	[u'k__Bacteria', u'p__WS3', u'c__PRR-12', u'o__Sediment-1', u'f__', u'g__', u's__']
537	[u'k__Bacteria', u'p__Chloroflexi', u'c__Ellin6529', u'o__', u'f__', u'g__', u's__']
538	[u'k__Bacteria', u'p__OD1', u'c__ZB2', u'o__', u'f__', u'g__', u's__']
539	[u'k__Bacteria', u'p__Gemmatimonadetes', u'c__Gemmatimonadetes', u'o__', u'f__', u'g__', u's__']
540	[u'k__Bacteria', u'p__Proteobacteria', u'c__Betaproteobacteria', u'o__MND1', u'f__', u'g__', u's__']
541	[u'k__Bacteria', u'p__Acidobacteria', u'c__Acidobacteria-6', u'o__iii1-15', u'f__', u'g__', u's__']
542	[u'k__Bacteria', u'p__Proteobacteria', u'c__Gammaproteobacteria', u'o__Xanthomonadales', u'f__Sinobacteraceae', u'g__Steroidobacter', u's__']
543	[u'k__Bacteria', u'p__Proteobacteria', u'c__Alphaproteobacteria', u'o__Sphingomonadales', u'f__Sphingomonadaceae', u'g__Kaistobacter', u's__']
544	[u'k__Bacteria', u'p__Proteobacteria', u'c__Deltaproteobacteria', u'o__Myxococcales', u'f__', u'g__', u's__']
545	[u'k__Bacteria', u'p__Gemmatimonadetes', u'c__Gemmatimonadetes', u'o__Ellin5290', u'f__', u'g__', u's__']
546	[u'k__Bacteria', u'p__Proteobacteria', u'c__Deltaproteobacteria', u'o__Myxococcales', u'f__', u'g__', u's__']
547	[u'k__Bacteria', u'p__Verrucomicrobia', u'c__[Pedosphaerae]', u'o__[Pedosphaerales]', u'f__', u'g__', u's__']
548	[u'k__Bacteria', u'p__Proteobacteria', u'c__Deltaproteobacteria', u'o__NB1-j', u'f__MND4', u'g__', u's__']
549	[u'k__Bacteria', u'p__Proteobacteria', u'c__Alphaproteobacteria', u'o__Rhodobacterales', u'f__Hyphomonadaceae', u'g__', u's__']
550	[u'k__Bacteria', u'p__Acidobacteria', u'c__Acidobacteria-6', u'o__iii1-15', u'f__RB40', u'g__', u's__']
551	[u'k__Bacteria', u'p__Bacteroidetes', u'c__Cytophagia', u'o__Cytophagales', u'f__Cytophagaceae', u'g__', u's__']
552	[u'k__Bacteria', u'p__Verrucomicrobia', u'c__[Pedosphaerae]', u'o__[Pedosphaerales]', u'f__', u'g__', u's__']
553	[u'k__Bacteria', u'p__Proteobacteria', u'c__Betaproteobacteria', u'o__Ellin6067', u'f__', u'g__', u's__']
554	[u'k__Bacteria', u'p__Proteobacteria', u'c__Alphaproteobacteria', u'o__Rhodospirillales', u'f__Rhodospirillaceae', u'g__', u's__']
555	[u'k__Bacteria', u'p__WS3', u'c__PRR-12', u'o__Sediment-1', u'f__PRR-10', u'g__', u's__']
556	[u'k__Bacteria', u'p__Proteobacteria', u'c__Alphaproteobacteria', u'o__Rhizobiales', u'f__Bradyrhizobiaceae']
557	[u'k__Bacteria', u'p__Planctomycetes', u'c__OM190', u'o__agg27', u'f__', u'g__', u's__']
558	[u'k__Bacteria', u'p__Proteobacteria', u'c__Deltaproteobacteria', u'o__Myxococcales']
559	[u'k__Bacteria', u'p__Chloroflexi', u'c__Chloroflexi', u'o__Herpetosiphonales', u'f__', u'g__', u's__']
560	[u'k__Bacteria', u'p__Proteobacteria', u'c__Betaproteobacteria', u'o__MND1', u'f__', u'g__', u's__']
561	[u'k__Bacteria', u'p__Acidobacteria', u'c__[Chloracidobacteria]', u'o__PK29', u'f__', u'g__', u's__']
562	[u'k__Bacteria', u'p__Planctomycetes', u'c__Phycisphaerae', u'o__Phycisphaerales', u'f__', u'g__', u's__']
563	[u'k__Bacteria', u'p__Chloroflexi', u'c__Chloroflexi', u'o__[Roseiflexales]', u'f__[Kouleothrixaceae]', u'g__', u's__']
564	[u'k__Bacteria', u'p__Proteobacteria', u'c__Betaproteobacteria', u'o__Burkholderiales', u'f__Comamonadaceae']
565	[u'k__Bacteria', u'p__Proteobacteria', u'c__Betaproteobacteria', u'o__SC-I-84', u'f__', u'g__', u's__']
566	[u'k__Bacteria', u'p__Proteobacteria', u'c__Betaproteobacteria', u'o__MND1', u'f__', u'g__', u's__']
567	[u'k__Bacteria', u'p__Proteobacteria', u'c__Deltaproteobacteria', u'o__Myxococcales']
568	[u'k__Bacteria', u'p__Proteobacteria', u'c__Deltaproteobacteria', u'o__Myxococcales', u'f__Haliangiaceae', u'g__', u's__']
569	[u'k__Bacteria', u'p__WS2', u'c__SHA-109', u'o__', u'f__', u'g__', u's__']
570	[u'k__Bacteria', u'p__Chloroflexi', u'c__Thermomicrobia', u'o__JG30-KF-CM45', u'f__', u'g__', u's__']
571	[u'k__Bacteria', u'p__Proteobacteria', u'c__Alphaproteobacteria', u'o__Rhizobiales', u'f__Phyllobacteriaceae', u'g__Aminobacter', u's__']
572	[u'k__Bacteria', u'p__Proteobacteria', u'c__Deltaproteobacteria', u'o__Myxococcales', u'f__', u'g__', u's__']
573	[u'k__Bacteria', u'p__Armatimonadetes', u'c__[Fimbriimonadia]', u'o__[Fimbriimonadales]', u'f__[Fimbriimonadaceae]', u'g__Fimbriimonas', u's__']
574	[u'k__Bacteria', u'p__Proteobacteria', u'c__Deltaproteobacteria', u'o__Myxococcales', u'f__', u'g__', u's__']
575	[u'k__Bacteria', u'p__Gemmatimonadetes', u'c__Gemm-2', u'o__', u'f__', u'g__', u's__']
576	[u'k__Bacteria', u'p__Proteobacteria', u'c__Alphaproteobacteria', u'o__Rhodospirillales', u'f__Rhodospirillaceae', u'g__', u's__']
577	[u'k__Bacteria', u'p__Verrucomicrobia', u'c__[Spartobacteria]', u'o__[Chthoniobacterales]', u'f__[Chthoniobacteraceae]', u'g__DA101', u's__']
578	[u'k__Bacteria', u'p__Planctomycetes', u'c__Planctomycetia', u'o__Pirellulales', u'f__Pirellulaceae', u'g__', u's__']
579	[u'k__Bacteria', u'p__Planctomycetes', u'c__Planctomycetia', u'o__Gemmatales', u'f__Gemmataceae', u'g__Gemmata', u's__']
580	[u'k__Bacteria', u'p__Acidobacteria', u'c__Acidobacteria-6', u'o__CCU21', u'f__', u'g__', u's__']
581	[u'k__Bacteria', u'p__WS3', u'c__PRR-12', u'o__LD1-PA13', u'f__', u'g__', u's__']
582	[u'k__Bacteria', u'p__Acidobacteria', u'c__Acidobacteria-6', u'o__iii1-15', u'f__', u'g__', u's__']
583	[u'k__Bacteria', u'p__Actinobacteria', u'c__Actinobacteria', u'o__Actinomycetales']
584	[u'k__Bacteria', u'p__Acidobacteria', u'c__Acidobacteria-6', u'o__iii1-15', u'f__RB40', u'g__', u's__']
585	[u'k__Bacteria', u'p__Acidobacteria', u'c__Solibacteres', u'o__Solibacterales', u'f__', u'g__', u's__']
586	[u'k__Bacteria', u'p__Proteobacteria', u'c__Alphaproteobacteria', u'o__Caulobacterales', u'f__Caulobacteraceae', u'g__', u's__']
587	[u'k__Bacteria', u'p__Acidobacteria', u'c__Acidobacteriia', u'o__Acidobacteriales', u'f__Acidobacteriaceae']
588	[u'k__Bacteria', u'p__Actinobacteria', u'c__Acidimicrobiia', u'o__Acidimicrobiales', u'f__C111', u'g__', u's__']
589	[u'k__Bacteria', u'p__Proteobacteria', u'c__Deltaproteobacteria', u'o__Sva0853', u'f__JTB36', u'g__', u's__']
590	[u'k__Bacteria', u'p__Bacteroidetes']
591	[u'k__Bacteria', u'p__Acidobacteria', u'c__Acidobacteria-6', u'o__iii1-15', u'f__', u'g__', u's__']
592	[u'k__Bacteria', u'p__Chloroflexi', u'c__C0119', u'o__', u'f__', u'g__', u's__']
593	[u'k__Bacteria', u'p__Planctomycetes', u'c__OM190', u'o__agg27', u'f__', u'g__', u's__']
594	[u'k__Bacteria', u'p__Proteobacteria', u'c__Betaproteobacteria', u'o__', u'f__', u'g__', u's__']
595	[u'k__Bacteria', u'p__Proteobacteria', u'c__Alphaproteobacteria', u'o__Rhodospirillales', u'f__Rhodospirillaceae', u'g__', u's__']
596	[u'k__Bacteria', u'p__Proteobacteria', u'c__Alphaproteobacteria', u'o__Rhizobiales', u'f__Hyphomicrobiaceae', u'g__Rhodoplanes', u's__']
597	[u'k__Bacteria', u'p__Planctomycetes', u'c__Planctomycetia', u'o__Gemmatales', u'f__Gemmataceae', u'g__Gemmata']
598	[u'k__Bacteria', u'p__Proteobacteria', u'c__Alphaproteobacteria', u'o__Rhodospirillales', u'f__Rhodospirillaceae']
599	[u'k__Bacteria', u'p__Actinobacteria', u'c__Rubrobacteria', u'o__Rubrobacterales', u'f__Rubrobacteraceae', u'g__Rubrobacter', u's__']
600	[u'k__Bacteria', u'p__WS3', u'c__PRR-12', u'o__Sediment-1', u'f__PRR-10', u'g__', u's__']
601	[u'k__Bacteria', u'p__Planctomycetes', u'c__OM190', u'o__CL500-15', u'f__', u'g__', u's__']
602	[u'k__Bacteria', u'p__Chloroflexi', u'c__Anaerolineae', u'o__envOPS12', u'f__', u'g__', u's__']
603	[u'k__Bacteria', u'p__Proteobacteria', u'c__Alphaproteobacteria']
604	[u'k__Bacteria', u'p__Proteobacteria', u'c__Deltaproteobacteria', u'o__Myxococcales', u'f__', u'g__', u's__']
605	[u'k__Bacteria', u'p__Chloroflexi', u'c__Anaerolineae', u'o__Anaerolineales', u'f__Anaerolinaceae', u'g__Anaerolinea', u's__']
606	[u'k__Bacteria', u'p__Actinobacteria', u'c__Actinobacteria', u'o__Actinomycetales', u'f__Nocardioidaceae', u'g__Aeromicrobium', u's__']
607	[u'k__Bacteria', u'p__Chloroflexi', u'c__Thermomicrobia', u'o__JG30-KF-CM45', u'f__', u'g__', u's__']
608	[u'k__Bacteria', u'p__Acidobacteria', u'c__Acidobacteria-6', u'o__iii1-15', u'f__mb2424', u'g__', u's__']
609	[u'k__Bacteria', u'p__Proteobacteria', u'c__Deltaproteobacteria', u'o__Myxococcales', u'f__Polyangiaceae', u'g__', u's__']
610	[u'k__Bacteria', u'p__Proteobacteria', u'c__Alphaproteobacteria', u'o__Rhizobiales', u'f__Hyphomicrobiaceae']
611	[u'k__Bacteria', u'p__Gemmatimonadetes', u'c__Gemmatimonadetes', u'o__Ellin5290', u'f__', u'g__', u's__']
612	[u'k__Bacteria', u'p__Proteobacteria', u'c__Alphaproteobacteria', u'o__Rhizobiales', u'f__Hyphomicrobiaceae', u'g__Rhodoplanes', u's__']
613	[u'k__Bacteria', u'p__Proteobacteria', u'c__Alphaproteobacteria', u'o__Rhodospirillales', u'f__Acetobacteraceae', u'g__', u's__']
614	[u'k__Bacteria', u'p__Proteobacteria', u'c__Gammaproteobacteria', u'o__Xanthomonadales', u'f__Xanthomonadaceae']
615	[u'k__Bacteria', u'p__Planctomycetes', u'c__Planctomycetia', u'o__Pirellulales', u'f__Pirellulaceae', u'g__A17', u's__']
616	[u'k__Bacteria', u'p__Proteobacteria', u'c__Gammaproteobacteria', u'o__Xanthomonadales', u'f__Xanthomonadaceae', u'g__Lysobacter']
617	[u'k__Bacteria', u'p__Actinobacteria', u'c__Actinobacteria', u'o__Actinomycetales', u'f__Nocardioidaceae', u'g__', u's__']
618	[u'k__Bacteria', u'p__Acidobacteria', u'c__Solibacteres', u'o__Solibacterales', u'f__', u'g__', u's__']
619	[u'k__Bacteria', u'p__Acidobacteria', u'c__Acidobacteria-6', u'o__iii1-15', u'f__', u'g__', u's__']
620	[u'k__Bacteria', u'p__Gemmatimonadetes', u'c__Gemmatimonadetes', u'o__Gemmatimonadales', u'f__Gemmatimonadaceae', u'g__Gemmatimonas', u's__']
621	[u'k__Bacteria', u'p__Proteobacteria', u'c__Alphaproteobacteria', u'o__Caulobacterales', u'f__Caulobacteraceae', u'g__Phenylobacterium', u's__']
622	[u'k__Bacteria', u'p__Proteobacteria', u'c__Alphaproteobacteria', u'o__Rhizobiales', u'f__', u'g__', u's__']
623	[u'k__Bacteria', u'p__Proteobacteria', u'c__Alphaproteobacteria', u'o__Rickettsiales', u'f__', u'g__', u's__']
624	[u'k__Bacteria', u'p__Acidobacteria', u'c__Sva0725', u'o__Sva0725', u'f__', u'g__', u's__']
625	[u'k__Bacteria', u'p__Proteobacteria', u'c__Alphaproteobacteria', u'o__Rhizobiales', u'f__Hyphomicrobiaceae', u'g__Devosia', u's__']
626	[u'k__Bacteria', u'p__Proteobacteria', u'c__Betaproteobacteria', u'o__Burkholderiales', u'f__Comamonadaceae']
627	[u'k__Bacteria', u'p__Proteobacteria', u'c__Deltaproteobacteria', u'o__Myxococcales', u'f__', u'g__', u's__']
628	[u'k__Bacteria', u'p__Planctomycetes', u'c__OM190', u'o__agg27', u'f__', u'g__', u's__']
629	[u'k__Bacteria', u'p__Actinobacteria', u'c__Thermoleophilia', u'o__Solirubrobacterales', u'f__Solirubrobacteraceae', u'g__', u's__']
630	[u'k__Bacteria', u'p__Firmicutes', u'c__Bacilli', u'o__Bacillales', u'f__Bacillaceae', u'g__Bacillus']
631	[u'k__Bacteria', u'p__Planctomycetes', u'c__Phycisphaerae', u'o__Phycisphaerales', u'f__', u'g__', u's__']
632	[u'k__Bacteria', u'p__Actinobacteria', u'c__Actinobacteria', u'o__Actinomycetales', u'f__Sporichthyaceae', u'g__', u's__']
633	[u'k__Bacteria', u'p__Planctomycetes', u'c__Planctomycetia', u'o__Gemmatales', u'f__Gemmataceae', u'g__', u's__']
634	[u'k__Bacteria', u'p__Proteobacteria', u'c__Gammaproteobacteria']
635	[u'k__Bacteria', u'p__Chloroflexi', u'c__Anaerolineae', u'o__A31', u'f__S47', u'g__', u's__']
636	[u'k__Bacteria', u'p__Nitrospirae', u'c__Nitrospira', u'o__Nitrospirales', u'f__0319-6A21', u'g__', u's__']
637	[u'k__Bacteria', u'p__WS2', u'c__SHA-109', u'o__', u'f__', u'g__', u's__']
638	[u'k__Bacteria', u'p__Chloroflexi', u'c__Ellin6529', u'o__', u'f__', u'g__', u's__']
639	[u'k__Bacteria', u'p__OD1', u'c__ZB2', u'o__', u'f__', u'g__', u's__']
640	[u'k__Bacteria', u'p__Gemmatimonadetes', u'c__Gemmatimonadetes']
641	[u'k__Bacteria', u'p__Actinobacteria', u'c__Actinobacteria', u'o__Actinomycetales', u'f__Nocardioidaceae', u'g__', u's__']
642	[u'k__Bacteria', u'p__Proteobacteria', u'c__Deltaproteobacteria', u'o__Myxococcales', u'f__Haliangiaceae', u'g__', u's__']
643	[u'k__Bacteria', u'p__NKB19', u'c__', u'o__', u'f__', u'g__', u's__']
644	[u'k__Bacteria', u'p__Chloroflexi', u'c__Thermomicrobia', u'o__JG30-KF-CM45', u'f__', u'g__', u's__']
645	[u'k__Bacteria', u'p__Proteobacteria', u'c__Alphaproteobacteria', u'o__Rhizobiales', u'f__Rhizobiaceae']
646	[u'k__Bacteria', u'p__Actinobacteria', u'c__Thermoleophilia', u'o__Solirubrobacterales', u'f__Patulibacteraceae', u'g__', u's__']
647	[u'k__Bacteria', u'p__Planctomycetes', u'c__Planctomycetia', u'o__Pirellulales', u'f__Pirellulaceae', u'g__Pirellula', u's__']
648	[u'k__Bacteria', u'p__Chloroflexi', u'c__TK10', u'o__AKYG885', u'f__Dolo_23', u'g__', u's__']
649	[u'k__Bacteria', u'p__Planctomycetes', u'c__Planctomycetia', u'o__Pirellulales', u'f__Pirellulaceae', u'g__Pirellula', u's__']
650	[u'k__Bacteria', u'p__Acidobacteria', u'c__Acidobacteria-6', u'o__iii1-15', u'f__', u'g__', u's__']
651	[u'k__Bacteria', u'p__Chloroflexi', u'c__Chloroflexi', u'o__[Roseiflexales]', u'f__[Kouleothrixaceae]', u'g__', u's__']
652	[u'k__Bacteria', u'p__Proteobacteria', u'c__Betaproteobacteria', u'o__Rhodocyclales', u'f__Rhodocyclaceae']
653	[u'k__Bacteria', u'p__Planctomycetes', u'c__Phycisphaerae', u'o__Phycisphaerales', u'f__', u'g__', u's__']
654	[u'k__Bacteria', u'p__Acidobacteria', u'c__Sva0725', u'o__Sva0725', u'f__', u'g__', u's__']
655	[u'k__Bacteria', u'p__Actinobacteria', u'c__MB-A2-108', u'o__0319-7L14', u'f__', u'g__', u's__']
656	[u'k__Bacteria', u'p__Actinobacteria', u'c__Thermoleophilia', u'o__Solirubrobacterales', u'f__Solirubrobacteraceae', u'g__Solirubrobacter', u's__']
657	[u'k__Bacteria', u'p__Planctomycetes', u'c__Phycisphaerae', u'o__S-70', u'f__', u'g__', u's__']
658	[u'k__Bacteria', u'p__Actinobacteria', u'c__Thermoleophilia', u'o__Solirubrobacterales']
659	[u'k__Bacteria', u'p__Proteobacteria', u'c__Alphaproteobacteria', u'o__Rhizobiales', u'f__Rhodobiaceae', u'g__Afifella', u's__']
660	[u'k__Bacteria', u'p__Bacteroidetes', u'c__Cytophagia', u'o__Cytophagales', u'f__Cytophagaceae', u'g__', u's__']
661	[u'k__Bacteria', u'p__Acidobacteria', u'c__Acidobacteria-6', u'o__CCU21', u'f__', u'g__', u's__']
662	[u'k__Bacteria', u'p__Acidobacteria', u'c__Acidobacteria-6', u'o__iii1-15', u'f__', u'g__', u's__']
663	[u'k__Bacteria', u'p__Acidobacteria', u'c__Acidobacteria-6', u'o__iii1-15', u'f__RB40', u'g__', u's__']
664	[u'k__Bacteria', u'p__Proteobacteria', u'c__Deltaproteobacteria']
665	[u'k__Bacteria', u'p__Chloroflexi', u'c__TK17', u'o__mle1-48', u'f__', u'g__', u's__']
666	[u'k__Bacteria', u'p__Chloroflexi', u'c__Chloroflexi', u'o__Herpetosiphonales', u'f__', u'g__', u's__']
667	[u'k__Bacteria', u'p__Planctomycetes', u'c__Planctomycetia', u'o__B97', u'f__', u'g__', u's__']
668	[u'k__Bacteria', u'p__Planctomycetes', u'c__Pla4', u'o__', u'f__', u'g__', u's__']
669	[u'k__Bacteria', u'p__Nitrospirae', u'c__Nitrospira', u'o__Nitrospirales', u'f__0319-6A21', u'g__', u's__']
670	[u'k__Bacteria', u'p__Proteobacteria', u'c__Betaproteobacteria', u'o__SC-I-84', u'f__', u'g__', u's__']
671	[u'k__Bacteria', u'p__Acidobacteria', u'c__', u'o__', u'f__', u'g__', u's__']
672	[u'k__Bacteria', u'p__Actinobacteria', u'c__Actinobacteria', u'o__Actinomycetales', u'f__Nocardioidaceae']
673	[u'k__Bacteria', u'p__Actinobacteria', u'c__Actinobacteria', u'o__Actinomycetales', u'f__Micrococcaceae']
674	[u'k__Bacteria', u'p__Proteobacteria', u'c__Betaproteobacteria', u'o__Burkholderiales', u'f__Oxalobacteraceae']
675	[u'k__Bacteria', u'p__Chloroflexi', u'c__Ellin6529', u'o__', u'f__', u'g__', u's__']
676	[u'k__Bacteria', u'p__Actinobacteria', u'c__Thermoleophilia', u'o__Solirubrobacterales', u'f__Patulibacteraceae', u'g__', u's__']
677	[u'k__Bacteria', u'p__Acidobacteria', u'c__iii1-8', u'o__DS-18', u'f__', u'g__', u's__']
678	[u'k__Bacteria', u'p__Actinobacteria', u'c__Actinobacteria', u'o__Actinomycetales', u'f__Microbacteriaceae', u'g__Agromyces', u's__']
679	[u'k__Bacteria', u'p__Actinobacteria', u'c__Acidimicrobiia', u'o__Acidimicrobiales', u'f__', u'g__', u's__']
680	[u'k__Bacteria', u'p__Acidobacteria', u'c__Acidobacteria-6', u'o__iii1-15', u'f__RB40', u'g__', u's__']
681	[u'k__Bacteria', u'p__Bacteroidetes', u'c__Cytophagia', u'o__Cytophagales', u'f__Cytophagaceae', u'g__', u's__']
682	[u'k__Bacteria', u'p__Proteobacteria', u'c__Deltaproteobacteria', u'o__Myxococcales']
683	[u'k__Bacteria', u'p__OD1', u'c__ZB2', u'o__', u'f__', u'g__', u's__']
684	[u'k__Bacteria', u'p__Actinobacteria', u'c__Thermoleophilia', u'o__Gaiellales', u'f__Gaiellaceae', u'g__', u's__']
685	[u'k__Bacteria', u'p__Proteobacteria', u'c__Deltaproteobacteria', u'o__Myxococcales', u'f__', u'g__', u's__']
686	[u'k__Bacteria', u'p__Acidobacteria', u'c__Acidobacteria-6', u'o__iii1-15', u'f__', u'g__', u's__']
687	[u'k__Bacteria', u'p__Actinobacteria', u'c__Actinobacteria', u'o__Actinomycetales', u'f__Streptosporangiaceae', u'g__Nonomuraea', u's__']
688	[u'k__Bacteria', u'p__Actinobacteria', u'c__Actinobacteria', u'o__Actinomycetales']
689	[u'k__Bacteria', u'p__Proteobacteria', u'c__Deltaproteobacteria', u'o__Myxococcales', u'f__', u'g__', u's__']
690	[u'k__Bacteria', u'p__Planctomycetes', u'c__Planctomycetia', u'o__Gemmatales', u'f__Gemmataceae', u'g__', u's__']
691	[u'k__Bacteria', u'p__Acidobacteria', u'c__Acidobacteria-6', u'o__iii1-15', u'f__', u'g__', u's__']
692	[u'k__Bacteria', u'p__Actinobacteria', u'c__Actinobacteria', u'o__Actinomycetales', u'f__Sporichthyaceae', u'g__Sporichthya', u's__']
693	[u'k__Bacteria', u'p__Actinobacteria', u'c__MB-A2-108', u'o__0319-7L14', u'f__', u'g__', u's__']
694	[u'k__Bacteria', u'p__Planctomycetes', u'c__Planctomycetia', u'o__Pirellulales', u'f__Pirellulaceae', u'g__', u's__']
695	[u'k__Bacteria', u'p__Proteobacteria', u'c__Alphaproteobacteria', u'o__Rickettsiales', u'f__', u'g__', u's__']
696	[u'k__Bacteria', u'p__Acidobacteria', u'c__Acidobacteria-6', u'o__iii1-15', u'f__RB40', u'g__', u's__']
697	[u'k__Bacteria', u'p__Gemmatimonadetes', u'c__Gemmatimonadetes', u'o__', u'f__', u'g__', u's__']
698	[u'k__Bacteria', u'p__Proteobacteria', u'c__Alphaproteobacteria', u'o__Rhodospirillales', u'f__Rhodospirillaceae', u'g__', u's__']
699	[u'k__Bacteria', u'p__Proteobacteria', u'c__Betaproteobacteria', u'o__SC-I-84', u'f__', u'g__', u's__']
700	[u'k__Bacteria', u'p__Proteobacteria', u'c__Betaproteobacteria', u'o__', u'f__', u'g__', u's__']
701	[u'k__Bacteria', u'p__Bacteroidetes', u'c__[Saprospirae]', u'o__[Saprospirales]', u'f__Chitinophagaceae']
702	[u'k__Bacteria', u'p__Planctomycetes', u'c__Planctomycetia', u'o__Gemmatales', u'f__Gemmataceae', u'g__', u's__']
703	[u'k__Bacteria', u'p__Proteobacteria', u'c__Alphaproteobacteria', u'o__Rhizobiales']
704	[u'k__Bacteria', u'p__Proteobacteria', u'c__Deltaproteobacteria', u'o__Myxococcales', u'f__Haliangiaceae', u'g__', u's__']
705	[u'k__Bacteria', u'p__Proteobacteria', u'c__Alphaproteobacteria']
706	[u'k__Bacteria', u'p__Proteobacteria', u'c__Alphaproteobacteria', u'o__Rhodospirillales', u'f__Rhodospirillaceae', u'g__', u's__']
707	[u'k__Bacteria', u'p__Proteobacteria', u'c__Betaproteobacteria', u'o__MND1', u'f__', u'g__', u's__']
708	[u'k__Bacteria', u'p__Proteobacteria', u'c__Deltaproteobacteria', u'o__Myxococcales', u'f__Haliangiaceae', u'g__', u's__']
709	[u'k__Bacteria', u'p__Acidobacteria', u'c__iii1-8', u'o__DS-18', u'f__', u'g__', u's__']
710	[u'k__Bacteria', u'p__Firmicutes', u'c__Bacilli', u'o__Bacillales', u'f__Bacillaceae', u'g__Bacillus']
711	[u'k__Bacteria', u'p__Chloroflexi', u'c__Ellin6529', u'o__', u'f__', u'g__', u's__']
712	[u'k__Bacteria', u'p__Proteobacteria', u'c__Alphaproteobacteria', u'o__Rhizobiales']
713	[u'k__Bacteria', u'p__Proteobacteria', u'c__Betaproteobacteria']
714	[u'k__Bacteria', u'p__Planctomycetes', u'c__Phycisphaerae', u'o__Phycisphaerales', u'f__', u'g__', u's__']
715	[u'k__Bacteria', u'p__Planctomycetes', u'c__Planctomycetia', u'o__Pirellulales', u'f__Pirellulaceae', u'g__Pirellula', u's__']
716	[u'k__Bacteria', u'p__Proteobacteria', u'c__Deltaproteobacteria', u'o__Myxococcales', u'f__Haliangiaceae']
717	[u'k__Bacteria', u'p__Proteobacteria', u'c__Deltaproteobacteria', u'o__Myxococcales', u'f__', u'g__', u's__']
718	[u'k__Bacteria', u'p__OD1', u'c__Mb-NB09', u'o__', u'f__', u'g__', u's__']
719	[u'k__Bacteria', u'p__Acidobacteria', u'c__Acidobacteria-6', u'o__CCU21', u'f__', u'g__', u's__']
720	[u'k__Bacteria', u'p__WS3', u'c__PRR-12', u'o__Sediment-1', u'f__PRR-10', u'g__', u's__']
721	[u'k__Bacteria', u'p__Proteobacteria', u'c__Gammaproteobacteria', u'o__Xanthomonadales', u'f__Sinobacteraceae', u'g__', u's__']
722	[u'k__Bacteria', u'p__Planctomycetes', u'c__OM190', u'o__CL500-15', u'f__', u'g__', u's__']
723	[u'k__Bacteria', u'p__Actinobacteria', u'c__Acidimicrobiia', u'o__Acidimicrobiales', u'f__', u'g__', u's__']
724	[u'k__Bacteria', u'p__Proteobacteria', u'c__Gammaproteobacteria', u'o__HTCC2188', u'f__HTCC2089', u'g__', u's__']
725	[u'k__Bacteria', u'p__Proteobacteria', u'c__Deltaproteobacteria', u'o__Myxococcales', u'f__', u'g__', u's__']
726	[u'k__Bacteria', u'p__Proteobacteria', u'c__Betaproteobacteria', u'o__SC-I-84', u'f__', u'g__', u's__']
727	[u'k__Bacteria', u'p__Acidobacteria', u'c__Acidobacteria-6', u'o__iii1-15', u'f__', u'g__', u's__']
728	[u'k__Bacteria', u'p__Proteobacteria', u'c__Gammaproteobacteria', u'o__Pseudomonadales', u'f__Pseudomonadaceae', u'g__Pseudomonas', u's__']
729	[u'k__Bacteria', u'p__Proteobacteria', u'c__Alphaproteobacteria', u'o__Rhizobiales', u'f__Hyphomicrobiaceae', u'g__Rhodoplanes', u's__']
730	[u'k__Bacteria', u'p__Proteobacteria', u'c__Gammaproteobacteria', u'o__Xanthomonadales', u'f__Xanthomonadaceae']
731	[u'k__Bacteria', u'p__Proteobacteria', u'c__Deltaproteobacteria', u'o__Myxococcales']
732	[u'k__Bacteria', u'p__Proteobacteria', u'c__Deltaproteobacteria', u'o__Syntrophobacterales', u'f__Syntrophobacteraceae', u'g__', u's__']
733	[u'k__Bacteria', u'p__Acidobacteria', u'c__Acidobacteria-6']
734	[u'k__Bacteria', u'p__Acidobacteria', u'c__[Chloracidobacteria]', u'o__DS-100', u'f__', u'g__', u's__']
735	[u'k__Bacteria', u'p__Acidobacteria', u'c__iii1-8', u'o__DS-18', u'f__', u'g__', u's__']
736	[u'k__Bacteria', u'p__Planctomycetes', u'c__Planctomycetia', u'o__Pirellulales', u'f__Pirellulaceae', u'g__A17', u's__']
737	[u'k__Bacteria', u'p__Chloroflexi', u'c__Ellin6529', u'o__', u'f__', u'g__', u's__']
738	[u'k__Bacteria', u'p__Gemmatimonadetes', u'c__Gemmatimonadetes', u'o__KD8-87', u'f__', u'g__', u's__']
739	[u'k__Bacteria', u'p__Actinobacteria', u'c__Thermoleophilia', u'o__Solirubrobacterales', u'f__', u'g__', u's__']
740	[u'k__Bacteria', u'p__Actinobacteria', u'c__Thermoleophilia', u'o__Solirubrobacterales']
741	[u'k__Bacteria', u'p__Proteobacteria', u'c__Alphaproteobacteria', u'o__Rhizobiales', u'f__Hyphomicrobiaceae', u'g__Pedomicrobium', u's__']
742	[u'k__Bacteria', u'p__Chloroflexi', u'c__Anaerolineae', u'o__envOPS12', u'f__', u'g__', u's__']
743	[u'k__Bacteria', u'p__Proteobacteria', u'c__Deltaproteobacteria', u'o__Myxococcales']
744	[u'k__Bacteria', u'p__Acidobacteria', u'c__Acidobacteria-6', u'o__iii1-15', u'f__', u'g__', u's__']
745	[u'k__Bacteria', u'p__Chloroflexi', u'c__TK10', u'o__AKYG885', u'f__Dolo_23', u'g__', u's__']
746	[u'k__Bacteria', u'p__OD1', u'c__ZB2', u'o__', u'f__', u'g__', u's__']
747	[u'k__Bacteria', u'p__Acidobacteria', u'c__Solibacteres', u'o__Solibacterales', u'f__Solibacteraceae', u'g__Candidatus Solibacter', u's__']
748	[u'k__Bacteria', u'p__Acidobacteria', u'c__Acidobacteria-6', u'o__', u'f__', u'g__', u's__']
749	[u'k__Bacteria', u'p__Proteobacteria', u'c__Alphaproteobacteria', u'o__Rhodobacterales', u'f__Hyphomonadaceae', u'g__', u's__']
750	[u'k__Bacteria', u'p__Acidobacteria', u'c__Sva0725', u'o__Sva0725', u'f__', u'g__', u's__']
751	[u'k__Bacteria', u'p__Proteobacteria', u'c__Deltaproteobacteria', u'o__Myxococcales', u'f__Cystobacterineae', u'g__', u's__']
752	[u'k__Bacteria', u'p__Acidobacteria', u'c__iii1-8', u'o__DS-18', u'f__', u'g__', u's__']
753	[u'k__Bacteria', u'p__Planctomycetes', u'c__Planctomycetia', u'o__Pirellulales', u'f__Pirellulaceae', u'g__', u's__']
754	[u'k__Bacteria', u'p__Proteobacteria', u'c__Alphaproteobacteria', u'o__Kiloniellales', u'f__', u'g__', u's__']
755	[u'k__Bacteria', u'p__Verrucomicrobia', u'c__[Spartobacteria]', u'o__[Chthoniobacterales]', u'f__[Chthoniobacteraceae]', u'g__Candidatus Xiphinematobacter', u's__']
756	[u'k__Bacteria', u'p__Planctomycetes', u'c__Planctomycetia', u'o__Pirellulales', u'f__Pirellulaceae', u'g__A17', u's__']
757	[u'k__Bacteria', u'p__Proteobacteria', u'c__Gammaproteobacteria', u'o__Xanthomonadales', u'f__Xanthomonadaceae']
758	[u'k__Bacteria', u'p__Proteobacteria', u'c__Alphaproteobacteria', u'o__Rhodobacterales', u'f__Hyphomonadaceae', u'g__', u's__']
759	[u'k__Bacteria', u'p__Proteobacteria', u'c__Gammaproteobacteria', u'o__Xanthomonadales', u'f__Xanthomonadaceae', u'g__Dokdonella', u's__']
760	[u'k__Bacteria', u'p__Planctomycetes', u'c__Planctomycetia', u'o__Planctomycetales', u'f__Planctomycetaceae', u'g__Planctomyces', u's__']
761	[u'k__Bacteria', u'p__Proteobacteria', u'c__Alphaproteobacteria', u'o__Rhizobiales', u'f__Hyphomicrobiaceae', u'g__Rhodoplanes', u's__']
762	[u'k__Bacteria', u'p__Planctomycetes', u'c__Planctomycetia', u'o__Gemmatales', u'f__Gemmataceae', u'g__', u's__']
763	[u'k__Bacteria', u'p__Proteobacteria', u'c__Alphaproteobacteria', u'o__Rhodobacterales', u'f__Hyphomonadaceae', u'g__', u's__']
764	[u'k__Bacteria', u'p__Acidobacteria', u'c__BPC102', u'o__', u'f__', u'g__', u's__']
765	[u'k__Bacteria', u'p__Planctomycetes', u'c__Planctomycetia', u'o__Pirellulales', u'f__Pirellulaceae', u'g__A17', u's__']
766	[u'k__Bacteria', u'p__Proteobacteria', u'c__Gammaproteobacteria', u'o__Xanthomonadales', u'f__Xanthomonadaceae', u'g__Lysobacter', u's__']
767	[u'k__Bacteria', u'p__Acidobacteria', u'c__Acidobacteria-6', u'o__iii1-15', u'f__', u'g__', u's__']
768	[u'k__Bacteria', u'p__Proteobacteria', u'c__Betaproteobacteria', u'o__MND1', u'f__', u'g__', u's__']
769	[u'k__Bacteria', u'p__Actinobacteria', u'c__Acidimicrobiia', u'o__Acidimicrobiales', u'f__', u'g__', u's__']
770	[u'k__Bacteria', u'p__Proteobacteria', u'c__Deltaproteobacteria', u'o__Myxococcales', u'f__Polyangiaceae', u'g__', u's__']
771	[u'k__Bacteria', u'p__Chloroflexi', u'c__Anaerolineae', u'o__SBR1031', u'f__A4b', u'g__', u's__']
772	[u'k__Bacteria', u'p__Proteobacteria', u'c__Alphaproteobacteria', u'o__Rhizobiales', u'f__Hyphomicrobiaceae', u'g__Rhodoplanes', u's__']
773	[u'k__Bacteria', u'p__Chloroflexi', u'c__Anaerolineae', u'o__A31', u'f__S47', u'g__', u's__']
774	[u'k__Bacteria', u'p__Actinobacteria', u'c__Actinobacteria', u'o__Actinomycetales', u'f__Mycobacteriaceae', u'g__Mycobacterium']
775	[u'k__Bacteria', u'p__Proteobacteria', u'c__Betaproteobacteria', u'o__Burkholderiales', u'f__Comamonadaceae']
776	[u'k__Bacteria', u'p__Planctomycetes', u'c__Phycisphaerae', u'o__Phycisphaerales', u'f__', u'g__', u's__']
777	[u'k__Bacteria', u'p__Planctomycetes', u'c__Planctomycetia', u'o__Gemmatales', u'f__Gemmataceae', u'g__Gemmata', u's__']
778	[u'k__Bacteria', u'p__Proteobacteria', u'c__Alphaproteobacteria', u'o__Rhodobacterales', u'f__Hyphomonadaceae']
779	[u'k__Bacteria', u'p__Proteobacteria', u'c__Alphaproteobacteria']
780	[u'k__Bacteria', u'p__Actinobacteria', u'c__Actinobacteria']
781	[u'k__Bacteria', u'p__Proteobacteria', u'c__Deltaproteobacteria', u'o__Myxococcales', u'f__Haliangiaceae', u'g__', u's__']
782	[u'k__Bacteria', u'p__Proteobacteria', u'c__Deltaproteobacteria', u'o__Myxococcales', u'f__', u'g__', u's__']
783	[u'k__Bacteria', u'p__Proteobacteria', u'c__Deltaproteobacteria', u'o__Myxococcales', u'f__', u'g__', u's__']
784	[u'k__Bacteria', u'p__Chloroflexi', u'c__Anaerolineae', u'o__Caldilineales', u'f__Caldilineaceae', u'g__Caldilinea', u's__']
785	[u'k__Bacteria', u'p__Proteobacteria', u'c__Deltaproteobacteria', u'o__Syntrophobacterales', u'f__Syntrophobacteraceae', u'g__', u's__']
786	[u'k__Bacteria', u'p__Proteobacteria', u'c__Betaproteobacteria', u'o__Burkholderiales', u'f__Comamonadaceae', u'g__Methylibium']
787	[u'k__Bacteria', u'p__Acidobacteria', u'c__Acidobacteria-6', u'o__iii1-15', u'f__RB40', u'g__', u's__']
788	[u'k__Bacteria', u'p__Planctomycetes', u'c__Pla4', u'o__', u'f__', u'g__', u's__']
789	[u'k__Bacteria', u'p__Gemmatimonadetes', u'c__Gemm-1', u'o__', u'f__', u'g__', u's__']
790	[u'k__Bacteria', u'p__Acidobacteria', u'c__Acidobacteria-6', u'o__iii1-15', u'f__', u'g__', u's__']
791	[u'k__Bacteria', u'p__Acidobacteria', u'c__Acidobacteria-6', u'o__iii1-15', u'f__RB40', u'g__', u's__']
792	[u'k__Bacteria', u'p__Proteobacteria', u'c__Alphaproteobacteria', u'o__Rhodospirillales', u'f__Rhodospirillaceae', u'g__Inquilinus', u's__limosus']
793	[u'k__Bacteria', u'p__Proteobacteria', u'c__Gammaproteobacteria', u'o__Xanthomonadales', u'f__Xanthomonadaceae', u'g__', u's__']
794	[u'k__Bacteria', u'p__Proteobacteria', u'c__Betaproteobacteria', u'o__MND1', u'f__', u'g__', u's__']
795	[u'k__Bacteria', u'p__Gemmatimonadetes', u'c__Gemmatimonadetes', u'o__KD8-87', u'f__', u'g__', u's__']
796	[u'k__Bacteria', u'p__Proteobacteria', u'c__Deltaproteobacteria', u'o__Myxococcales', u'f__OM27', u'g__', u's__']
797	[u'k__Bacteria', u'p__Proteobacteria', u'c__Alphaproteobacteria', u'o__Caulobacterales', u'f__Caulobacteraceae', u'g__Phenylobacterium', u's__']
798	[u'k__Bacteria', u'p__Gemmatimonadetes', u'c__Gemmatimonadetes', u'o__KD8-87', u'f__', u'g__', u's__']
799	[u'k__Bacteria', u'p__Planctomycetes', u'c__Phycisphaerae', u'o__Phycisphaerales', u'f__', u'g__', u's__']
800	[u'k__Bacteria', u'p__Proteobacteria', u'c__Gammaproteobacteria', u'o__Xanthomonadales', u'f__Sinobacteraceae', u'g__', u's__']
801	[u'k__Bacteria', u'p__Actinobacteria', u'c__Thermoleophilia', u'o__Gaiellales', u'f__Gaiellaceae', u'g__', u's__']
802	[u'k__Bacteria', u'p__Proteobacteria', u'c__Deltaproteobacteria', u'o__Syntrophobacterales', u'f__Syntrophobacteraceae', u'g__', u's__']
803	[u'k__Bacteria', u'p__Proteobacteria', u'c__Betaproteobacteria']
804	[u'k__Bacteria', u'p__Actinobacteria', u'c__Thermoleophilia', u'o__Gaiellales', u'f__Gaiellaceae', u'g__', u's__']
805	[u'k__Bacteria', u'p__Proteobacteria', u'c__Alphaproteobacteria', u'o__Rhizobiales']
806	[u'k__Bacteria', u'p__Actinobacteria', u'c__Acidimicrobiia', u'o__Acidimicrobiales', u'f__C111', u'g__', u's__']
807	[u'k__Bacteria', u'p__Proteobacteria', u'c__Alphaproteobacteria']
808	[u'k__Bacteria', u'p__Proteobacteria', u'c__Alphaproteobacteria', u'o__BD7-3', u'f__', u'g__', u's__']
809	[u'k__Bacteria', u'p__Chloroflexi', u'c__Anaerolineae', u'o__envOPS12', u'f__', u'g__', u's__']
810	[u'k__Bacteria', u'p__Actinobacteria', u'c__Actinobacteria', u'o__Actinomycetales', u'f__Pseudonocardiaceae', u'g__Pseudonocardia', u's__']
811	[u'k__Bacteria', u'p__OD1', u'c__ZB2', u'o__', u'f__', u'g__', u's__']
812	[u'k__Bacteria', u'p__Proteobacteria', u'c__Deltaproteobacteria', u'o__Myxococcales', u'f__Polyangiaceae', u'g__', u's__']
813	[u'k__Bacteria', u'p__Proteobacteria', u'c__Deltaproteobacteria', u'o__Desulfuromonadales', u'f__Geobacteraceae', u'g__Geobacter', u's__']
814	[u'k__Bacteria', u'p__Verrucomicrobia', u'c__[Pedosphaerae]', u'o__[Pedosphaerales]']
815	[u'k__Bacteria', u'p__Proteobacteria', u'c__Alphaproteobacteria', u'o__Rhizobiales']
816	[u'k__Bacteria', u'p__Proteobacteria', u'c__Deltaproteobacteria', u'o__Myxococcales', u'f__', u'g__', u's__']
817	[u'k__Bacteria', u'p__Planctomycetes', u'c__Planctomycetia', u'o__Planctomycetales', u'f__Planctomycetaceae', u'g__Planctomyces', u's__']
818	[u'k__Bacteria', u'p__Acidobacteria', u'c__RB25', u'o__', u'f__', u'g__', u's__']
819	[u'k__Bacteria', u'p__Proteobacteria', u'c__Alphaproteobacteria', u'o__Rhodospirillales', u'f__', u'g__', u's__']
820	[u'k__Bacteria', u'p__Actinobacteria', u'c__Thermoleophilia', u'o__Solirubrobacterales', u'f__', u'g__', u's__']
821	[u'k__Bacteria', u'p__Acidobacteria', u'c__Acidobacteria-6', u'o__iii1-15', u'f__', u'g__', u's__']
822	[u'k__Bacteria', u'p__Acidobacteria', u'c__', u'o__', u'f__', u'g__', u's__']
823	[u'k__Bacteria', u'p__Gemmatimonadetes', u'c__Gemm-1', u'o__', u'f__', u'g__', u's__']
824	[u'k__Bacteria', u'p__Proteobacteria', u'c__Deltaproteobacteria', u'o__Myxococcales', u'f__', u'g__', u's__']
825	[u'k__Bacteria', u'p__Verrucomicrobia', u'c__Verrucomicrobiae', u'o__Verrucomicrobiales', u'f__Verrucomicrobiaceae', u'g__', u's__']
826	[u'k__Bacteria', u'p__Chloroflexi', u'c__TK10', u'o__AKYG885', u'f__Dolo_23', u'g__', u's__']
827	[u'k__Bacteria', u'p__Planctomycetes', u'c__Phycisphaerae', u'o__Phycisphaerales', u'f__', u'g__', u's__']
828	[u'k__Bacteria', u'p__Proteobacteria', u'c__Betaproteobacteria', u'o__Ellin6067', u'f__', u'g__', u's__']
829	[u'k__Bacteria', u'p__Proteobacteria', u'c__Alphaproteobacteria', u'o__Rhodobacterales', u'f__Hyphomonadaceae', u'g__', u's__']
830	[u'k__Bacteria', u'p__Verrucomicrobia', u'c__[Spartobacteria]', u'o__[Chthoniobacterales]', u'f__[Chthoniobacteraceae]', u'g__DA101', u's__']
831	[u'k__Bacteria', u'p__Planctomycetes', u'c__Planctomycetia', u'o__Gemmatales', u'f__Gemmataceae', u'g__Gemmata', u's__']
832	[u'k__Bacteria', u'p__Proteobacteria', u'c__Deltaproteobacteria', u'o__Myxococcales', u'f__Haliangiaceae', u'g__', u's__']
833	[u'k__Bacteria', u'p__Acidobacteria', u'c__Acidobacteria-6', u'o__iii1-15', u'f__mb2424', u'g__', u's__']
834	[u'k__Bacteria', u'p__Gemmatimonadetes', u'c__Gemmatimonadetes', u'o__Gemmatimonadales', u'f__Ellin5301', u'g__', u's__']
835	[u'k__Bacteria', u'p__Acidobacteria', u'c__iii1-8', u'o__SJA-36', u'f__', u'g__', u's__']
836	[u'k__Bacteria', u'p__OD1', u'c__Mb-NB09', u'o__', u'f__', u'g__', u's__']
837	[u'k__Bacteria', u'p__Acidobacteria', u'c__Acidobacteria-6', u'o__iii1-15', u'f__', u'g__', u's__']
838	[u'k__Bacteria', u'p__Planctomycetes', u'c__C6', u'o__MVS-107', u'f__', u'g__', u's__']
839	[u'k__Bacteria', u'p__Chloroflexi', u'c__Gitt-GS-136', u'o__', u'f__', u'g__', u's__']
840	[u'k__Bacteria', u'p__Proteobacteria', u'c__Alphaproteobacteria', u'o__Rhizobiales']
841	[u'k__Bacteria', u'p__Proteobacteria', u'c__Betaproteobacteria', u'o__Burkholderiales', u'f__Comamonadaceae', u'g__Ramlibacter', u's__']
842	[u'k__Bacteria', u'p__Proteobacteria', u'c__Alphaproteobacteria', u'o__Rhizobiales']
843	[u'k__Bacteria', u'p__Proteobacteria', u'c__Alphaproteobacteria', u'o__Rhizobiales', u'f__Hyphomicrobiaceae']
844	[u'k__Bacteria', u'p__Gemmatimonadetes', u'c__Gemmatimonadetes', u'o__N1423WL', u'f__', u'g__', u's__']
845	[u'k__Bacteria', u'p__Proteobacteria', u'c__Betaproteobacteria', u'o__SC-I-84', u'f__', u'g__', u's__']
846	[u'k__Bacteria', u'p__Acidobacteria', u'c__Sva0725', u'o__Sva0725', u'f__', u'g__', u's__']
847	[u'k__Bacteria', u'p__Proteobacteria', u'c__Betaproteobacteria', u'o__Burkholderiales', u'f__Comamonadaceae', u'g__Methylibium', u's__']
848	[u'k__Bacteria', u'p__Acidobacteria', u'c__Acidobacteria-6', u'o__CCU21', u'f__', u'g__', u's__']
849	[u'k__Bacteria', u'p__Chloroflexi', u'c__Chloroflexi', u'o__Herpetosiphonales', u'f__', u'g__', u's__']
850	[u'k__Bacteria', u'p__Planctomycetes', u'c__028H05-P-BN-P5', u'o__', u'f__', u'g__', u's__']
851	[u'k__Bacteria', u'p__Chloroflexi', u'c__Anaerolineae', u'o__Ardenscatenales', u'f__Ardenscatenaceae', u'g__Ardenscatena', u's__']
852	[u'k__Bacteria', u'p__Gemmatimonadetes', u'c__Gemm-1', u'o__', u'f__', u'g__', u's__']
853	[u'k__Bacteria', u'p__Chloroflexi']
854	[u'k__Bacteria', u'p__Proteobacteria', u'c__Alphaproteobacteria', u'o__Rhizobiales', u'f__Bradyrhizobiaceae']
855	[u'k__Bacteria', u'p__Proteobacteria', u'c__Deltaproteobacteria', u'o__Myxococcales', u'f__Polyangiaceae']
856	[u'k__Bacteria', u'p__Proteobacteria', u'c__Deltaproteobacteria', u'o__Myxococcales']
857	[u'k__Bacteria', u'p__Verrucomicrobia', u'c__Verrucomicrobiae', u'o__Verrucomicrobiales', u'f__Verrucomicrobiaceae', u'g__Luteolibacter', u's__']
858	[u'k__Bacteria', u'p__Planctomycetes', u'c__Phycisphaerae', u'o__Phycisphaerales', u'f__', u'g__', u's__']
859	[u'k__Bacteria', u'p__Proteobacteria', u'c__Deltaproteobacteria', u'o__Myxococcales', u'f__', u'g__', u's__']
860	[u'k__Bacteria', u'p__WS3', u'c__PRR-12', u'o__LD1-PA13', u'f__', u'g__', u's__']
861	[u'k__Bacteria', u'p__Actinobacteria', u'c__Acidimicrobiia', u'o__Acidimicrobiales', u'f__', u'g__', u's__']
862	[u'k__Bacteria', u'p__Proteobacteria', u'c__Deltaproteobacteria', u'o__Myxococcales', u'f__', u'g__', u's__']
863	[u'k__Bacteria', u'p__Elusimicrobia', u'c__Elusimicrobia', u'o__Elusimicrobiales', u'f__', u'g__', u's__']
864	[u'k__Bacteria', u'p__Proteobacteria', u'c__Alphaproteobacteria', u'o__Rhodobacterales', u'f__Hyphomonadaceae', u'g__', u's__']
865	[u'k__Bacteria', u'p__Proteobacteria', u'c__Alphaproteobacteria', u'o__Rhizobiales']
866	[u'k__Bacteria', u'p__Proteobacteria', u'c__Gammaproteobacteria', u'o__Xanthomonadales', u'f__Xanthomonadaceae', u'g__Rhodanobacter', u's__']
867	[u'k__Bacteria', u'p__Acidobacteria', u'c__Solibacteres', u'o__Solibacterales', u'f__', u'g__', u's__']
868	[u'k__Bacteria', u'p__Verrucomicrobia', u'c__Verrucomicrobiae', u'o__Verrucomicrobiales', u'f__Verrucomicrobiaceae', u'g__', u's__']
869	[u'k__Bacteria', u'p__Actinobacteria', u'c__Actinobacteria', u'o__Actinomycetales', u'f__Intrasporangiaceae']
870	[u'k__Bacteria', u'p__Gemmatimonadetes', u'c__Gemm-3', u'o__', u'f__', u'g__', u's__']
871	[u'k__Bacteria', u'p__WS3', u'c__PRR-12', u'o__Sediment-1', u'f__', u'g__', u's__']
872	[u'k__Bacteria', u'p__Proteobacteria', u'c__Betaproteobacteria', u'o__Burkholderiales', u'f__Comamonadaceae']
873	[u'k__Bacteria', u'p__Planctomycetes', u'c__Planctomycetia', u'o__Gemmatales', u'f__Gemmataceae']
874	[u'k__Bacteria', u'p__Acidobacteria', u'c__[Chloracidobacteria]', u'o__RB41', u'f__Ellin6075', u'g__', u's__']
875	[u'k__Bacteria', u'p__Actinobacteria', u'c__Acidimicrobiia', u'o__Acidimicrobiales', u'f__C111', u'g__', u's__']
876	[u'k__Bacteria', u'p__Planctomycetes', u'c__OM190', u'o__CL500-15', u'f__', u'g__', u's__']
877	[u'k__Bacteria', u'p__Proteobacteria', u'c__Deltaproteobacteria', u'o__Myxococcales', u'f__Haliangiaceae', u'g__', u's__']
878	[u'k__Bacteria', u'p__Acidobacteria', u'c__iii1-8', u'o__DS-18', u'f__', u'g__', u's__']
879	[u'k__Bacteria', u'p__Proteobacteria', u'c__Deltaproteobacteria', u'o__Myxococcales', u'f__', u'g__', u's__']
880	[u'k__Bacteria', u'p__Proteobacteria', u'c__Alphaproteobacteria', u'o__Rhodobacterales', u'f__Hyphomonadaceae', u'g__', u's__']
881	[u'k__Bacteria', u'p__Proteobacteria', u'c__Alphaproteobacteria', u'o__Rhodobacterales', u'f__Rhodobacteraceae']
882	[u'k__Bacteria', u'p__OD1', u'c__ZB2', u'o__', u'f__', u'g__', u's__']
883	[u'k__Bacteria', u'p__Proteobacteria', u'c__Alphaproteobacteria', u'o__Rhodospirillales', u'f__', u'g__', u's__']
884	[u'k__Bacteria', u'p__Planctomycetes', u'c__OM190', u'o__CL500-15', u'f__', u'g__', u's__']
885	[u'k__Bacteria', u'p__Actinobacteria', u'c__Thermoleophilia', u'o__Solirubrobacterales', u'f__Conexibacteraceae', u'g__', u's__']
886	[u'k__Bacteria', u'p__Proteobacteria', u'c__Alphaproteobacteria', u'o__Caulobacterales', u'f__Caulobacteraceae', u'g__Caulobacter']
887	[u'k__Bacteria', u'p__Proteobacteria', u'c__Deltaproteobacteria', u'o__NB1-j', u'f__MND4', u'g__', u's__']
888	[u'k__Bacteria', u'p__Proteobacteria', u'c__Alphaproteobacteria', u'o__Rhizobiales', u'f__Bradyrhizobiaceae', u'g__Balneimonas', u's__']
889	[u'k__Bacteria', u'p__Proteobacteria', u'c__Deltaproteobacteria', u'o__Syntrophobacterales', u'f__Syntrophobacteraceae', u'g__', u's__']
890	[u'k__Bacteria', u'p__Bacteroidetes', u'c__[Saprospirae]', u'o__[Saprospirales]', u'f__Saprospiraceae', u'g__', u's__']
891	[u'k__Bacteria', u'p__Proteobacteria', u'c__Deltaproteobacteria', u'o__Myxococcales', u'f__', u'g__', u's__']
892	[u'k__Bacteria', u'p__Actinobacteria', u'c__Thermoleophilia', u'o__Gaiellales', u'f__Gaiellaceae', u'g__', u's__']
893	[u'k__Bacteria', u'p__Acidobacteria', u'c__Acidobacteria-6', u'o__iii1-15', u'f__mb2424', u'g__', u's__']
894	[u'k__Bacteria', u'p__Proteobacteria', u'c__Alphaproteobacteria', u'o__Rhizobiales']
895	[u'k__Bacteria', u'p__Planctomycetes', u'c__OM190', u'o__agg27', u'f__', u'g__', u's__']
896	[u'k__Bacteria', u'p__Proteobacteria', u'c__Deltaproteobacteria', u'o__NB1-j', u'f__', u'g__', u's__']
897	[u'k__Bacteria', u'p__Proteobacteria', u'c__Betaproteobacteria', u'o__Ellin6067', u'f__', u'g__', u's__']
898	[u'k__Bacteria', u'p__Chloroflexi', u'c__Anaerolineae', u'o__CFB-26', u'f__', u'g__', u's__']
899	[u'k__Bacteria', u'p__Verrucomicrobia', u'c__[Pedosphaerae]', u'o__[Pedosphaerales]', u'f__Ellin517', u'g__', u's__']
900	[u'k__Bacteria', u'p__Proteobacteria', u'c__Alphaproteobacteria', u'o__Rhizobiales', u'f__Hyphomicrobiaceae', u'g__Rhodoplanes', u's__']
901	[u'k__Bacteria', u'p__Proteobacteria', u'c__Deltaproteobacteria', u'o__Myxococcales']
902	[u'k__Bacteria', u'p__Acidobacteria', u'c__Sva0725', u'o__Sva0725', u'f__', u'g__', u's__']
903	[u'k__Bacteria', u'p__Acidobacteria', u'c__Sva0725', u'o__Sva0725', u'f__', u'g__', u's__']
904	[u'k__Bacteria', u'p__Planctomycetes', u'c__Planctomycetia', u'o__Gemmatales', u'f__Gemmataceae', u'g__', u's__']
905	[u'k__Bacteria', u'p__Actinobacteria', u'c__Thermoleophilia', u'o__Gaiellales', u'f__Gaiellaceae', u'g__', u's__']
906	[u'k__Bacteria', u'p__WS2', u'c__SHA-109', u'o__', u'f__', u'g__', u's__']
907	[u'k__Bacteria', u'p__Chloroflexi', u'c__Chloroflexi', u'o__[Roseiflexales]', u'f__[Kouleothrixaceae]', u'g__', u's__']
908	[u'k__Bacteria', u'p__Acidobacteria', u'c__Acidobacteria-6', u'o__iii1-15', u'f__', u'g__', u's__']
909	[u'k__Bacteria', u'p__Proteobacteria', u'c__Deltaproteobacteria', u'o__Myxococcales', u'f__', u'g__', u's__']
910	[u'k__Bacteria', u'p__Bacteroidetes', u'c__Cytophagia', u'o__Cytophagales', u'f__Cytophagaceae', u'g__', u's__']
911	[u'k__Bacteria', u'p__Chloroflexi', u'c__Thermomicrobia', u'o__JG30-KF-CM45', u'f__', u'g__', u's__']
912	[u'k__Bacteria', u'p__Proteobacteria', u'c__Deltaproteobacteria', u'o__Myxococcales', u'f__Haliangiaceae', u'g__', u's__']
913	[u'k__Bacteria', u'p__Chloroflexi', u'c__Chloroflexi', u'o__Chloroflexales', u'f__FFCH7168', u'g__', u's__']
914	[u'k__Bacteria', u'p__TM7', u'c__TM7-1', u'o__', u'f__', u'g__', u's__']
915	[u'k__Bacteria', u'p__Bacteroidetes', u'c__Cytophagia', u'o__Cytophagales', u'f__Cytophagaceae', u'g__Hymenobacter', u's__']
916	[u'k__Bacteria', u'p__Proteobacteria', u'c__Gammaproteobacteria', u'o__Xanthomonadales', u'f__Sinobacteraceae', u'g__', u's__']
917	[u'k__Bacteria', u'p__Actinobacteria', u'c__Acidimicrobiia', u'o__Acidimicrobiales']
918	[u'k__Bacteria', u'p__Acidobacteria', u'c__Acidobacteria-6']
919	[u'k__Bacteria', u'p__Proteobacteria', u'c__Alphaproteobacteria', u'o__Rhizobiales', u'f__Hyphomicrobiaceae', u'g__Rhodoplanes']
920	[u'k__Bacteria', u'p__Proteobacteria', u'c__Alphaproteobacteria', u'o__Caulobacterales', u'f__Caulobacteraceae', u'g__', u's__']
921	[u'k__Bacteria', u'p__Planctomycetes', u'c__Phycisphaerae', u'o__Phycisphaerales', u'f__', u'g__', u's__']
922	[u'k__Bacteria', u'p__Proteobacteria', u'c__Alphaproteobacteria', u'o__Rhodospirillales', u'f__Rhodospirillaceae', u'g__', u's__']
923	[u'k__Bacteria', u'p__Acidobacteria', u'c__Acidobacteria-6', u'o__iii1-15', u'f__', u'g__', u's__']
924	[u'k__Bacteria', u'p__Proteobacteria', u'c__Deltaproteobacteria', u'o__Myxococcales', u'f__Haliangiaceae', u'g__', u's__']
925	[u'k__Bacteria', u'p__Planctomycetes', u'c__Phycisphaerae', u'o__WD2101', u'f__', u'g__', u's__']
926	[u'k__Bacteria', u'p__Acidobacteria', u'c__Acidobacteria-6', u'o__iii1-15', u'f__', u'g__', u's__']
927	[u'k__Bacteria', u'p__Proteobacteria', u'c__Betaproteobacteria', u'o__Ellin6067', u'f__', u'g__', u's__']
928	[u'k__Bacteria', u'p__Proteobacteria', u'c__Deltaproteobacteria', u'o__Myxococcales', u'f__Cystobacteraceae']
929	[u'k__Bacteria', u'p__Proteobacteria', u'c__Deltaproteobacteria']
930	[u'k__Bacteria', u'p__Proteobacteria', u'c__Deltaproteobacteria', u'o__Myxococcales', u'f__Haliangiaceae', u'g__', u's__']
931	[u'k__Bacteria', u'p__Planctomycetes', u'c__Planctomycetia', u'o__Pirellulales', u'f__Pirellulaceae', u'g__A17', u's__']

## Sheet: Heavy_DNA onlyDG
	x
1	[u'k__Bacteria', u'p__Bacteroidetes', u'c__[Saprospirae]', u'o__[Saprospirales]', u'f__Chitinophagaceae', u'g__', u's__']
2	[u'k__Bacteria', u'p__Chloroflexi', u'c__Ellin6529', u'o__', u'f__', u'g__', u's__']
3	[u'k__Bacteria', u'p__Proteobacteria', u'c__Alphaproteobacteria', u'o__Rhizobiales', u'f__Hyphomicrobiaceae', u'g__Pedomicrobium', u's__']
4	[u'k__Bacteria', u'p__Actinobacteria', u'c__Actinobacteria', u'o__Actinomycetales', u'f__Intrasporangiaceae', u'g__Phycicoccus', u's__']
5	[u'k__Bacteria', u'p__Acidobacteria', u'c__Acidobacteria-6', u'o__iii1-15', u'f__', u'g__', u's__']
6	[u'k__Bacteria', u'p__Proteobacteria', u'c__Alphaproteobacteria', u'o__Sphingomonadales', u'f__Sphingomonadaceae']
7	[u'k__Bacteria', u'p__Actinobacteria', u'c__Actinobacteria', u'o__Actinomycetales', u'f__Mycobacteriaceae', u'g__Mycobacterium', u's__']
8	[u'k__Bacteria', u'p__Planctomycetes', u'c__Planctomycetia', u'o__Gemmatales', u'f__Gemmataceae', u'g__Gemmata', u's__']
9	[u'k__Bacteria', u'p__Actinobacteria', u'c__Actinobacteria', u'o__Actinomycetales', u'f__Streptosporangiaceae', u'g__Sphaerisporangium', u's__']
10	[u'k__Bacteria', u'p__Proteobacteria', u'c__Alphaproteobacteria', u'o__Rhodospirillales', u'f__Rhodospirillaceae', u'g__', u's__']
11	[u'k__Bacteria', u'p__Proteobacteria', u'c__Alphaproteobacteria', u'o__Rhodospirillales', u'f__Rhodospirillaceae', u'g__', u's__']
12	[u'k__Bacteria', u'p__Nitrospirae', u'c__Nitrospira', u'o__Nitrospirales', u'f__0319-6A21', u'g__', u's__']
13	[u'k__Bacteria', u'p__Actinobacteria', u'c__Actinobacteria', u'o__Actinomycetales', u'f__Streptomycetaceae']
14	[u'k__Bacteria', u'p__Proteobacteria', u'c__Betaproteobacteria', u'o__Burkholderiales', u'f__Comamonadaceae']
15	[u'k__Bacteria', u'p__Proteobacteria', u'c__Alphaproteobacteria', u'o__Rhodospirillales', u'f__Rhodospirillaceae', u'g__', u's__']
16	[u'k__Bacteria', u'p__Acidobacteria', u'c__Acidobacteria-6', u'o__iii1-15', u'f__', u'g__', u's__']
17	[u'k__Bacteria', u'p__Proteobacteria', u'c__Betaproteobacteria', u'o__', u'f__', u'g__', u's__']
18	[u'k__Bacteria', u'p__Chloroflexi', u'c__P2-11E', u'o__', u'f__', u'g__', u's__']
19	[u'k__Bacteria', u'p__Gemmatimonadetes', u'c__Gemm-1', u'o__', u'f__', u'g__', u's__']
20	[u'k__Bacteria', u'p__Planctomycetes', u'c__Phycisphaerae', u'o__WD2101', u'f__', u'g__', u's__']
21	[u'k__Bacteria', u'p__Acidobacteria', u'c__Acidobacteria-6', u'o__iii1-15', u'f__', u'g__', u's__']
22	[u'k__Bacteria', u'p__Bacteroidetes', u'c__[Saprospirae]', u'o__[Saprospirales]', u'f__Chitinophagaceae', u'g__', u's__']
23	[u'k__Bacteria', u'p__Acidobacteria', u'c__Acidobacteria-6', u'o__CCU21', u'f__', u'g__', u's__']
24	[u'k__Bacteria', u'p__Planctomycetes', u'c__Planctomycetia', u'o__Gemmatales', u'f__Gemmataceae', u'g__Gemmata', u's__']
25	[u'k__Bacteria', u'p__Actinobacteria', u'c__Actinobacteria', u'o__Actinomycetales', u'f__Micromonosporaceae', u'g__', u's__']
26	[u'k__Bacteria', u'p__Acidobacteria', u'c__RB25', u'o__', u'f__', u'g__', u's__']
27	[u'k__Bacteria', u'p__Actinobacteria', u'c__Actinobacteria', u'o__Actinomycetales', u'f__Microbacteriaceae']
28	[u'k__Bacteria', u'p__Proteobacteria', u'c__Betaproteobacteria', u'o__Burkholderiales', u'f__Comamonadaceae', u'g__Rhodoferax', u's__']
29	[u'k__Bacteria', u'p__Acidobacteria', u'c__Sva0725', u'o__Sva0725', u'f__', u'g__', u's__']
30	[u'k__Bacteria', u'p__Actinobacteria', u'c__Actinobacteria', u'o__Actinomycetales', u'f__Micromonosporaceae', u'g__Pilimelia', u's__']
31	[u'k__Bacteria', u'p__Acidobacteria', u'c__Acidobacteria-6', u'o__iii1-15', u'f__', u'g__', u's__']
32	[u'k__Bacteria', u'p__Proteobacteria', u'c__Deltaproteobacteria', u'o__Myxococcales', u'f__OM27', u'g__', u's__']
33	[u'k__Bacteria', u'p__Acidobacteria', u'c__Solibacteres', u'o__Solibacterales', u'f__', u'g__', u's__']
34	[u'k__Bacteria', u'p__Actinobacteria', u'c__Acidimicrobiia', u'o__Acidimicrobiales', u'f__', u'g__', u's__']
35	[u'k__Bacteria', u'p__Acidobacteria', u'c__[Chloracidobacteria]', u'o__RB41', u'f__', u'g__', u's__']
36	[u'k__Bacteria', u'p__Acidobacteria', u'c__Acidobacteria-6', u'o__iii1-15', u'f__', u'g__', u's__']
37	[u'k__Bacteria', u'p__Verrucomicrobia', u'c__Opitutae', u'o__Opitutales', u'f__Opitutaceae', u'g__Opitutus', u's__']
38	[u'k__Bacteria', u'p__Bacteroidetes', u'c__[Saprospirae]', u'o__[Saprospirales]', u'f__Saprospiraceae', u'g__', u's__']
39	[u'k__Bacteria', u'p__Actinobacteria', u'c__Actinobacteria', u'o__Actinomycetales']
40	[u'k__Bacteria', u'p__Proteobacteria', u'c__Betaproteobacteria', u'o__Burkholderiales', u'f__Comamonadaceae']
41	[u'k__Bacteria', u'p__Verrucomicrobia', u'c__[Spartobacteria]', u'o__[Chthoniobacterales]', u'f__[Chthoniobacteraceae]', u'g__DA101', u's__']
42	[u'k__Bacteria', u'p__Acidobacteria', u'c__Acidobacteria-6', u'o__iii1-15', u'f__', u'g__', u's__']
43	[u'k__Bacteria', u'p__Proteobacteria', u'c__Alphaproteobacteria', u'o__Rhizobiales', u'f__Phyllobacteriaceae']
44	[u'k__Bacteria', u'p__Chloroflexi', u'c__Ktedonobacteria', u'o__JG30-KF-AS9', u'f__', u'g__', u's__']
45	[u'k__Bacteria', u'p__Planctomycetes', u'c__Planctomycetia', u'o__Gemmatales', u'f__Gemmataceae', u'g__Gemmata', u's__']
46	[u'k__Bacteria', u'p__Proteobacteria', u'c__Alphaproteobacteria', u'o__Rhizobiales', u'f__Rhodobiaceae', u'g__Afifella', u's__']
47	[u'k__Bacteria', u'p__Proteobacteria', u'c__Gammaproteobacteria', u'o__Xanthomonadales', u'f__Xanthomonadaceae', u'g__Rhodanobacter', u's__']
48	[u'k__Bacteria', u'p__Actinobacteria', u'c__Actinobacteria', u'o__Actinomycetales', u'f__Streptomycetaceae']
49	[u'k__Bacteria', u'p__Actinobacteria', u'c__Acidimicrobiia', u'o__Acidimicrobiales', u'f__EB1017', u'g__', u's__']
50	[u'k__Bacteria', u'p__Proteobacteria', u'c__Betaproteobacteria', u'o__Burkholderiales', u'f__Comamonadaceae']
51	[u'k__Bacteria', u'p__Proteobacteria', u'c__Betaproteobacteria', u'o__Burkholderiales', u'f__Oxalobacteraceae']
52	[u'k__Bacteria', u'p__Proteobacteria', u'c__Alphaproteobacteria', u'o__Rhizobiales', u'f__Bradyrhizobiaceae']
53	[u'k__Bacteria', u'p__Bacteroidetes', u'c__Flavobacteriia', u'o__Flavobacteriales', u'f__Flavobacteriaceae', u'g__Flavobacterium', u's__']
54	[u'k__Bacteria', u'p__Proteobacteria', u'c__Betaproteobacteria', u'o__Ellin6067', u'f__', u'g__', u's__']
55	[u'k__Bacteria', u'p__Armatimonadetes', u'c__[Fimbriimonadia]', u'o__[Fimbriimonadales]', u'f__[Fimbriimonadaceae]']
56	[u'k__Bacteria', u'p__Planctomycetes', u'c__Planctomycetia', u'o__Pirellulales', u'f__Pirellulaceae', u'g__Pirellula', u's__']
57	[u'k__Bacteria', u'p__Proteobacteria', u'c__Alphaproteobacteria', u'o__Rhizobiales', u'f__Hyphomicrobiaceae', u'g__Hyphomicrobium', u's__']
58	[u'k__Bacteria', u'p__Proteobacteria', u'c__Betaproteobacteria', u'o__Ellin6067', u'f__', u'g__', u's__']
59	[u'k__Bacteria', u'p__Acidobacteria', u'c__Sva0725', u'o__Sva0725', u'f__', u'g__', u's__']
60	[u'k__Bacteria', u'p__Proteobacteria', u'c__Alphaproteobacteria', u'o__Sphingomonadales', u'f__Sphingomonadaceae', u'g__Kaistobacter', u's__']
61	[u'k__Bacteria', u'p__Planctomycetes', u'c__Planctomycetia', u'o__Gemmatales', u'f__Gemmataceae', u'g__Gemmata', u's__']
62	[u'k__Bacteria', u'p__Actinobacteria', u'c__Actinobacteria', u'o__Actinomycetales', u'f__Nocardiaceae', u'g__Nocardia', u's__']
63	[u'k__Bacteria', u'p__Proteobacteria', u'c__Alphaproteobacteria', u'o__Rhodospirillales', u'f__Rhodospirillaceae', u'g__Skermanella', u's__']
64	[u'k__Bacteria', u'p__Gemmatimonadetes', u'c__Gemmatimonadetes', u'o__N1423WL', u'f__', u'g__', u's__']
65	[u'k__Bacteria', u'p__Actinobacteria', u'c__Actinobacteria', u'o__Actinomycetales', u'f__Nocardioidaceae']
66	[u'k__Bacteria', u'p__Planctomycetes', u'c__Phycisphaerae', u'o__WD2101', u'f__', u'g__', u's__']
67	[u'k__Bacteria', u'p__Acidobacteria', u'c__Acidobacteria-6', u'o__iii1-15', u'f__', u'g__', u's__']
68	[u'k__Bacteria', u'p__Proteobacteria', u'c__Betaproteobacteria', u'o__Burkholderiales', u'f__Comamonadaceae']
69	[u'k__Bacteria', u'p__Acidobacteria', u'c__iii1-8', u'o__DS-18', u'f__', u'g__', u's__']
70	[u'k__Bacteria', u'p__Proteobacteria', u'c__Betaproteobacteria', u'o__Burkholderiales', u'f__Comamonadaceae']
71	[u'k__Bacteria', u'p__Acidobacteria', u'c__iii1-8', u'o__32-20', u'f__', u'g__', u's__']
72	[u'k__Bacteria', u'p__Proteobacteria', u'c__Alphaproteobacteria', u'o__Rhizobiales', u'f__Bradyrhizobiaceae', u'g__Balneimonas', u's__']
73	[u'k__Bacteria', u'p__Proteobacteria', u'c__Deltaproteobacteria', u'o__Bdellovibrionales', u'f__Bdellovibrionaceae', u'g__Bdellovibrio', u's__']
74	[u'k__Bacteria', u'p__Planctomycetes', u'c__Phycisphaerae', u'o__Phycisphaerales', u'f__', u'g__', u's__']
75	[u'k__Bacteria', u'p__Actinobacteria', u'c__Actinobacteria', u'o__Actinomycetales', u'f__Mycobacteriaceae', u'g__Mycobacterium', u's__']
76	[u'k__Bacteria', u'p__Acidobacteria', u'c__Acidobacteria-6', u'o__iii1-15', u'f__', u'g__', u's__']
77	[u'k__Bacteria', u'p__Bacteroidetes', u'c__Cytophagia', u'o__Cytophagales', u'f__Cytophagaceae', u'g__', u's__']
78	[u'k__Bacteria', u'p__Verrucomicrobia', u'c__[Spartobacteria]', u'o__[Chthoniobacterales]', u'f__[Chthoniobacteraceae]', u'g__', u's__']
79	[u'k__Bacteria', u'p__Proteobacteria', u'c__Alphaproteobacteria', u'o__Rhizobiales', u'f__Hyphomicrobiaceae', u'g__Rhodoplanes', u's__']
80	[u'k__Bacteria', u'p__Gemmatimonadetes', u'c__Gemmatimonadetes', u'o__Ellin5290', u'f__', u'g__', u's__']
81	[u'k__Bacteria', u'p__Verrucomicrobia', u'c__[Spartobacteria]', u'o__[Chthoniobacterales]', u'f__[Chthoniobacteraceae]', u'g__DA101', u's__']
82	[u'k__Bacteria', u'p__Actinobacteria', u'c__Actinobacteria', u'o__Actinomycetales', u'f__Intrasporangiaceae', u'g__Terracoccus', u's__']
83	[u'k__Bacteria', u'p__Proteobacteria', u'c__Gammaproteobacteria', u'o__Xanthomonadales', u'f__Xanthomonadaceae', u'g__', u's__']
84	[u'k__Bacteria', u'p__Actinobacteria', u'c__Thermoleophilia', u'o__Gaiellales', u'f__AK1AB1_02E', u'g__', u's__']
85	[u'k__Bacteria', u'p__Proteobacteria', u'c__Deltaproteobacteria', u'o__Syntrophobacterales', u'f__Syntrophobacteraceae', u'g__', u's__']
86	[u'k__Bacteria', u'p__Acidobacteria', u'c__[Chloracidobacteria]', u'o__RB41', u'f__Ellin6075', u'g__', u's__']
87	[u'k__Bacteria', u'p__Proteobacteria', u'c__Betaproteobacteria', u'o__Ellin6067', u'f__', u'g__', u's__']
88	[u'k__Bacteria', u'p__Actinobacteria', u'c__Actinobacteria', u'o__Actinomycetales', u'f__Intrasporangiaceae']
89	[u'k__Bacteria', u'p__Proteobacteria', u'c__Alphaproteobacteria', u'o__Rhodospirillales', u'f__Rhodospirillaceae', u'g__', u's__']
90	[u'k__Bacteria', u'p__Actinobacteria', u'c__Actinobacteria', u'o__Actinomycetales', u'f__Mycobacteriaceae', u'g__Mycobacterium']
91	[u'k__Bacteria', u'p__Chloroflexi', u'c__TK10', u'o__B07_WMSP1', u'f__FFCH4570', u'g__', u's__']
92	[u'k__Bacteria', u'p__Planctomycetes', u'c__Phycisphaerae', u'o__WD2101', u'f__', u'g__', u's__']
93	[u'k__Bacteria', u'p__Gemmatimonadetes', u'c__Gemmatimonadetes', u'o__', u'f__', u'g__', u's__']
94	[u'k__Bacteria', u'p__Actinobacteria', u'c__Actinobacteria', u'o__Actinomycetales', u'f__Micromonosporaceae']
95	[u'k__Bacteria', u'p__Bacteroidetes', u'c__[Saprospirae]', u'o__[Saprospirales]', u'f__Chitinophagaceae', u'g__Niastella', u's__']
96	[u'k__Bacteria', u'p__Proteobacteria', u'c__Deltaproteobacteria', u'o__Desulfuromonadales', u'f__Geobacteraceae', u'g__Geobacter', u's__']
97	[u'k__Bacteria', u'p__Proteobacteria', u'c__Alphaproteobacteria', u'o__Rhodospirillales', u'f__Rhodospirillaceae', u'g__', u's__']
98	[u'k__Bacteria', u'p__Planctomycetes', u'c__Phycisphaerae', u'o__WD2101', u'f__', u'g__', u's__']
99	[u'k__Bacteria', u'p__Planctomycetes', u'c__Phycisphaerae', u'o__WD2101', u'f__', u'g__', u's__']
100	[u'k__Bacteria', u'p__Proteobacteria', u'c__Alphaproteobacteria', u'o__Rhizobiales', u'f__Brucellaceae', u'g__Ochrobactrum']
101	[u'k__Bacteria', u'p__Bacteroidetes', u'c__Cytophagia', u'o__Cytophagales', u'f__Cytophagaceae', u'g__', u's__']
102	[u'k__Archaea', u'p__Euryarchaeota', u'c__Thermoplasmata']
103	[u'k__Bacteria', u'p__Bacteroidetes', u'c__[Saprospirae]', u'o__[Saprospirales]', u'f__Chitinophagaceae']
104	[u'k__Bacteria', u'p__Acidobacteria', u'c__Sva0725', u'o__Sva0725', u'f__', u'g__', u's__']
105	[u'k__Bacteria', u'p__Proteobacteria', u'c__Deltaproteobacteria', u'o__Syntrophobacterales', u'f__Syntrophobacteraceae', u'g__', u's__']
106	[u'k__Bacteria', u'p__Firmicutes', u'c__Bacilli', u'o__Bacillales', u'f__Bacillaceae', u'g__Bacillus', u's__muralis']
107	[u'k__Bacteria', u'p__Acidobacteria', u'c__Acidobacteria-6', u'o__iii1-15', u'f__RB40', u'g__', u's__']
108	[u'k__Bacteria', u'p__Chloroflexi', u'c__Anaerolineae', u'o__SBR1031', u'f__A4b', u'g__', u's__']
109	[u'k__Bacteria', u'p__Proteobacteria', u'c__Alphaproteobacteria', u'o__Rickettsiales']
110	[u'k__Bacteria', u'p__Verrucomicrobia', u'c__[Pedosphaerae]', u'o__[Pedosphaerales]']
111	[u'k__Bacteria', u'p__Acidobacteria', u'c__Solibacteres', u'o__Solibacterales', u'f__[Bryobacteraceae]', u'g__', u's__']
112	[u'k__Bacteria', u'p__Proteobacteria', u'c__Deltaproteobacteria', u'o__Myxococcales', u'f__Haliangiaceae', u'g__', u's__']
113	[u'k__Bacteria', u'p__Acidobacteria', u'c__DA052', u'o__Ellin6513', u'f__', u'g__', u's__']
114	[u'k__Bacteria', u'p__Verrucomicrobia', u'c__Verrucomicrobiae', u'o__Verrucomicrobiales', u'f__Verrucomicrobiaceae', u'g__Luteolibacter', u's__']
115	[u'k__Bacteria', u'p__Proteobacteria', u'c__Alphaproteobacteria', u'o__Rhizobiales']
116	[u'k__Bacteria', u'p__Actinobacteria', u'c__Thermoleophilia', u'o__Gaiellales', u'f__Gaiellaceae', u'g__', u's__']
117	[u'k__Bacteria', u'p__Chloroflexi', u'c__Ellin6529', u'o__', u'f__', u'g__', u's__']
118	[u'k__Bacteria', u'p__Proteobacteria', u'c__Deltaproteobacteria', u'o__Myxococcales']
119	[u'k__Bacteria', u'p__Firmicutes', u'c__Bacilli', u'o__Bacillales', u'f__Planococcaceae', u'g__Sporosarcina', u's__']
120	[u'k__Bacteria', u'p__Proteobacteria', u'c__Deltaproteobacteria', u'o__Myxococcales', u'f__Haliangiaceae', u'g__', u's__']
121	[u'k__Bacteria', u'p__Proteobacteria', u'c__Alphaproteobacteria', u'o__Rhizobiales', u'f__Hyphomicrobiaceae', u'g__Rhodoplanes']
122	[u'k__Bacteria', u'p__Gemmatimonadetes', u'c__Gemmatimonadetes', u'o__Ellin5290', u'f__', u'g__', u's__']
123	[u'k__Bacteria', u'p__Actinobacteria', u'c__Actinobacteria', u'o__Actinomycetales', u'f__Propionibacteriaceae', u'g__Microlunatus', u's__']
124	[u'k__Bacteria', u'p__Actinobacteria', u'c__Actinobacteria', u'o__Actinomycetales']
125	[u'k__Bacteria', u'p__Armatimonadetes', u'c__[Fimbriimonadia]', u'o__[Fimbriimonadales]', u'f__[Fimbriimonadaceae]', u'g__Fimbriimonas', u's__']
126	[u'k__Bacteria', u'p__Proteobacteria', u'c__Deltaproteobacteria', u'o__Myxococcales', u'f__', u'g__', u's__']
127	[u'k__Bacteria', u'p__Planctomycetes', u'c__Planctomycetia', u'o__Gemmatales', u'f__Gemmataceae', u'g__', u's__']
128	[u'k__Bacteria', u'p__Actinobacteria', u'c__Actinobacteria', u'o__Actinomycetales']
129	[u'k__Bacteria', u'p__WS3', u'c__PRR-12', u'o__LD1-PA13', u'f__', u'g__', u's__']
130	[u'k__Bacteria', u'p__Acidobacteria', u'c__Acidobacteria-6', u'o__CCU21', u'f__', u'g__', u's__']
131	[u'k__Bacteria', u'p__Proteobacteria', u'c__Alphaproteobacteria', u'o__Rhizobiales', u'f__Rhodobiaceae', u'g__Afifella', u's__']
132	[u'k__Bacteria', u'p__Acidobacteria', u'c__iii1-8', u'o__32-20', u'f__', u'g__', u's__']
133	[u'k__Bacteria', u'p__Acidobacteria', u'c__Solibacteres', u'o__Solibacterales', u'f__', u'g__', u's__']
134	[u'k__Bacteria', u'p__Chloroflexi', u'c__Thermomicrobia', u'o__JG30-KF-CM45', u'f__', u'g__', u's__']
135	[u'k__Bacteria', u'p__Planctomycetes', u'c__Planctomycetia', u'o__Planctomycetales', u'f__Planctomycetaceae', u'g__Planctomyces', u's__']
136	[u'k__Bacteria', u'p__Chloroflexi', u'c__Chloroflexi', u'o__AKIW781', u'f__', u'g__', u's__']
137	[u'k__Bacteria', u'p__Chloroflexi', u'c__Ellin6529', u'o__', u'f__', u'g__', u's__']
138	[u'k__Bacteria', u'p__TM6', u'c__SJA-4', u'o__', u'f__', u'g__', u's__']
139	[u'k__Bacteria', u'p__Proteobacteria', u'c__Gammaproteobacteria', u'o__Xanthomonadales', u'f__Sinobacteraceae', u'g__Steroidobacter', u's__']
140	[u'k__Bacteria', u'p__Proteobacteria', u'c__Alphaproteobacteria', u'o__Rhodobacterales', u'f__Rhodobacteraceae', u'g__Rhodobacter', u's__']
141	[u'k__Bacteria', u'p__Bacteroidetes', u'c__Cytophagia', u'o__Cytophagales', u'f__Cytophagaceae', u'g__', u's__']
142	[u'k__Bacteria', u'p__Chloroflexi', u'c__Thermomicrobia', u'o__JG30-KF-CM45', u'f__', u'g__', u's__']
143	[u'k__Bacteria', u'p__Proteobacteria', u'c__Betaproteobacteria', u'o__Ellin6067', u'f__', u'g__', u's__']
144	[u'k__Bacteria', u'p__Firmicutes', u'c__Bacilli', u'o__Bacillales', u'f__Planococcaceae']
145	[u'k__Bacteria', u'p__Verrucomicrobia', u'c__[Pedosphaerae]', u'o__[Pedosphaerales]']
146	[u'k__Bacteria', u'p__Acidobacteria', u'c__[Chloracidobacteria]', u'o__RB41', u'f__Ellin6075', u'g__', u's__']
147	[u'k__Bacteria', u'p__Spirochaetes', u'c__Spirochaetes', u'o__Spirochaetales', u'f__Spirochaetaceae', u'g__Spirochaeta', u's__aurantia']
148	[u'k__Bacteria', u'p__Proteobacteria', u'c__Alphaproteobacteria', u'o__Rhizobiales']
149	[u'k__Bacteria', u'p__Proteobacteria', u'c__Alphaproteobacteria', u'o__Rhizobiales']
150	[u'k__Bacteria', u'p__Planctomycetes', u'c__Planctomycetia', u'o__Pirellulales', u'f__Pirellulaceae', u'g__', u's__']
151	[u'k__Bacteria', u'p__Planctomycetes', u'c__Planctomycetia', u'o__Gemmatales', u'f__Gemmataceae', u'g__', u's__']
152	[u'k__Bacteria', u'p__Planctomycetes', u'c__Phycisphaerae', u'o__WD2101', u'f__', u'g__', u's__']
153	[u'k__Bacteria', u'p__TM7', u'c__TM7-1', u'o__', u'f__', u'g__', u's__']
154	[u'k__Bacteria', u'p__OD1', u'c__ABY1', u'o__', u'f__', u'g__', u's__']
155	[u'k__Bacteria', u'p__Proteobacteria', u'c__Deltaproteobacteria', u'o__Syntrophobacterales', u'f__Syntrophobacteraceae', u'g__', u's__']
156	[u'k__Bacteria', u'p__Planctomycetes', u'c__Phycisphaerae', u'o__WD2101', u'f__', u'g__', u's__']
157	[u'k__Bacteria', u'p__Proteobacteria', u'c__Alphaproteobacteria', u'o__Rhizobiales', u'f__Hyphomicrobiaceae', u'g__Devosia', u's__']
158	[u'k__Bacteria', u'p__Actinobacteria', u'c__Thermoleophilia', u'o__Gaiellales', u'f__Gaiellaceae', u'g__', u's__']
159	[u'k__Bacteria', u'p__Proteobacteria', u'c__Betaproteobacteria', u'o__Burkholderiales', u'f__Comamonadaceae']
160	[u'k__Bacteria', u'p__Chloroflexi']
161	[u'k__Bacteria', u'p__OD1', u'c__ABY1', u'o__', u'f__', u'g__', u's__']
162	[u'k__Bacteria', u'p__Planctomycetes', u'c__Planctomycetia', u'o__Pirellulales', u'f__Pirellulaceae', u'g__', u's__']
163	[u'k__Bacteria', u'p__Planctomycetes', u'c__Phycisphaerae', u'o__WD2101', u'f__', u'g__', u's__']
164	[u'k__Bacteria', u'p__Chloroflexi', u'c__Anaerolineae', u'o__Caldilineales', u'f__Caldilineaceae', u'g__', u's__']
165	[u'k__Bacteria', u'p__Proteobacteria', u'c__Deltaproteobacteria', u'o__Myxococcales', u'f__', u'g__', u's__']
166	[u'k__Bacteria', u'p__Actinobacteria', u'c__Actinobacteria', u'o__Actinomycetales', u'f__Micromonosporaceae', u'g__Virgisporangium', u's__ochraceum']
167	[u'k__Bacteria', u'p__OD1', u'c__ZB2', u'o__', u'f__', u'g__', u's__']
168	[u'k__Bacteria', u'p__Acidobacteria', u'c__Acidobacteria-6', u'o__iii1-15', u'f__', u'g__', u's__']
169	[u'k__Bacteria', u'p__Planctomycetes', u'c__Phycisphaerae', u'o__WD2101', u'f__', u'g__', u's__']
170	[u'k__Bacteria', u'p__Chloroflexi', u'c__S085', u'o__', u'f__', u'g__', u's__']
171	[u'k__Bacteria', u'p__Chloroflexi', u'c__Chloroflexi', u'o__[Roseiflexales]', u'f__[Kouleothrixaceae]', u'g__', u's__']
172	[u'k__Bacteria', u'p__Planctomycetes', u'c__OM190', u'o__agg27', u'f__', u'g__', u's__']
173	[u'k__Bacteria', u'p__Planctomycetes', u'c__Planctomycetia', u'o__Pirellulales', u'f__Pirellulaceae', u'g__Pirellula', u's__']
174	[u'k__Bacteria', u'p__Planctomycetes', u'c__Phycisphaerae', u'o__WD2101', u'f__', u'g__', u's__']
175	[u'k__Bacteria', u'p__Acidobacteria', u'c__Sva0725', u'o__Sva0725', u'f__', u'g__', u's__']
176	[u'k__Bacteria', u'p__Planctomycetes', u'c__Planctomycetia', u'o__Pirellulales', u'f__Pirellulaceae', u'g__', u's__']
177	[u'k__Bacteria', u'p__Proteobacteria', u'c__Betaproteobacteria', u'o__SC-I-84', u'f__', u'g__', u's__']
178	[u'k__Bacteria', u'p__Proteobacteria', u'c__Deltaproteobacteria', u'o__Myxococcales', u'f__', u'g__', u's__']
179	[u'k__Bacteria', u'p__Gemmatimonadetes', u'c__Gemm-1', u'o__', u'f__', u'g__', u's__']
180	[u'k__Bacteria', u'p__Planctomycetes', u'c__Phycisphaerae', u'o__WD2101', u'f__', u'g__', u's__']
181	[u'k__Bacteria', u'p__Proteobacteria', u'c__Deltaproteobacteria', u'o__Myxococcales', u'f__', u'g__', u's__']
182	[u'k__Bacteria', u'p__Planctomycetes', u'c__Phycisphaerae', u'o__WD2101', u'f__', u'g__', u's__']
183	[u'k__Bacteria', u'p__Chlamydiae', u'c__Chlamydiia', u'o__Chlamydiales', u'f__Rhabdochlamydiaceae', u'g__Candidatus Rhabdochlamydia', u's__']
184	[u'k__Bacteria', u'p__Gemmatimonadetes', u'c__Gemmatimonadetes', u'o__Ellin5290', u'f__', u'g__', u's__']
185	[u'k__Bacteria', u'p__Chloroflexi', u'c__Chloroflexi', u'o__Chloroflexales']
186	[u'k__Bacteria', u'p__Proteobacteria', u'c__Alphaproteobacteria', u'o__Rhizobiales']
187	[u'k__Bacteria', u'p__Tenericutes', u'c__Mollicutes', u'o__Anaeroplasmatales', u'f__Anaeroplasmataceae', u'g__Asteroleplasma', u's__']
188	[u'k__Bacteria', u'p__Planctomycetes', u'c__Phycisphaerae', u'o__WD2101', u'f__', u'g__', u's__']
189	[u'k__Bacteria', u'p__Proteobacteria', u'c__Alphaproteobacteria', u'o__Rhizobiales', u'f__Bradyrhizobiaceae', u'g__', u's__']
190	[u'k__Bacteria', u'p__Chloroflexi', u'c__Anaerolineae', u'o__Caldilineales', u'f__Caldilineaceae', u'g__', u's__']
191	[u'k__Bacteria', u'p__Verrucomicrobia', u'c__[Pedosphaerae]', u'o__[Pedosphaerales]', u'f__Ellin517', u'g__', u's__']
192	[u'k__Bacteria', u'p__WS3', u'c__PRR-12', u'o__Sediment-1', u'f__PRR-10', u'g__', u's__']
193	[u'k__Bacteria', u'p__Actinobacteria', u'c__Actinobacteria', u'o__Actinomycetales', u'f__Nocardioidaceae', u'g__', u's__']
194	[u'k__Bacteria', u'p__Proteobacteria', u'c__Alphaproteobacteria', u'o__Rhodospirillales', u'f__Rhodospirillaceae', u'g__', u's__']
195	[u'k__Bacteria', u'p__Chloroflexi', u'c__Chloroflexi', u'o__[Roseiflexales]', u'f__[Kouleothrixaceae]', u'g__', u's__']
196	[u'k__Bacteria', u'p__OD1', u'c__ZB2', u'o__', u'f__', u'g__', u's__']
197	[u'k__Bacteria', u'p__Proteobacteria', u'c__Alphaproteobacteria', u'o__Rhizobiales', u'f__Bradyrhizobiaceae']
198	[u'k__Bacteria', u'p__Verrucomicrobia', u'c__Opitutae', u'o__Opitutales', u'f__Opitutaceae', u'g__', u's__']
199	[u'k__Bacteria', u'p__Bacteroidetes', u'c__Cytophagia', u'o__Cytophagales', u'f__Cytophagaceae', u'g__', u's__']
200	[u'k__Bacteria', u'p__Acidobacteria', u'c__iii1-8', u'o__DS-18', u'f__', u'g__', u's__']
201	[u'k__Bacteria', u'p__Proteobacteria', u'c__Deltaproteobacteria', u'o__Myxococcales', u'f__Nannocystaceae']
202	[u'k__Bacteria', u'p__Planctomycetes', u'c__Phycisphaerae', u'o__Phycisphaerales', u'f__', u'g__', u's__']
203	[u'k__Bacteria', u'p__Bacteroidetes', u'c__Cytophagia', u'o__Cytophagales', u'f__Cytophagaceae', u'g__', u's__']
204	[u'k__Bacteria', u'p__Proteobacteria', u'c__Alphaproteobacteria', u'o__Sphingomonadales', u'f__Sphingomonadaceae', u'g__Sphingomonas']
205	[u'k__Bacteria', u'p__Proteobacteria', u'c__Deltaproteobacteria', u'o__Myxococcales', u'f__Polyangiaceae']
206	[u'k__Bacteria', u'p__Proteobacteria', u'c__Deltaproteobacteria', u'o__Myxococcales', u'f__Cystobacterineae', u'g__', u's__']
207	[u'k__Bacteria', u'p__Planctomycetes', u'c__Phycisphaerae', u'o__WD2101', u'f__', u'g__', u's__']
208	[u'k__Bacteria', u'p__Actinobacteria', u'c__MB-A2-108', u'o__0319-7L14', u'f__', u'g__', u's__']
209	[u'k__Bacteria', u'p__Actinobacteria', u'c__Acidimicrobiia', u'o__Acidimicrobiales', u'f__EB1017', u'g__', u's__']
210	[u'k__Bacteria', u'p__Acidobacteria', u'c__Acidobacteria-6', u'o__iii1-15', u'f__', u'g__', u's__']
211	[u'k__Bacteria', u'p__Acidobacteria', u'c__iii1-8', u'o__DS-18', u'f__', u'g__', u's__']
212	[u'k__Bacteria', u'p__Planctomycetes', u'c__Phycisphaerae', u'o__WD2101', u'f__', u'g__', u's__']
213	[u'k__Bacteria', u'p__Proteobacteria', u'c__Alphaproteobacteria', u'o__Rhizobiales']
214	[u'k__Bacteria', u'p__Chlamydiae', u'c__Chlamydiia', u'o__Chlamydiales']
215	[u'k__Bacteria', u'p__Verrucomicrobia', u'c__Opitutae', u'o__Opitutales', u'f__Opitutaceae', u'g__Opitutus', u's__']
216	[u'k__Bacteria', u'p__Chloroflexi', u'c__S085', u'o__', u'f__', u'g__', u's__']
217	[u'k__Bacteria', u'p__Proteobacteria', u'c__Alphaproteobacteria', u'o__Rhizobiales', u'f__Hyphomicrobiaceae', u'g__Rhodoplanes', u's__']
218	[u'k__Bacteria', u'p__Proteobacteria', u'c__Alphaproteobacteria', u'o__Rhodospirillales', u'f__Rhodospirillaceae', u'g__Azospirillum', u's__']
219	[u'k__Bacteria', u'p__Bacteroidetes', u'c__[Saprospirae]', u'o__[Saprospirales]', u'f__Chitinophagaceae', u'g__', u's__']
220	[u'k__Bacteria', u'p__Chloroflexi', u'c__Ellin6529', u'o__', u'f__', u'g__', u's__']
221	[u'k__Bacteria', u'p__Verrucomicrobia', u'c__[Pedosphaerae]', u'o__[Pedosphaerales]']
222	[u'k__Bacteria', u'p__Actinobacteria', u'c__Thermoleophilia', u'o__Gaiellales', u'f__Gaiellaceae', u'g__', u's__']
223	[u'k__Bacteria', u'p__Proteobacteria', u'c__Alphaproteobacteria', u'o__Rhizobiales', u'f__Rhizobiaceae']
224	[u'k__Bacteria', u'p__Planctomycetes', u'c__Planctomycetia', u'o__Gemmatales', u'f__Isosphaeraceae']
225	[u'k__Bacteria', u'p__Acidobacteria', u'c__Acidobacteria-6', u'o__iii1-15', u'f__', u'g__', u's__']
226	[u'k__Bacteria', u'p__Proteobacteria', u'c__Betaproteobacteria', u'o__Burkholderiales', u'f__Comamonadaceae']
227	[u'k__Bacteria', u'p__Acidobacteria', u'c__Solibacteres', u'o__Solibacterales', u'f__Solibacteraceae', u'g__', u's__']
228	[u'k__Bacteria', u'p__Bacteroidetes', u'c__[Saprospirae]', u'o__[Saprospirales]', u'f__Chitinophagaceae', u'g__', u's__']
229	[u'k__Bacteria', u'p__Actinobacteria', u'c__Acidimicrobiia', u'o__Acidimicrobiales', u'f__C111', u'g__', u's__']
230	[u'k__Bacteria', u'p__Acidobacteria', u'c__Acidobacteria-6', u'o__iii1-15', u'f__', u'g__', u's__']
231	[u'k__Bacteria', u'p__Proteobacteria', u'c__Betaproteobacteria', u'o__Burkholderiales']
232	[u'k__Bacteria', u'p__Bacteroidetes', u'c__[Saprospirae]', u'o__[Saprospirales]', u'f__Chitinophagaceae', u'g__', u's__']
233	[u'k__Bacteria', u'p__Actinobacteria', u'c__Actinobacteria', u'o__Actinomycetales', u'f__Streptomycetaceae', u'g__Streptomyces']
234	[u'k__Bacteria', u'p__Spirochaetes', u'c__Spirochaetes', u'o__Spirochaetales', u'f__Spirochaetaceae', u'g__Spirochaeta', u's__aurantia']
235	[u'k__Bacteria', u'p__Chloroflexi', u'c__Anaerolineae', u'o__Caldilineales', u'f__Caldilineaceae', u'g__', u's__']
236	[u'k__Bacteria', u'p__Acidobacteria', u'c__Solibacteres', u'o__Solibacterales', u'f__', u'g__', u's__']
237	[u'k__Bacteria', u'p__Proteobacteria', u'c__Alphaproteobacteria', u'o__Caulobacterales']
238	[u'k__Bacteria', u'p__Proteobacteria', u'c__Alphaproteobacteria', u'o__', u'f__', u'g__', u's__']
239	[u'k__Bacteria', u'p__Acidobacteria', u'c__Acidobacteria-6', u'o__iii1-15', u'f__RB40', u'g__', u's__']
240	[u'k__Bacteria', u'p__Proteobacteria', u'c__Betaproteobacteria', u'o__Burkholderiales', u'f__Comamonadaceae']
241	[u'k__Bacteria', u'p__Proteobacteria', u'c__Alphaproteobacteria', u'o__Rhodospirillales', u'f__Acetobacteraceae', u'g__', u's__']
242	[u'k__Bacteria', u'p__Planctomycetes', u'c__Planctomycetia', u'o__Pirellulales', u'f__Pirellulaceae', u'g__', u's__']
243	[u'k__Bacteria', u'p__Acidobacteria', u'c__Acidobacteria-6', u'o__iii1-15', u'f__', u'g__', u's__']
244	[u'k__Bacteria', u'p__Planctomycetes', u'c__Phycisphaerae', u'o__WD2101', u'f__', u'g__', u's__']
245	[u'k__Bacteria', u'p__Acidobacteria', u'c__iii1-8', u'o__32-20', u'f__', u'g__', u's__']
246	[u'k__Bacteria', u'p__Proteobacteria', u'c__Deltaproteobacteria', u'o__Spirobacillales', u'f__', u'g__', u's__']
247	[u'k__Bacteria', u'p__Proteobacteria', u'c__Deltaproteobacteria', u'o__Myxococcales', u'f__', u'g__', u's__']
248	[u'k__Bacteria', u'p__Chloroflexi', u'c__TK10', u'o__AKYG885', u'f__Dolo_23', u'g__', u's__']
249	[u'k__Bacteria', u'p__Planctomycetes', u'c__Planctomycetia', u'o__Pirellulales', u'f__Pirellulaceae', u'g__', u's__']
250	[u'k__Bacteria', u'p__Proteobacteria', u'c__Deltaproteobacteria', u'o__Myxococcales', u'f__Haliangiaceae', u'g__', u's__']
251	[u'k__Bacteria', u'p__Acidobacteria', u'c__Acidobacteria-6', u'o__iii1-15', u'f__', u'g__', u's__']
252	[u'k__Bacteria', u'p__Actinobacteria', u'c__Actinobacteria', u'o__Actinomycetales']
253	[u'k__Bacteria', u'p__Chloroflexi', u'c__Chloroflexi', u'o__[Roseiflexales]', u'f__[Kouleothrixaceae]', u'g__', u's__']
254	[u'k__Bacteria', u'p__Acidobacteria', u'c__Acidobacteria-6', u'o__iii1-15', u'f__', u'g__', u's__']
255	[u'k__Bacteria', u'p__Proteobacteria', u'c__Betaproteobacteria', u'o__Burkholderiales', u'f__Oxalobacteraceae']
256	[u'k__Bacteria', u'p__Chloroflexi', u'c__Chloroflexi', u'o__Herpetosiphonales', u'f__', u'g__', u's__']
257	[u'k__Bacteria', u'p__Actinobacteria', u'c__Actinobacteria', u'o__Actinomycetales', u'f__Intrasporangiaceae']

## Sheet: Heavy_DNA onlyTF
	x
1	[u'k__Bacteria', u'p__Actinobacteria', u'c__Actinobacteria', u'o__Actinomycetales', u'f__Nocardioidaceae', u'g__Nocardioides', u's__']
2	[u'k__Bacteria', u'p__Proteobacteria', u'c__Alphaproteobacteria', u'o__Sphingomonadales']
3	[u'k__Bacteria', u'p__Actinobacteria', u'c__Acidimicrobiia', u'o__Acidimicrobiales', u'f__', u'g__', u's__']
4	[u'k__Bacteria', u'p__Actinobacteria', u'c__Thermoleophilia', u'o__Solirubrobacterales', u'f__', u'g__', u's__']
5	[u'k__Bacteria', u'p__Bacteroidetes', u'c__[Saprospirae]', u'o__[Saprospirales]', u'f__Chitinophagaceae', u'g__', u's__']
6	[u'k__Bacteria', u'p__Actinobacteria', u'c__Actinobacteria', u'o__Actinomycetales', u'f__Microbacteriaceae', u'g__Salinibacterium', u's__']
7	[u'k__Bacteria', u'p__Acidobacteria', u'c__Sva0725', u'o__Sva0725', u'f__', u'g__', u's__']
8	[u'k__Bacteria', u'p__Proteobacteria', u'c__Alphaproteobacteria', u'o__Sphingomonadales', u'f__Sphingomonadaceae']
9	[u'k__Bacteria', u'p__Proteobacteria', u'c__Alphaproteobacteria', u'o__Rhizobiales', u'f__', u'g__', u's__']
10	[u'k__Bacteria', u'p__Chloroflexi', u'c__Anaerolineae', u'o__SBR1031', u'f__A4b', u'g__', u's__']
11	[u'k__Bacteria', u'p__Actinobacteria', u'c__Actinobacteria', u'o__Actinomycetales', u'f__Nocardioidaceae', u'g__', u's__']
12	[u'k__Bacteria', u'p__Actinobacteria', u'c__Acidimicrobiia', u'o__Acidimicrobiales']
13	[u'k__Bacteria', u'p__Actinobacteria', u'c__Actinobacteria', u'o__Actinomycetales', u'f__Microbacteriaceae', u'g__Salinibacterium', u's__']
14	[u'k__Bacteria', u'p__Bacteroidetes', u'c__[Saprospirae]', u'o__[Saprospirales]', u'f__Saprospiraceae', u'g__', u's__']
15	[u'k__Bacteria', u'p__Proteobacteria', u'c__Deltaproteobacteria', u'o__[Entotheonellales]', u'f__[Entotheonellaceae]', u'g__', u's__']
16	[u'k__Bacteria', u'p__Proteobacteria', u'c__Alphaproteobacteria', u'o__', u'f__', u'g__', u's__']
17	[u'k__Bacteria', u'p__Actinobacteria', u'c__Actinobacteria', u'o__Actinomycetales', u'f__Micromonosporaceae', u'g__Pilimelia', u's__']
18	[u'k__Bacteria', u'p__Acidobacteria', u'c__[Chloracidobacteria]', u'o__RB41', u'f__', u'g__', u's__']
19	[u'k__Bacteria', u'p__Actinobacteria', u'c__Thermoleophilia', u'o__Gaiellales', u'f__Gaiellaceae', u'g__', u's__']
20	[u'k__Bacteria', u'p__Planctomycetes', u'c__Planctomycetia', u'o__Pirellulales', u'f__Pirellulaceae', u'g__', u's__']
21	[u'k__Bacteria', u'p__Bacteroidetes', u'c__Cytophagia', u'o__Cytophagales', u'f__Cytophagaceae', u'g__', u's__']
22	[u'k__Bacteria', u'p__Acidobacteria', u'c__Solibacteres', u'o__Solibacterales', u'f__', u'g__', u's__']
23	[u'k__Bacteria', u'p__Proteobacteria', u'c__Alphaproteobacteria', u'o__Sphingomonadales', u'f__Sphingomonadaceae']
24	[u'k__Bacteria', u'p__Bacteroidetes', u'c__Flavobacteriia', u'o__Flavobacteriales', u'f__Cryomorphaceae', u'g__', u's__']
25	[u'k__Bacteria', u'p__Verrucomicrobia', u'c__[Spartobacteria]', u'o__[Chthoniobacterales]', u'f__[Chthoniobacteraceae]', u'g__DA101', u's__']
26	[u'k__Bacteria', u'p__Proteobacteria', u'c__Alphaproteobacteria', u'o__Sphingomonadales', u'f__Erythrobacteraceae']
27	[u'k__Bacteria', u'p__Chloroflexi', u'c__Anaerolineae', u'o__Caldilineales', u'f__Caldilineaceae', u'g__', u's__']
28	[u'k__Bacteria', u'p__Proteobacteria', u'c__Alphaproteobacteria', u'o__Sphingomonadales', u'f__Erythrobacteraceae', u'g__', u's__']
29	[u'k__Bacteria', u'p__Bacteroidetes', u'c__Cytophagia', u'o__Cytophagales', u'f__Cytophagaceae', u'g__', u's__']
30	[u'k__Bacteria', u'p__Gemmatimonadetes', u'c__Gemm-1', u'o__', u'f__', u'g__', u's__']
31	[u'k__Bacteria', u'p__Chloroflexi', u'c__Ellin6529', u'o__', u'f__', u'g__', u's__']
32	[u'k__Bacteria', u'p__Bacteroidetes', u'c__[Saprospirae]', u'o__[Saprospirales]', u'f__Chitinophagaceae', u'g__', u's__']
33	[u'k__Bacteria', u'p__Acidobacteria', u'c__[Chloracidobacteria]', u'o__RB41', u'f__Ellin6075', u'g__', u's__']
34	[u'k__Bacteria', u'p__Bacteroidetes', u'c__[Saprospirae]', u'o__[Saprospirales]', u'f__Saprospiraceae', u'g__', u's__']
35	[u'k__Bacteria', u'p__Verrucomicrobia', u'c__[Spartobacteria]', u'o__[Chthoniobacterales]', u'f__[Chthoniobacteraceae]', u'g__Candidatus Xiphinematobacter', u's__']
36	[u'k__Bacteria', u'p__Acidobacteria', u'c__Solibacteres', u'o__Solibacterales', u'f__Solibacteraceae', u'g__Candidatus Solibacter', u's__']
37	[u'k__Bacteria', u'p__Planctomycetes', u'c__Planctomycetia', u'o__Planctomycetales', u'f__Planctomycetaceae', u'g__Planctomyces', u's__']
38	[u'k__Bacteria', u'p__Proteobacteria', u'c__Gammaproteobacteria', u'o__Xanthomonadales', u'f__Xanthomonadaceae', u'g__Rhodanobacter', u's__']
39	[u'k__Bacteria', u'p__Proteobacteria', u'c__Betaproteobacteria', u'o__', u'f__', u'g__', u's__']
40	[u'k__Bacteria', u'p__Acidobacteria', u'c__Solibacteres', u'o__Solibacterales', u'f__', u'g__', u's__']
41	[u'k__Bacteria', u'p__Planctomycetes', u'c__Phycisphaerae', u'o__Phycisphaerales', u'f__', u'g__', u's__']
42	[u'k__Bacteria', u'p__Actinobacteria', u'c__Actinobacteria', u'o__Actinomycetales', u'f__Nocardioidaceae']
43	[u'k__Bacteria', u'p__Chloroflexi', u'c__TK10', u'o__', u'f__', u'g__', u's__']
44	[u'k__Bacteria', u'p__Gemmatimonadetes', u'c__Gemmatimonadetes', u'o__KD8-87', u'f__', u'g__', u's__']
45	[u'k__Bacteria', u'p__Proteobacteria', u'c__Alphaproteobacteria', u'o__Rhodospirillales', u'f__Rhodospirillaceae', u'g__', u's__']
46	[u'k__Bacteria', u'p__Acidobacteria', u'c__Solibacteres', u'o__Solibacterales', u'f__', u'g__', u's__']
47	[u'k__Bacteria', u'p__Acidobacteria', u'c__Sva0725', u'o__Sva0725', u'f__', u'g__', u's__']
48	[u'k__Bacteria', u'p__Actinobacteria', u'c__Acidimicrobiia', u'o__Acidimicrobiales', u'f__', u'g__', u's__']
49	[u'k__Bacteria', u'p__Planctomycetes', u'c__Planctomycetia', u'o__Pirellulales', u'f__Pirellulaceae', u'g__Pirellula', u's__']
50	[u'k__Bacteria', u'p__Planctomycetes', u'c__Planctomycetia', u'o__Gemmatales', u'f__Gemmataceae', u'g__Gemmata', u's__']
51	[u'k__Bacteria', u'p__Bacteroidetes', u'c__[Saprospirae]', u'o__[Saprospirales]', u'f__Saprospiraceae', u'g__', u's__']
52	[u'k__Bacteria', u'p__Proteobacteria', u'c__Betaproteobacteria', u'o__Burkholderiales', u'f__Oxalobacteraceae']
53	[u'k__Bacteria', u'p__Proteobacteria', u'c__Betaproteobacteria', u'o__Burkholderiales', u'f__Comamonadaceae', u'g__Methylibium']
54	[u'k__Bacteria', u'p__Firmicutes', u'c__Bacilli', u'o__Bacillales']
55	[u'k__Bacteria', u'p__Proteobacteria', u'c__Betaproteobacteria', u'o__Burkholderiales', u'f__Comamonadaceae']
56	[u'k__Bacteria', u'p__Actinobacteria', u'c__Thermoleophilia', u'o__Gaiellales', u'f__', u'g__', u's__']
57	[u'k__Bacteria', u'p__Proteobacteria', u'c__Alphaproteobacteria', u'o__Rhizobiales', u'f__Bradyrhizobiaceae', u'g__Balneimonas', u's__']
58	[u'k__Bacteria', u'p__Proteobacteria', u'c__Deltaproteobacteria', u'o__Desulfuromonadales']
59	[u'k__Bacteria', u'p__Proteobacteria', u'c__Gammaproteobacteria', u'o__Xanthomonadales', u'f__Xanthomonadaceae', u'g__Dokdonella', u's__']
60	[u'k__Bacteria', u'p__Proteobacteria', u'c__Alphaproteobacteria', u'o__BD7-3', u'f__', u'g__', u's__']
61	[u'k__Bacteria', u'p__Proteobacteria', u'c__Betaproteobacteria', u'o__Burkholderiales', u'f__Comamonadaceae']
62	[u'k__Bacteria', u'p__Proteobacteria', u'c__Alphaproteobacteria', u'o__Rhizobiales', u'f__Hyphomicrobiaceae', u'g__Rhodoplanes', u's__']
63	[u'k__Bacteria', u'p__NKB19', u'c__', u'o__', u'f__', u'g__', u's__']
64	[u'k__Bacteria', u'p__Actinobacteria', u'c__Acidimicrobiia', u'o__Acidimicrobiales', u'f__C111', u'g__', u's__']
65	[u'k__Bacteria', u'p__Planctomycetes', u'c__Planctomycetia', u'o__Pirellulales', u'f__Pirellulaceae', u'g__Pirellula', u's__']
66	[u'k__Bacteria', u'p__Bacteroidetes', u'c__[Saprospirae]', u'o__[Saprospirales]', u'f__Chitinophagaceae']
67	[u'k__Bacteria', u'p__Proteobacteria', u'c__Deltaproteobacteria', u'o__Myxococcales', u'f__Haliangiaceae', u'g__', u's__']
68	[u'k__Bacteria', u'p__Planctomycetes', u'c__Planctomycetia', u'o__Planctomycetales', u'f__Planctomycetaceae', u'g__Planctomyces', u's__']
69	[u'k__Bacteria', u'p__Gemmatimonadetes', u'c__Gemmatimonadetes', u'o__', u'f__', u'g__', u's__']
70	[u'k__Bacteria', u'p__Proteobacteria', u'c__Deltaproteobacteria', u'o__Myxococcales']
71	[u'k__Bacteria', u'p__Proteobacteria', u'c__Betaproteobacteria', u'o__Nitrosomonadales', u'f__Nitrosomonadaceae', u'g__Nitrosovibrio', u's__tenuis']
72	[u'k__Bacteria', u'p__Planctomycetes', u'c__Phycisphaerae', u'o__WD2101', u'f__', u'g__', u's__']
73	[u'k__Bacteria', u'p__Actinobacteria', u'c__Acidimicrobiia', u'o__Acidimicrobiales', u'f__EB1017', u'g__', u's__']
74	[u'k__Bacteria', u'p__Acidobacteria', u'c__[Chloracidobacteria]', u'o__RB41', u'f__Ellin6075', u'g__', u's__']
75	[u'k__Bacteria', u'p__Proteobacteria', u'c__Alphaproteobacteria', u'o__Rhodospirillales', u'f__Rhodospirillaceae', u'g__', u's__']
76	[u'k__Bacteria', u'p__Actinobacteria', u'c__Acidimicrobiia', u'o__Acidimicrobiales', u'f__Iamiaceae', u'g__Iamia', u's__']
77	[u'k__Bacteria', u'p__Proteobacteria', u'c__Alphaproteobacteria', u'o__Rhizobiales', u'f__Hyphomicrobiaceae', u'g__Rhodoplanes', u's__']
78	[u'k__Bacteria', u'p__Verrucomicrobia', u'c__Opitutae', u'o__Opitutales', u'f__Opitutaceae', u'g__Opitutus', u's__']
79	[u'k__Bacteria', u'p__Proteobacteria', u'c__Deltaproteobacteria', u'o__Myxococcales', u'f__', u'g__', u's__']
80	[u'k__Bacteria', u'p__Proteobacteria', u'c__Alphaproteobacteria', u'o__Ellin329', u'f__', u'g__', u's__']
81	[u'k__Bacteria', u'p__Actinobacteria', u'c__Actinobacteria', u'o__Actinomycetales', u'f__Mycobacteriaceae', u'g__Mycobacterium']
82	[u'k__Bacteria', u'p__Bacteroidetes', u'c__Cytophagia', u'o__Cytophagales', u'f__Cytophagaceae', u'g__', u's__']
83	[u'k__Bacteria', u'p__Proteobacteria', u'c__Alphaproteobacteria', u'o__Rhizobiales', u'f__Hyphomicrobiaceae', u'g__Rhodoplanes', u's__']
84	[u'k__Bacteria', u'p__Planctomycetes', u'c__Phycisphaerae', u'o__WD2101', u'f__', u'g__', u's__']
85	[u'k__Bacteria', u'p__Actinobacteria', u'c__Actinobacteria', u'o__Actinomycetales', u'f__Pseudonocardiaceae', u'g__Pseudonocardia', u's__']
86	[u'k__Bacteria', u'p__Acidobacteria', u'c__Acidobacteria-6', u'o__iii1-15', u'f__', u'g__', u's__']
87	[u'k__Bacteria', u'p__Actinobacteria', u'c__Actinobacteria', u'o__Actinomycetales']
88	[u'k__Bacteria', u'p__Proteobacteria', u'c__Deltaproteobacteria', u'o__Myxococcales', u'f__OM27', u'g__', u's__']
89	[u'k__Bacteria', u'p__Proteobacteria', u'c__Alphaproteobacteria', u'o__Caulobacterales', u'f__Caulobacteraceae']
90	[u'k__Bacteria', u'p__Verrucomicrobia', u'c__Verrucomicrobiae', u'o__Verrucomicrobiales', u'f__Verrucomicrobiaceae', u'g__', u's__']
91	[u'k__Bacteria', u'p__Proteobacteria', u'c__Gammaproteobacteria', u'o__Xanthomonadales', u'f__Sinobacteraceae', u'g__', u's__']
92	[u'k__Bacteria', u'p__WS3', u'c__PRR-12', u'o__Sediment-1', u'f__', u'g__', u's__']
93	[u'k__Bacteria', u'p__Actinobacteria', u'c__Actinobacteria', u'o__Actinomycetales', u'f__Nocardioidaceae', u'g__Aeromicrobium', u's__']
94	[u'k__Bacteria', u'p__Nitrospirae', u'c__Nitrospira', u'o__Nitrospirales', u'f__0319-6A21', u'g__', u's__']
95	[u'k__Bacteria', u'p__Planctomycetes', u'c__Planctomycetia', u'o__Gemmatales', u'f__Gemmataceae', u'g__Gemmata', u's__']
96	[u'k__Bacteria', u'p__Proteobacteria', u'c__Alphaproteobacteria', u'o__Rhizobiales', u'f__Bradyrhizobiaceae']
97	[u'k__Bacteria', u'p__Armatimonadetes', u'c__[Fimbriimonadia]', u'o__[Fimbriimonadales]', u'f__', u'g__', u's__']
98	[u'k__Bacteria', u'p__Verrucomicrobia', u'c__Opitutae', u'o__Opitutales', u'f__Opitutaceae', u'g__Opitutus', u's__']
99	[u'k__Bacteria', u'p__Acidobacteria', u'c__Acidobacteria-6', u'o__iii1-15', u'f__', u'g__', u's__']
100	[u'k__Bacteria', u'p__Proteobacteria', u'c__Alphaproteobacteria', u'o__Rhizobiales', u'f__Bradyrhizobiaceae', u'g__Bosea', u's__genosp.']
101	[u'k__Bacteria', u'p__Acidobacteria', u'c__[Chloracidobacteria]', u'o__DS-100', u'f__', u'g__', u's__']
102	[u'k__Bacteria', u'p__Bacteroidetes', u'c__[Saprospirae]', u'o__[Saprospirales]', u'f__Chitinophagaceae', u'g__Niastella', u's__']
103	[u'k__Bacteria', u'p__Acidobacteria', u'c__[Chloracidobacteria]', u'o__RB41', u'f__Ellin6075', u'g__', u's__']
104	[u'k__Bacteria', u'p__Verrucomicrobia', u'c__[Spartobacteria]', u'o__[Chthoniobacterales]', u'f__[Chthoniobacteraceae]', u'g__OR-59', u's__']
105	[u'k__Bacteria', u'p__Proteobacteria', u'c__Betaproteobacteria', u'o__Burkholderiales', u'f__Oxalobacteraceae', u'g__Janthinobacterium', u's__']
106	[u'k__Bacteria', u'p__Proteobacteria', u'c__Alphaproteobacteria', u'o__Rhizobiales']
107	[u'k__Bacteria', u'p__Chloroflexi', u'c__Anaerolineae', u'o__CFB-26', u'f__', u'g__', u's__']
108	[u'k__Bacteria', u'p__Proteobacteria', u'c__Alphaproteobacteria', u'o__Sphingomonadales', u'f__Sphingomonadaceae']
109	[u'k__Bacteria', u'p__Actinobacteria', u'c__Acidimicrobiia', u'o__Acidimicrobiales', u'f__', u'g__', u's__']
110	[u'k__Bacteria', u'p__Proteobacteria', u'c__Alphaproteobacteria', u'o__Rhizobiales']
111	[u'k__Bacteria', u'p__Proteobacteria', u'c__Betaproteobacteria', u'o__Burkholderiales', u'f__Comamonadaceae']
112	[u'k__Bacteria', u'p__Proteobacteria', u'c__Alphaproteobacteria', u'o__Sphingomonadales', u'f__Sphingomonadaceae', u'g__Novosphingobium', u's__']
113	[u'k__Bacteria', u'p__Proteobacteria', u'c__Betaproteobacteria', u'o__Ellin6067', u'f__', u'g__', u's__']
114	[u'k__Bacteria', u'p__Proteobacteria', u'c__Alphaproteobacteria', u'o__Sphingomonadales', u'f__Sphingomonadaceae', u'g__Kaistobacter', u's__']
115	[u'k__Bacteria', u'p__Proteobacteria', u'c__Gammaproteobacteria', u'o__Xanthomonadales', u'f__Sinobacteraceae', u'g__', u's__']
116	[u'k__Bacteria', u'p__Proteobacteria', u'c__Alphaproteobacteria', u'o__Caulobacterales', u'f__Caulobacteraceae', u'g__Caulobacter']
117	[u'k__Bacteria', u'p__Proteobacteria', u'c__Alphaproteobacteria', u'o__Rhizobiales', u'f__Hyphomicrobiaceae', u'g__Rhodoplanes', u's__']
118	[u'k__Bacteria', u'p__Bacteroidetes', u'c__[Saprospirae]', u'o__[Saprospirales]', u'f__Saprospiraceae', u'g__', u's__']
119	[u'k__Bacteria', u'p__Actinobacteria', u'c__Acidimicrobiia', u'o__Acidimicrobiales', u'f__', u'g__', u's__']
120	[u'k__Bacteria', u'p__Actinobacteria', u'c__Actinobacteria', u'o__Actinomycetales', u'f__Microbacteriaceae', u'g__Cryocola', u's__']
121	[u'k__Bacteria', u'p__Proteobacteria', u'c__Betaproteobacteria', u'o__SC-I-84', u'f__', u'g__', u's__']
122	[u'k__Bacteria', u'p__Proteobacteria', u'c__Alphaproteobacteria', u'o__Rhizobiales']
123	[u'k__Bacteria', u'p__Planctomycetes', u'c__Planctomycetia', u'o__Gemmatales', u'f__Gemmataceae', u'g__Gemmata', u's__']
124	[u'k__Bacteria', u'p__Proteobacteria', u'c__Alphaproteobacteria', u'o__Rhizobiales', u'f__Xanthobacteraceae', u'g__Labrys', u's__']
125	[u'k__Bacteria', u'p__Acidobacteria', u'c__[Chloracidobacteria]', u'o__RB41', u'f__Ellin6075', u'g__', u's__']
126	[u'k__Bacteria', u'p__Verrucomicrobia', u'c__[Pedosphaerae]', u'o__[Pedosphaerales]', u'f__Ellin515', u'g__', u's__']
127	[u'k__Bacteria', u'p__Proteobacteria', u'c__Gammaproteobacteria', u'o__Xanthomonadales', u'f__Sinobacteraceae', u'g__', u's__']
128	[u'k__Bacteria', u'p__TM7', u'c__SC3', u'o__', u'f__', u'g__', u's__']
129	[u'k__Bacteria', u'p__Proteobacteria', u'c__Betaproteobacteria', u'o__Burkholderiales', u'f__Comamonadaceae']
130	[u'k__Bacteria', u'p__Chloroflexi', u'c__Chloroflexi', u'o__[Roseiflexales]', u'f__', u'g__', u's__']
131	[u'k__Bacteria', u'p__Gemmatimonadetes', u'c__Gemm-1', u'o__', u'f__', u'g__', u's__']
132	[u'k__Bacteria', u'p__Proteobacteria', u'c__Alphaproteobacteria', u'o__Rhizobiales']
133	[u'k__Bacteria', u'p__Proteobacteria', u'c__Deltaproteobacteria', u'o__Desulfuromonadales', u'f__Geobacteraceae', u'g__Geobacter', u's__']
134	[u'k__Bacteria', u'p__Acidobacteria', u'c__Acidobacteria-6', u'o__CCU21', u'f__', u'g__', u's__']
135	[u'k__Bacteria', u'p__Actinobacteria', u'c__Actinobacteria', u'o__Actinomycetales', u'f__Microbacteriaceae']
136	[u'k__Bacteria', u'p__Verrucomicrobia', u'c__[Pedosphaerae]', u'o__[Pedosphaerales]', u'f__Ellin517', u'g__', u's__']
137	[u'k__Bacteria', u'p__Proteobacteria', u'c__Alphaproteobacteria', u'o__Rhizobiales']
138	[u'k__Bacteria', u'p__Proteobacteria', u'c__Alphaproteobacteria', u'o__Ellin329', u'f__', u'g__', u's__']
139	[u'k__Bacteria', u'p__Planctomycetes', u'c__Planctomycetia', u'o__Gemmatales', u'f__Gemmataceae', u'g__', u's__']
140	[u'k__Bacteria', u'p__Nitrospirae', u'c__Nitrospira', u'o__Nitrospirales', u'f__Nitrospiraceae', u'g__Nitrospira', u's__']
141	[u'k__Bacteria', u'p__Gemmatimonadetes', u'c__Gemm-3', u'o__', u'f__', u'g__', u's__']
142	[u'k__Bacteria', u'p__Proteobacteria', u'c__Betaproteobacteria', u'o__Burkholderiales', u'f__Comamonadaceae']
143	[u'k__Bacteria', u'p__Proteobacteria', u'c__Betaproteobacteria', u'o__', u'f__', u'g__', u's__']
144	[u'k__Bacteria', u'p__Proteobacteria', u'c__Alphaproteobacteria', u'o__Rhizobiales', u'f__Bradyrhizobiaceae']
145	[u'k__Bacteria', u'p__Verrucomicrobia', u'c__[Pedosphaerae]', u'o__[Pedosphaerales]', u'f__Ellin515', u'g__', u's__']
146	[u'k__Bacteria', u'p__Acidobacteria', u'c__[Chloracidobacteria]', u'o__11-24', u'f__', u'g__', u's__']
147	[u'k__Bacteria', u'p__Proteobacteria', u'c__Betaproteobacteria', u'o__SC-I-84', u'f__', u'g__', u's__']
148	[u'k__Bacteria', u'p__Planctomycetes', u'c__Planctomycetia', u'o__Gemmatales', u'f__Gemmataceae', u'g__Gemmata', u's__']
149	[u'k__Bacteria', u'p__Proteobacteria', u'c__Alphaproteobacteria', u'o__Caulobacterales', u'f__Caulobacteraceae', u'g__', u's__']
150	[u'k__Bacteria', u'p__Planctomycetes', u'c__Planctomycetia', u'o__Pirellulales', u'f__Pirellulaceae', u'g__', u's__']
151	[u'k__Bacteria', u'p__Proteobacteria', u'c__Alphaproteobacteria', u'o__Rhodobacterales', u'f__Rhodobacteraceae', u'g__Rubellimicrobium', u's__']
152	[u'k__Bacteria', u'p__Gemmatimonadetes', u'c__Gemm-1', u'o__', u'f__', u'g__', u's__']
153	[u'k__Bacteria', u'p__Planctomycetes', u'c__vadinHA49', u'o__p04_C01', u'f__', u'g__', u's__']
154	[u'k__Bacteria', u'p__Acidobacteria', u'c__Solibacteres', u'o__Solibacterales', u'f__Solibacteraceae', u'g__Candidatus Solibacter', u's__']
155	[u'k__Bacteria', u'p__Planctomycetes', u'c__Planctomycetia', u'o__Pirellulales', u'f__Pirellulaceae', u'g__', u's__']
156	[u'k__Bacteria', u'p__Bacteroidetes', u'c__Sphingobacteriia', u'o__Sphingobacteriales', u'f__', u'g__', u's__']
157	[u'k__Bacteria', u'p__Nitrospirae', u'c__Nitrospira', u'o__Nitrospirales', u'f__Nitrospiraceae', u'g__Nitrospira', u's__']
158	[u'k__Bacteria', u'p__Planctomycetes', u'c__Planctomycetia', u'o__Gemmatales', u'f__Gemmataceae', u'g__', u's__']
159	[u'k__Bacteria', u'p__Proteobacteria', u'c__Deltaproteobacteria', u'o__Desulfuromonadales', u'f__Geobacteraceae', u'g__Geobacter', u's__']
160	[u'k__Bacteria', u'p__Proteobacteria', u'c__Alphaproteobacteria', u'o__Sphingomonadales', u'f__Sphingomonadaceae']
161	[u'k__Bacteria', u'p__Bacteroidetes', u'c__Cytophagia', u'o__Cytophagales', u'f__Cytophagaceae', u'g__', u's__']
162	[u'k__Bacteria', u'p__Proteobacteria', u'c__Alphaproteobacteria', u'o__Rhizobiales', u'f__Hyphomicrobiaceae', u'g__Devosia', u's__']
163	[u'k__Bacteria', u'p__Proteobacteria', u'c__Betaproteobacteria', u'o__SC-I-84', u'f__', u'g__', u's__']
164	[u'k__Bacteria', u'p__Planctomycetes', u'c__Phycisphaerae', u'o__WD2101', u'f__', u'g__', u's__']
165	[u'k__Bacteria', u'p__Proteobacteria', u'c__Alphaproteobacteria', u'o__Rhodobacterales', u'f__Rhodobacteraceae', u'g__Rubellimicrobium', u's__']
166	[u'k__Bacteria', u'p__Verrucomicrobia', u'c__[Pedosphaerae]', u'o__[Pedosphaerales]']
167	[u'k__Bacteria', u'p__Proteobacteria', u'c__Betaproteobacteria', u'o__Burkholderiales', u'f__Oxalobacteraceae', u'g__Janthinobacterium', u's__']
168	[u'k__Bacteria', u'p__Actinobacteria', u'c__Thermoleophilia', u'o__Solirubrobacterales', u'f__Solirubrobacteraceae', u'g__', u's__']
169	[u'k__Bacteria', u'p__Proteobacteria', u'c__Betaproteobacteria', u'o__A21b', u'f__UD5', u'g__', u's__']
170	[u'k__Bacteria', u'p__Bacteroidetes', u'c__[Saprospirae]', u'o__[Saprospirales]', u'f__Chitinophagaceae']
171	[u'k__Bacteria', u'p__Actinobacteria', u'c__Actinobacteria', u'o__Actinomycetales', u'f__Nocardioidaceae', u'g__Aeromicrobium', u's__']
172	[u'k__Bacteria', u'p__Planctomycetes', u'c__Phycisphaerae', u'o__Phycisphaerales', u'f__', u'g__', u's__']
173	[u'k__Bacteria', u'p__Proteobacteria', u'c__Alphaproteobacteria', u'o__Rhizobiales', u'f__Hyphomicrobiaceae', u'g__Rhodoplanes', u's__']
174	[u'k__Bacteria', u'p__Proteobacteria', u'c__Deltaproteobacteria', u'o__Desulfuromonadales', u'f__Geobacteraceae', u'g__', u's__']
175	[u'k__Bacteria', u'p__Planctomycetes', u'c__Phycisphaerae', u'o__WD2101', u'f__', u'g__', u's__']
176	[u'k__Bacteria', u'p__Proteobacteria', u'c__Alphaproteobacteria', u'o__Sphingomonadales', u'f__Erythrobacteraceae']
177	[u'k__Bacteria', u'p__Planctomycetes', u'c__Phycisphaerae', u'o__Phycisphaerales']
178	[u'k__Bacteria', u'p__Bacteroidetes', u'c__Flavobacteriia', u'o__Flavobacteriales', u'f__Flavobacteriaceae', u'g__Flavobacterium', u's__columnare']
179	[u'k__Bacteria', u'p__Actinobacteria', u'c__Thermoleophilia', u'o__Gaiellales', u'f__Gaiellaceae', u'g__', u's__']
180	[u'k__Bacteria', u'p__Planctomycetes', u'c__Planctomycetia', u'o__Gemmatales', u'f__Gemmataceae', u'g__Gemmata', u's__']
181	[u'k__Bacteria', u'p__Actinobacteria', u'c__Thermoleophilia', u'o__Gaiellales', u'f__', u'g__', u's__']
182	[u'k__Bacteria', u'p__Proteobacteria', u'c__Gammaproteobacteria', u'o__Xanthomonadales', u'f__Xanthomonadaceae', u'g__Rhodanobacter', u's__']
183	[u'k__Bacteria', u'p__Acidobacteria', u'c__Acidobacteria-6', u'o__iii1-15', u'f__', u'g__', u's__']
184	[u'k__Bacteria', u'p__Fibrobacteres', u'c__Fibrobacteria', u'o__258ds10', u'f__', u'g__', u's__']
185	[u'k__Bacteria', u'p__WS3', u'c__PRR-12', u'o__Sediment-1', u'f__PRR-10', u'g__', u's__']
186	[u'k__Bacteria', u'p__Verrucomicrobia', u'c__Verrucomicrobiae', u'o__Verrucomicrobiales', u'f__Verrucomicrobiaceae', u'g__Luteolibacter', u's__']
187	[u'k__Bacteria', u'p__Actinobacteria', u'c__Acidimicrobiia', u'o__Acidimicrobiales', u'f__', u'g__', u's__']
188	[u'k__Bacteria', u'p__Actinobacteria', u'c__MB-A2-108', u'o__0319-7L14', u'f__', u'g__', u's__']
189	[u'k__Bacteria', u'p__Acidobacteria', u'c__[Chloracidobacteria]', u'o__RB41', u'f__', u'g__', u's__']
190	[u'k__Bacteria', u'p__Actinobacteria', u'c__Thermoleophilia', u'o__Gaiellales', u'f__', u'g__', u's__']
191	[u'k__Bacteria', u'p__Actinobacteria', u'c__Thermoleophilia', u'o__Solirubrobacterales']
192	[u'k__Bacteria', u'p__Proteobacteria', u'c__Betaproteobacteria']
193	[u'k__Bacteria', u'p__Bacteroidetes', u'c__Cytophagia', u'o__Cytophagales', u'f__Cytophagaceae', u'g__', u's__']
194	[u'k__Bacteria', u'p__Chloroflexi', u'c__Chloroflexi', u'o__[Roseiflexales]', u'f__', u'g__', u's__']
195	[u'k__Bacteria', u'p__Chloroflexi', u'c__Ellin6529', u'o__', u'f__', u'g__', u's__']
196	[u'k__Bacteria', u'p__Bacteroidetes', u'c__Cytophagia', u'o__Cytophagales', u'f__Cytophagaceae', u'g__', u's__']
197	[u'k__Bacteria', u'p__Chloroflexi', u'c__Chloroflexi', u'o__[Roseiflexales]', u'f__', u'g__', u's__']
198	[u'k__Bacteria', u'p__Actinobacteria', u'c__Actinobacteria', u'o__Actinomycetales', u'f__Geodermatophilaceae']
199	[u'k__Bacteria', u'p__Proteobacteria', u'c__Alphaproteobacteria', u'o__Rhizobiales', u'f__Hyphomicrobiaceae', u'g__Rhodoplanes', u's__']
200	[u'k__Bacteria', u'p__Acidobacteria', u'c__Acidobacteria-6', u'o__iii1-15', u'f__', u'g__', u's__']
201	[u'k__Bacteria', u'p__Bacteroidetes', u'c__[Saprospirae]', u'o__[Saprospirales]', u'f__Chitinophagaceae', u'g__', u's__']
202	[u'k__Bacteria', u'p__Planctomycetes', u'c__Phycisphaerae', u'o__WD2101', u'f__', u'g__', u's__']
203	[u'k__Bacteria', u'p__Proteobacteria', u'c__Deltaproteobacteria', u'o__Myxococcales', u'f__', u'g__', u's__']
204	[u'k__Bacteria', u'p__Actinobacteria', u'c__Actinobacteria', u'o__Actinomycetales', u'f__Geodermatophilaceae']
205	[u'k__Bacteria', u'p__Actinobacteria', u'c__Actinobacteria', u'o__Actinomycetales', u'f__Mycobacteriaceae', u'g__Mycobacterium']
206	[u'k__Bacteria', u'p__WS3', u'c__PRR-12', u'o__Sediment-1', u'f__', u'g__', u's__']
207	[u'k__Bacteria', u'p__Gemmatimonadetes', u'c__Gemmatimonadetes', u'o__Gemmatimonadales', u'f__Ellin5301', u'g__', u's__']
208	[u'k__Bacteria', u'p__Planctomycetes', u'c__Phycisphaerae', u'o__WD2101', u'f__', u'g__', u's__']
209	[u'k__Bacteria', u'p__Planctomycetes', u'c__Phycisphaerae', u'o__WD2101', u'f__', u'g__', u's__']
210	[u'k__Bacteria', u'p__Nitrospirae', u'c__Nitrospira', u'o__Nitrospirales', u'f__Nitrospiraceae', u'g__Nitrospira', u's__']
211	[u'k__Bacteria', u'p__Proteobacteria', u'c__Betaproteobacteria', u'o__', u'f__', u'g__', u's__']
212	[u'k__Bacteria', u'p__Planctomycetes', u'c__vadinHA49', u'o__p04_C01', u'f__', u'g__', u's__']
213	[u'k__Bacteria', u'p__Bacteroidetes', u'c__[Saprospirae]', u'o__[Saprospirales]', u'f__Saprospiraceae', u'g__', u's__']
214	[u'k__Bacteria', u'p__Bacteroidetes', u'c__Cytophagia', u'o__Cytophagales', u'f__Cytophagaceae', u'g__', u's__']
215	[u'k__Bacteria', u'p__Acidobacteria', u'c__Acidobacteria-6', u'o__CCU21', u'f__', u'g__', u's__']
216	[u'k__Bacteria', u'p__Acidobacteria', u'c__Acidobacteria-6', u'o__iii1-15', u'f__', u'g__', u's__']
217	[u'k__Bacteria', u'p__Chloroflexi', u'c__Thermomicrobia', u'o__JG30-KF-CM45', u'f__', u'g__', u's__']
218	[u'k__Bacteria', u'p__WS3', u'c__PRR-12', u'o__Sediment-1', u'f__', u'g__', u's__']
219	[u'k__Bacteria', u'p__Actinobacteria', u'c__Actinobacteria', u'o__Actinomycetales', u'f__Streptosporangiaceae', u'g__Streptosporangium', u's__']
220	[u'k__Bacteria', u'p__Verrucomicrobia', u'c__Opitutae', u'o__Opitutales', u'f__Opitutaceae', u'g__Opitutus', u's__']
221	[u'k__Bacteria', u'p__Actinobacteria', u'c__Acidimicrobiia', u'o__Acidimicrobiales', u'f__C111', u'g__', u's__']
222	[u'k__Bacteria', u'p__Planctomycetes', u'c__OM190', u'o__agg27', u'f__', u'g__', u's__']
223	[u'k__Bacteria', u'p__Planctomycetes', u'c__Planctomycetia', u'o__Pirellulales', u'f__Pirellulaceae', u'g__', u's__']
224	[u'k__Bacteria', u'p__Proteobacteria', u'c__Betaproteobacteria', u'o__Burkholderiales', u'f__Comamonadaceae']
225	[u'k__Bacteria', u'p__Chloroflexi', u'c__C0119', u'o__', u'f__', u'g__', u's__']
226	[u'k__Bacteria', u'p__Actinobacteria', u'c__Thermoleophilia', u'o__Gaiellales', u'f__Gaiellaceae', u'g__', u's__']
227	[u'k__Bacteria', u'p__Planctomycetes', u'c__Planctomycetia', u'o__Planctomycetales', u'f__Planctomycetaceae', u'g__Planctomyces', u's__']
228	[u'k__Bacteria', u'p__Planctomycetes', u'c__Planctomycetia', u'o__Gemmatales', u'f__Gemmataceae', u'g__', u's__']
229	[u'k__Bacteria', u'p__Verrucomicrobia', u'c__[Pedosphaerae]', u'o__[Pedosphaerales]', u'f__auto67_4W', u'g__', u's__']
230	[u'k__Bacteria', u'p__Bacteroidetes', u'c__[Saprospirae]', u'o__[Saprospirales]', u'f__Chitinophagaceae']
231	[u'k__Bacteria', u'p__Chloroflexi', u'c__Anaerolineae', u'o__SBR1031', u'f__A4b', u'g__', u's__']
232	[u'k__Bacteria', u'p__Acidobacteria']
233	[u'k__Bacteria', u'p__Acidobacteria', u'c__Sva0725', u'o__Sva0725', u'f__', u'g__', u's__']
234	[u'k__Bacteria', u'p__Actinobacteria', u'c__Acidimicrobiia', u'o__Acidimicrobiales']
235	[u'k__Bacteria', u'p__Planctomycetes', u'c__Planctomycetia', u'o__Pirellulales', u'f__Pirellulaceae', u'g__', u's__']
236	[u'k__Bacteria', u'p__Verrucomicrobia', u'c__Opitutae', u'o__Opitutales', u'f__Opitutaceae', u'g__', u's__']
237	[u'k__Bacteria', u'p__OD1', u'c__ZB2', u'o__', u'f__', u'g__', u's__']
238	[u'k__Bacteria', u'p__Actinobacteria', u'c__Actinobacteria', u'o__Micrococcales', u'f__', u'g__', u's__']
239	[u'k__Bacteria', u'p__Elusimicrobia', u'c__Elusimicrobia', u'o__FAC88', u'f__', u'g__', u's__']
240	[u'k__Bacteria', u'p__Proteobacteria', u'c__Gammaproteobacteria', u'o__Legionellales']
241	[u'k__Bacteria', u'p__Gemmatimonadetes', u'c__Gemmatimonadetes', u'o__KD8-87', u'f__', u'g__', u's__']
242	[u'k__Bacteria', u'p__Chloroflexi', u'c__Anaerolineae', u'o__SBR1031', u'f__A4b', u'g__', u's__']
243	[u'k__Bacteria', u'p__Bacteroidetes', u'c__[Saprospirae]', u'o__[Saprospirales]', u'f__Chitinophagaceae', u'g__Niabella', u's__']
244	[u'k__Bacteria', u'p__Chloroflexi', u'c__S085', u'o__', u'f__', u'g__', u's__']
245	[u'k__Bacteria', u'p__Bacteroidetes', u'c__Flavobacteriia', u'o__Flavobacteriales', u'f__Cryomorphaceae', u'g__Crocinitomix', u's__']
246	[u'k__Bacteria', u'p__Actinobacteria', u'c__MB-A2-108', u'o__0319-7L14', u'f__', u'g__', u's__']
247	[u'k__Bacteria', u'p__Verrucomicrobia', u'c__[Pedosphaerae]', u'o__[Pedosphaerales]', u'f__', u'g__', u's__']
248	[u'k__Bacteria', u'p__Actinobacteria', u'c__Thermoleophilia', u'o__Gaiellales', u'f__Gaiellaceae', u'g__', u's__']
249	[u'k__Bacteria', u'p__Chlorobi', u'c__SJA-28', u'o__', u'f__', u'g__', u's__']
250	[u'k__Bacteria', u'p__Planctomycetes', u'c__C6', u'o__d113', u'f__', u'g__', u's__']
251	[u'k__Bacteria', u'p__Bacteroidetes', u'c__Cytophagia', u'o__Cytophagales', u'f__Cytophagaceae', u'g__', u's__']
252	[u'k__Bacteria', u'p__Proteobacteria', u'c__Gammaproteobacteria', u'o__Legionellales', u'f__Coxiellaceae', u'g__Aquicella', u's__']
253	[u'k__Bacteria', u'p__Planctomycetes', u'c__Planctomycetia', u'o__Pirellulales', u'f__Pirellulaceae', u'g__Pirellula', u's__']
254	[u'k__Bacteria', u'p__Proteobacteria', u'c__Betaproteobacteria', u'o__Burkholderiales', u'f__Comamonadaceae']
255	[u'k__Bacteria', u'p__Planctomycetes', u'c__Planctomycetia', u'o__Pirellulales', u'f__Pirellulaceae', u'g__', u's__']
256	[u'k__Bacteria', u'p__Acidobacteria', u'c__Sva0725', u'o__Sva0725', u'f__', u'g__', u's__']
257	[u'k__Bacteria', u'p__Bacteroidetes', u'c__[Saprospirae]', u'o__[Saprospirales]', u'f__Saprospiraceae', u'g__', u's__']
258	[u'k__Bacteria', u'p__Proteobacteria', u'c__Betaproteobacteria', u'o__Ellin6067', u'f__', u'g__', u's__']
259	[u'k__Bacteria', u'p__Planctomycetes', u'c__Phycisphaerae', u'o__WD2101', u'f__', u'g__', u's__']
260	[u'k__Bacteria', u'p__Proteobacteria', u'c__Alphaproteobacteria', u'o__Rhizobiales', u'f__Beijerinckiaceae']
261	[u'k__Bacteria', u'p__Gemmatimonadetes', u'c__Gemmatimonadetes', u'o__', u'f__', u'g__', u's__']
262	[u'k__Bacteria', u'p__Bacteroidetes', u'c__Cytophagia', u'o__Cytophagales', u'f__Cytophagaceae', u'g__', u's__']
263	[u'k__Bacteria', u'p__Acidobacteria', u'c__Solibacteres', u'o__Solibacterales', u'f__', u'g__', u's__']
264	[u'k__Bacteria', u'p__Actinobacteria', u'c__Actinobacteria', u'o__Actinomycetales', u'f__Micromonosporaceae', u'g__Catellatospora', u's__']
265	[u'k__Bacteria', u'p__Planctomycetes', u'c__Planctomycetia', u'o__Pirellulales', u'f__Pirellulaceae', u'g__', u's__']
266	[u'k__Bacteria', u'p__Actinobacteria', u'c__Actinobacteria', u'o__Actinomycetales']
267	[u'k__Bacteria', u'p__Chloroflexi', u'c__Anaerolineae', u'o__SBR1031', u'f__A4b', u'g__', u's__']
268	[u'k__Bacteria', u'p__Bacteroidetes', u'c__[Saprospirae]', u'o__[Saprospirales]', u'f__Saprospiraceae', u'g__', u's__']
269	[u'k__Bacteria', u'p__Bacteroidetes', u'c__Cytophagia', u'o__Cytophagales', u'f__Cytophagaceae', u'g__', u's__']
270	[u'k__Bacteria', u'p__Planctomycetes', u'c__Planctomycetia', u'o__Gemmatales', u'f__Gemmataceae', u'g__Gemmata', u's__']
271	[u'k__Bacteria', u'p__OD1', u'c__ZB2', u'o__', u'f__', u'g__', u's__']
272	[u'k__Bacteria', u'p__Bacteroidetes', u'c__[Saprospirae]', u'o__[Saprospirales]', u'f__Chitinophagaceae', u'g__', u's__']
273	[u'k__Bacteria', u'p__Acidobacteria', u'c__[Chloracidobacteria]', u'o__RB41', u'f__Ellin6075', u'g__', u's__']
274	[u'k__Bacteria', u'p__Proteobacteria', u'c__Betaproteobacteria', u'o__Burkholderiales', u'f__Comamonadaceae']
275	[u'k__Bacteria', u'p__Acidobacteria', u'c__Sva0725', u'o__Sva0725', u'f__', u'g__', u's__']
276	[u'k__Bacteria', u'p__Planctomycetes', u'c__Planctomycetia', u'o__Pirellulales', u'f__Pirellulaceae', u'g__', u's__']
277	[u'k__Bacteria', u'p__Bacteroidetes', u'c__[Saprospirae]', u'o__[Saprospirales]', u'f__Chitinophagaceae']
278	[u'k__Bacteria', u'p__Gemmatimonadetes', u'c__Gemmatimonadetes', u'o__', u'f__', u'g__', u's__']
279	[u'k__Bacteria', u'p__Acidobacteria', u'c__Acidobacteria-6', u'o__iii1-15', u'f__', u'g__', u's__']
280	[u'k__Bacteria', u'p__OD1', u'c__ZB2', u'o__', u'f__', u'g__', u's__']
281	[u'k__Bacteria', u'p__Proteobacteria', u'c__Deltaproteobacteria']
282	[u'k__Bacteria', u'p__Proteobacteria', u'c__Alphaproteobacteria', u'o__Rhizobiales', u'f__', u'g__', u's__']
283	[u'k__Bacteria', u'p__Actinobacteria', u'c__Acidimicrobiia', u'o__Acidimicrobiales', u'f__EB1017', u'g__', u's__']
284	[u'k__Bacteria', u'p__Actinobacteria', u'c__MB-A2-108', u'o__0319-7L14', u'f__', u'g__', u's__']
285	[u'k__Bacteria', u'p__Verrucomicrobia', u'c__Opitutae', u'o__Opitutales', u'f__Opitutaceae', u'g__Opitutus', u's__']
286	[u'k__Bacteria', u'p__Actinobacteria', u'c__Acidimicrobiia', u'o__Acidimicrobiales', u'f__C111', u'g__', u's__']
287	[u'k__Bacteria', u'p__Acidobacteria', u'c__Acidobacteria-6', u'o__iii1-15', u'f__', u'g__', u's__']
288	[u'k__Bacteria', u'p__Chloroflexi', u'c__Chloroflexi', u'o__[Roseiflexales]', u'f__[Kouleothrixaceae]', u'g__', u's__']
289	[u'k__Bacteria', u'p__Planctomycetes', u'c__OM190', u'o__agg27', u'f__', u'g__', u's__']
290	[u'k__Bacteria', u'p__Acidobacteria', u'c__[Chloracidobacteria]', u'o__RB41', u'f__Ellin6075', u'g__', u's__']
291	[u'k__Bacteria', u'p__Actinobacteria', u'c__Actinobacteria', u'o__Actinomycetales', u'f__Geodermatophilaceae', u'g__Modestobacter', u's__']
292	[u'k__Bacteria', u'p__Chloroflexi', u'c__TK10', u'o__AKYG885', u'f__Dolo_23', u'g__', u's__']
293	[u'k__Bacteria', u'p__Chloroflexi', u'c__Anaerolineae', u'o__A31', u'f__S47', u'g__', u's__']
294	[u'k__Bacteria', u'p__Proteobacteria', u'c__Betaproteobacteria', u'o__Burkholderiales', u'f__Comamonadaceae']
295	[u'k__Bacteria', u'p__Firmicutes', u'c__Clostridia', u'o__', u'f__', u'g__', u's__']
296	[u'k__Bacteria', u'p__Actinobacteria', u'c__Acidimicrobiia', u'o__Acidimicrobiales', u'f__Microthrixaceae', u'g__', u's__']
297	[u'k__Bacteria', u'p__Proteobacteria', u'c__Alphaproteobacteria', u'o__Sphingomonadales', u'f__Erythrobacteraceae']
298	[u'k__Bacteria', u'p__Bacteroidetes', u'c__Sphingobacteriia', u'o__Sphingobacteriales', u'f__', u'g__', u's__']
299	[u'k__Bacteria', u'p__Proteobacteria', u'c__Alphaproteobacteria', u'o__Rhodospirillales', u'f__Rhodospirillaceae', u'g__', u's__']
300	[u'k__Bacteria', u'p__Chloroflexi', u'c__Chloroflexi', u'o__Herpetosiphonales', u'f__', u'g__', u's__']
301	[u'k__Bacteria', u'p__Proteobacteria', u'c__Gammaproteobacteria', u'o__Xanthomonadales', u'f__Xanthomonadaceae', u'g__', u's__']
302	[u'k__Bacteria', u'p__Acidobacteria', u'c__Sva0725', u'o__Sva0725', u'f__', u'g__', u's__']
303	[u'k__Bacteria', u'p__Bacteroidetes', u'c__[Saprospirae]', u'o__[Saprospirales]', u'f__Saprospiraceae', u'g__', u's__']
304	[u'k__Bacteria', u'p__Spirochaetes', u'c__[Leptospirae]', u'o__[Leptospirales]', u'f__Leptospiraceae', u'g__Turneriella', u's__']
305	[u'k__Bacteria', u'p__Planctomycetes', u'c__Phycisphaerae', u'o__Phycisphaerales', u'f__', u'g__', u's__']
306	[u'k__Bacteria', u'p__TM7', u'c__TM7-1', u'o__', u'f__', u'g__', u's__']
307	[u'k__Bacteria', u'p__Proteobacteria', u'c__Deltaproteobacteria', u'o__Myxococcales', u'f__0319-6G20', u'g__', u's__']
308	[u'k__Bacteria', u'p__Proteobacteria', u'c__Gammaproteobacteria', u'o__Xanthomonadales', u'f__Sinobacteraceae', u'g__', u's__']
309	[u'k__Bacteria', u'p__OD1', u'c__Mb-NB09', u'o__', u'f__', u'g__', u's__']
310	[u'k__Bacteria', u'p__Bacteroidetes', u'c__Cytophagia', u'o__Cytophagales', u'f__Cytophagaceae', u'g__', u's__']
311	[u'k__Bacteria', u'p__Gemmatimonadetes', u'c__Gemmatimonadetes', u'o__', u'f__', u'g__', u's__']
312	[u'k__Bacteria', u'p__Acidobacteria', u'c__[Chloracidobacteria]', u'o__RB41', u'f__', u'g__', u's__']
313	[u'k__Bacteria', u'p__Planctomycetes', u'c__Planctomycetia', u'o__Gemmatales', u'f__Gemmataceae', u'g__', u's__']
314	[u'k__Bacteria', u'p__Bacteroidetes', u'c__[Saprospirae]', u'o__[Saprospirales]', u'f__Chitinophagaceae', u'g__', u's__']
315	[u'k__Bacteria', u'p__Chloroflexi', u'c__Anaerolineae', u'o__SBR1031', u'f__oc28', u'g__', u's__']
316	[u'k__Bacteria', u'p__Chlorobi', u'c__BSV26', u'o__A89', u'f__', u'g__', u's__']
317	[u'k__Bacteria', u'p__Proteobacteria', u'c__Alphaproteobacteria', u'o__Rhizobiales']
318	[u'k__Bacteria', u'p__Planctomycetes', u'c__Planctomycetia', u'o__Gemmatales', u'f__Gemmataceae', u'g__', u's__']
319	[u'k__Bacteria', u'p__Chloroflexi', u'c__C0119', u'o__', u'f__', u'g__', u's__']
320	[u'k__Bacteria', u'p__Actinobacteria', u'c__Actinobacteria', u'o__Actinomycetales', u'f__Pseudonocardiaceae', u'g__Pseudonocardia', u's__']
321	[u'k__Bacteria', u'p__Chloroflexi', u'c__TK10', u'o__AKYG885', u'f__Dolo_23', u'g__', u's__']
322	[u'k__Bacteria', u'p__Planctomycetes', u'c__Planctomycetia', u'o__Pirellulales', u'f__Pirellulaceae', u'g__', u's__']
323	[u'k__Bacteria', u'p__Bacteroidetes', u'c__[Saprospirae]', u'o__[Saprospirales]', u'f__Chitinophagaceae', u'g__', u's__']
324	[u'k__Bacteria', u'p__Chloroflexi', u'c__Anaerolineae', u'o__SBR1031', u'f__A4b', u'g__', u's__']
325	[u'k__Bacteria', u'p__Proteobacteria', u'c__Betaproteobacteria', u'o__Burkholderiales', u'f__Comamonadaceae']
326	[u'k__Bacteria', u'p__Chloroflexi', u'c__Thermomicrobia', u'o__JG30-KF-CM45', u'f__', u'g__', u's__']
327	[u'k__Bacteria', u'p__Verrucomicrobia', u'c__[Spartobacteria]', u'o__[Chthoniobacterales]', u'f__[Chthoniobacteraceae]', u'g__OR-59', u's__']
328	[u'k__Bacteria', u'p__Acidobacteria', u'c__Acidobacteria-6', u'o__iii1-15', u'f__RB40', u'g__', u's__']
329	[u'k__Bacteria', u'p__Planctomycetes', u'c__Planctomycetia', u'o__Pirellulales', u'f__Pirellulaceae', u'g__A17', u's__']
330	[u'k__Bacteria', u'p__Planctomycetes', u'c__Planctomycetia', u'o__Planctomycetales', u'f__Planctomycetaceae', u'g__Planctomyces', u's__']
331	[u'k__Bacteria', u'p__Verrucomicrobia', u'c__Opitutae', u'o__Opitutales', u'f__Opitutaceae', u'g__Opitutus', u's__']
332	[u'k__Bacteria', u'p__Proteobacteria', u'c__Deltaproteobacteria', u'o__Myxococcales', u'f__Nannocystaceae', u'g__Plesiocystis', u's__']
333	[u'k__Bacteria', u'p__Acidobacteria', u'c__Sva0725', u'o__Sva0725', u'f__', u'g__', u's__']
334	[u'k__Bacteria', u'p__Planctomycetes', u'c__Phycisphaerae', u'o__Phycisphaerales', u'f__', u'g__', u's__']
335	[u'k__Bacteria', u'p__OD1', u'c__ZB2', u'o__', u'f__', u'g__', u's__']
336	[u'k__Bacteria', u'p__Acidobacteria', u'c__[Chloracidobacteria]', u'o__RB41', u'f__Ellin6075', u'g__', u's__']
337	[u'k__Bacteria', u'p__Verrucomicrobia', u'c__[Spartobacteria]', u'o__[Chthoniobacterales]', u'f__[Chthoniobacteraceae]', u'g__DA101', u's__']
338	[u'k__Bacteria', u'p__Proteobacteria', u'c__Alphaproteobacteria', u'o__Sphingomonadales', u'f__Erythrobacteraceae', u'g__', u's__']
339	[u'k__Bacteria', u'p__Planctomycetes', u'c__Planctomycetia', u'o__Pirellulales', u'f__Pirellulaceae']
340	[u'k__Bacteria', u'p__Verrucomicrobia', u'c__[Spartobacteria]', u'o__[Chthoniobacterales]', u'f__[Chthoniobacteraceae]', u'g__Chthoniobacter', u's__']
341	[u'k__Bacteria', u'p__Planctomycetes', u'c__Planctomycetia', u'o__Pirellulales', u'f__Pirellulaceae', u'g__', u's__']
342	[u'k__Bacteria', u'p__Planctomycetes', u'c__Planctomycetia', u'o__Planctomycetales', u'f__Planctomycetaceae', u'g__Planctomyces', u's__']
343	[u'k__Bacteria', u'p__Chloroflexi', u'c__Anaerolineae', u'o__Caldilineales', u'f__Caldilineaceae', u'g__Caldilinea', u's__']
344	[u'k__Bacteria', u'p__Planctomycetes', u'c__Planctomycetia', u'o__Pirellulales', u'f__Pirellulaceae', u'g__', u's__']
345	[u'k__Bacteria', u'p__Bacteroidetes', u'c__Cytophagia', u'o__Cytophagales', u'f__Cytophagaceae', u'g__', u's__']
346	[u'k__Bacteria', u'p__Chloroflexi', u'c__Anaerolineae', u'o__CFB-26', u'f__', u'g__', u's__']
347	[u'k__Bacteria', u'p__Planctomycetes', u'c__Planctomycetia', u'o__Pirellulales', u'f__Pirellulaceae', u'g__', u's__']
348	[u'k__Bacteria', u'p__Planctomycetes', u'c__', u'o__', u'f__', u'g__', u's__']
349	[u'k__Bacteria', u'p__Proteobacteria', u'c__Alphaproteobacteria', u'o__Sphingomonadales', u'f__Sphingomonadaceae']
350	[u'k__Bacteria', u'p__Actinobacteria', u'c__Actinobacteria', u'o__Actinomycetales', u'f__Nocardioidaceae']
351	[u'k__Bacteria', u'p__Acidobacteria', u'c__Acidobacteria-6', u'o__iii1-15', u'f__RB40', u'g__', u's__']
352	[u'k__Bacteria', u'p__Acidobacteria', u'c__Acidobacteria-6', u'o__iii1-15', u'f__', u'g__', u's__']
353	[u'k__Bacteria', u'p__Proteobacteria', u'c__Deltaproteobacteria', u'o__Myxococcales', u'f__Haliangiaceae', u'g__', u's__']
354	[u'k__Bacteria', u'p__Actinobacteria', u'c__Actinobacteria', u'o__Actinomycetales', u'f__Streptomycetaceae']
355	[u'k__Bacteria', u'p__Acidobacteria', u'c__Acidobacteria-6', u'o__iii1-15', u'f__', u'g__', u's__']
356	[u'k__Bacteria', u'p__Planctomycetes', u'c__Planctomycetia', u'o__Pirellulales', u'f__Pirellulaceae', u'g__', u's__']
357	[u'k__Bacteria', u'p__Proteobacteria', u'c__Deltaproteobacteria', u'o__Desulfuromonadales']
358	[u'k__Bacteria', u'p__Bacteroidetes', u'c__[Saprospirae]', u'o__[Saprospirales]', u'f__Chitinophagaceae', u'g__', u's__']
359	[u'k__Bacteria', u'p__Proteobacteria', u'c__Betaproteobacteria', u'o__SC-I-84', u'f__', u'g__', u's__']
360	[u'k__Bacteria', u'p__Gemmatimonadetes', u'c__Gemmatimonadetes', u'o__N1423WL', u'f__', u'g__', u's__']
361	[u'k__Bacteria', u'p__Bacteroidetes', u'c__Cytophagia', u'o__Cytophagales', u'f__Cytophagaceae', u'g__', u's__']
362	[u'k__Bacteria', u'p__Proteobacteria', u'c__Gammaproteobacteria', u'o__Xanthomonadales', u'f__Sinobacteraceae', u'g__', u's__']
363	[u'k__Bacteria', u'p__Verrucomicrobia', u'c__[Spartobacteria]', u'o__[Chthoniobacterales]', u'f__[Chthoniobacteraceae]', u'g__Candidatus Xiphinematobacter', u's__']
364	[u'k__Bacteria', u'p__Verrucomicrobia', u'c__[Spartobacteria]', u'o__[Chthoniobacterales]', u'f__[Chthoniobacteraceae]', u'g__DA101', u's__']
365	[u'k__Bacteria', u'p__Fibrobacteres', u'c__Fibrobacteria', u'o__258ds10', u'f__', u'g__', u's__']
366	[u'k__Bacteria', u'p__Bacteroidetes', u'c__Cytophagia', u'o__Cytophagales', u'f__Cytophagaceae', u'g__Hymenobacter', u's__']
367	[u'k__Bacteria', u'p__Bacteroidetes']
368	[u'k__Bacteria', u'p__Bacteroidetes', u'c__[Saprospirae]', u'o__[Saprospirales]', u'f__Chitinophagaceae', u'g__', u's__']
369	[u'k__Bacteria', u'p__WS3', u'c__PRR-12', u'o__Sediment-1', u'f__PRR-10', u'g__', u's__']
370	[u'k__Bacteria', u'p__Actinobacteria', u'c__Actinobacteria', u'o__Actinomycetales', u'f__Nocardioidaceae', u'g__', u's__']
371	[u'k__Bacteria', u'p__Acidobacteria', u'c__Acidobacteria-6']
372	[u'k__Bacteria', u'p__Proteobacteria', u'c__Alphaproteobacteria', u'o__Caulobacterales', u'f__Caulobacteraceae', u'g__Caulobacter', u's__']
373	[u'k__Bacteria', u'p__Proteobacteria', u'c__Betaproteobacteria', u'o__Burkholderiales', u'f__Comamonadaceae', u'g__Methylibium']
374	[u'k__Bacteria', u'p__Chloroflexi', u'c__Chloroflexi', u'o__[Roseiflexales]', u'f__[Kouleothrixaceae]', u'g__', u's__']
375	[u'k__Bacteria', u'p__Proteobacteria', u'c__Alphaproteobacteria', u'o__Rhizobiales', u'f__Bradyrhizobiaceae']
376	[u'k__Bacteria', u'p__Proteobacteria', u'c__Gammaproteobacteria', u'o__Alteromonadales', u'f__211ds20', u'g__', u's__']
377	[u'k__Bacteria', u'p__Proteobacteria', u'c__Alphaproteobacteria', u'o__Rhizobiales', u'f__Hyphomicrobiaceae', u'g__Rhodoplanes', u's__']
378	[u'k__Bacteria', u'p__Acidobacteria', u'c__Sva0725', u'o__Sva0725', u'f__', u'g__', u's__']
379	[u'k__Bacteria', u'p__Proteobacteria', u'c__Alphaproteobacteria']
380	[u'k__Bacteria', u'p__Proteobacteria', u'c__Gammaproteobacteria', u'o__Legionellales']
381	[u'k__Bacteria', u'p__Planctomycetes', u'c__Planctomycetia', u'o__Pirellulales', u'f__Pirellulaceae', u'g__', u's__']
382	[u'k__Bacteria', u'p__Firmicutes', u'c__Clostridia', u'o__Clostridiales', u'f__Clostridiaceae', u'g__Clostridium', u's__bowmanii']
383	[u'k__Bacteria', u'p__Chloroflexi', u'c__Anaerolineae', u'o__S0208', u'f__', u'g__', u's__']
384	[u'k__Bacteria', u'p__OD1', u'c__ZB2', u'o__', u'f__', u'g__', u's__']
385	[u'k__Bacteria', u'p__Gemmatimonadetes', u'c__Gemmatimonadetes', u'o__', u'f__', u'g__', u's__']
386	[u'k__Bacteria', u'p__Planctomycetes', u'c__Planctomycetia', u'o__Gemmatales', u'f__Gemmataceae', u'g__', u's__']
387	[u'k__Bacteria', u'p__Bacteroidetes', u'c__Flavobacteriia', u'o__Flavobacteriales', u'f__Cryomorphaceae', u'g__', u's__']
388	[u'k__Bacteria', u'p__Proteobacteria', u'c__Betaproteobacteria', u'o__Burkholderiales', u'f__Comamonadaceae', u'g__Rubrivivax', u's__gelatinosus']
389	[u'k__Bacteria', u'p__Planctomycetes', u'c__Planctomycetia', u'o__Planctomycetales', u'f__Planctomycetaceae', u'g__Planctomyces', u's__']
390	[u'k__Bacteria', u'p__Proteobacteria', u'c__Alphaproteobacteria', u'o__Sphingomonadales', u'f__Sphingomonadaceae']
391	[u'k__Bacteria', u'p__Bacteroidetes', u'c__Sphingobacteriia', u'o__Sphingobacteriales', u'f__', u'g__', u's__']
392	[u'k__Bacteria', u'p__Planctomycetes', u'c__Planctomycetia', u'o__Pirellulales', u'f__Pirellulaceae']
393	[u'k__Bacteria', u'p__Planctomycetes', u'c__Phycisphaerae', u'o__WD2101', u'f__', u'g__', u's__']
394	[u'k__Bacteria', u'p__Proteobacteria', u'c__Betaproteobacteria', u'o__Burkholderiales', u'f__Burkholderiaceae', u'g__Burkholderia']
395	[u'k__Bacteria', u'p__Planctomycetes', u'c__Planctomycetia', u'o__Pirellulales', u'f__Pirellulaceae', u'g__', u's__']
396	[u'k__Bacteria', u'p__Proteobacteria', u'c__Deltaproteobacteria', u'o__FAC87', u'f__', u'g__', u's__']
397	[u'k__Bacteria', u'p__Gemmatimonadetes', u'c__Gemm-1', u'o__', u'f__', u'g__', u's__']
398	[u'k__Bacteria', u'p__Planctomycetes', u'c__Planctomycetia', u'o__Gemmatales', u'f__Gemmataceae', u'g__Gemmata', u's__']
399	[u'k__Bacteria', u'p__Verrucomicrobia', u'c__[Pedosphaerae]', u'o__[Pedosphaerales]', u'f__Ellin517', u'g__', u's__']
400	[u'k__Bacteria', u'p__Bacteroidetes', u'c__[Saprospirae]', u'o__[Saprospirales]', u'f__Chitinophagaceae', u'g__', u's__']
401	[u'k__Bacteria', u'p__Proteobacteria', u'c__Gammaproteobacteria', u'o__Xanthomonadales', u'f__Sinobacteraceae', u'g__', u's__']
402	[u'k__Bacteria', u'p__Proteobacteria', u'c__Alphaproteobacteria', u'o__Rhizobiales', u'f__Rhizobiaceae', u'g__Kaistia', u's__']
403	[u'k__Bacteria', u'p__Bacteroidetes', u'c__[Saprospirae]', u'o__[Saprospirales]', u'f__Chitinophagaceae', u'g__', u's__']
404	[u'k__Bacteria', u'p__Acidobacteria', u'c__Acidobacteria-6', u'o__iii1-15', u'f__RB40', u'g__', u's__']
405	[u'k__Bacteria', u'p__Planctomycetes', u'c__Planctomycetia', u'o__Pirellulales', u'f__Pirellulaceae']
406	[u'k__Bacteria', u'p__Actinobacteria', u'c__Acidimicrobiia', u'o__Acidimicrobiales', u'f__C111', u'g__', u's__']
407	[u'k__Bacteria', u'p__Bacteroidetes', u'c__Cytophagia', u'o__Cytophagales', u'f__Cytophagaceae', u'g__', u's__']
408	[u'k__Bacteria', u'p__Planctomycetes', u'c__Phycisphaerae', u'o__WD2101', u'f__', u'g__', u's__']
409	[u'k__Bacteria', u'p__OD1', u'c__', u'o__', u'f__', u'g__', u's__']
410	[u'k__Bacteria', u'p__Proteobacteria', u'c__Betaproteobacteria', u'o__Methylophilales', u'f__Methylophilaceae', u'g__', u's__']
411	[u'k__Bacteria', u'p__Proteobacteria', u'c__Deltaproteobacteria', u'o__Myxococcales', u'f__OM27', u'g__', u's__']
412	[u'k__Bacteria', u'p__Chloroflexi', u'c__Thermomicrobia', u'o__JG30-KF-CM45', u'f__', u'g__', u's__']
413	[u'k__Bacteria', u'p__Actinobacteria', u'c__Actinobacteria', u'o__Actinomycetales', u'f__Micrococcaceae', u'g__Microbispora', u's__rosea']
