# Supplementary material for: Plant Nutrient Resource Use Strategies Shape Active Rhizosphere Microbiota Through Root Exudation
Source: Front Plant Sci. 2018 Nov 23;9:1662. doi: 10.3389/fpls.2018.01662 (PMC6265440; doi:10.3389/fpls.2018.01662)
Supplement: Table S6 — Taxonomic affiliation of OTUs retrieved from heavy-DNA fractions (root exudate consumers): (file 1) shared by conservative plants (FP and SC) and representing the core microbiota; (file 2) present in FP only; (file 3) present in SC only. [file Table_6.xlsx]

## Sheet: Venn
Root exudates consumers (heavy-DNA)

## Sheet: Heavy_DNA Commun
	x
1	[u'k__Bacteria', u'p__Proteobacteria', u'c__Alphaproteobacteria', u'o__Rhizobiales', u'f__Rhizobiaceae', u'g__Agrobacterium', u's__']
2	[u'k__Bacteria', u'p__Proteobacteria', u'c__Alphaproteobacteria', u'o__Rhizobiales', u'f__Phyllobacteriaceae']
3	[u'k__Bacteria', u'p__Actinobacteria', u'c__Actinobacteria', u'o__Actinomycetales', u'f__Mycobacteriaceae', u'g__Mycobacterium']
4	[u'k__Bacteria', u'p__Proteobacteria', u'c__Alphaproteobacteria', u'o__Rhizobiales', u'f__Bradyrhizobiaceae', u'g__Balneimonas', u's__']
5	[u'k__Bacteria', u'p__Proteobacteria', u'c__Gammaproteobacteria', u'o__Pseudomonadales', u'f__Pseudomonadaceae', u'g__Pseudomonas']
6	[u'k__Bacteria', u'p__Actinobacteria', u'c__Actinobacteria', u'o__Actinomycetales', u'f__Geodermatophilaceae', u'g__', u's__']
7	[u'k__Bacteria', u'p__Proteobacteria', u'c__Alphaproteobacteria', u'o__Sphingomonadales', u'f__Erythrobacteraceae']
8	[u'k__Bacteria', u'p__Actinobacteria', u'c__Actinobacteria', u'o__Actinomycetales', u'f__Mycobacteriaceae', u'g__Mycobacterium', u's__']
9	[u'k__Bacteria', u'p__Actinobacteria', u'c__Actinobacteria', u'o__Actinomycetales', u'f__Mycobacteriaceae', u'g__Mycobacterium', u's__']
10	[u'k__Bacteria', u'p__Proteobacteria', u'c__Alphaproteobacteria', u'o__Sphingomonadales', u'f__Sphingomonadaceae', u'g__Sphingomonas']
11	[u'k__Bacteria', u'p__Actinobacteria', u'c__Actinobacteria', u'o__Actinomycetales', u'f__Microbacteriaceae', u'g__Salinibacterium', u's__']
12	[u'k__Bacteria', u'p__Proteobacteria', u'c__Alphaproteobacteria', u'o__Sphingomonadales', u'f__Erythrobacteraceae']
13	[u'k__Bacteria', u'p__Actinobacteria', u'c__Actinobacteria', u'o__Actinomycetales', u'f__Micrococcaceae']
14	[u'k__Bacteria', u'p__Proteobacteria', u'c__Alphaproteobacteria', u'o__Rhizobiales', u'f__Phyllobacteriaceae', u'g__Mesorhizobium', u's__']
15	[u'k__Bacteria', u'p__Proteobacteria', u'c__Betaproteobacteria', u'o__Burkholderiales', u'f__Comamonadaceae']
16	[u'k__Bacteria', u'p__Proteobacteria', u'c__Alphaproteobacteria', u'o__Rhizobiales', u'f__Rhizobiaceae', u'g__Agrobacterium']
17	[u'k__Bacteria', u'p__Proteobacteria', u'c__Alphaproteobacteria', u'o__Rhizobiales', u'f__Rhizobiaceae', u'g__Agrobacterium', u's__']
18	[u'k__Bacteria', u'p__Actinobacteria', u'c__Actinobacteria', u'o__Actinomycetales', u'f__Geodermatophilaceae', u'g__', u's__']
19	[u'k__Bacteria', u'p__Proteobacteria', u'c__Alphaproteobacteria', u'o__Rhizobiales', u'f__Hyphomicrobiaceae', u'g__Rhodoplanes', u's__']
20	[u'k__Bacteria', u'p__Proteobacteria', u'c__Alphaproteobacteria', u'o__Sphingomonadales', u'f__Erythrobacteraceae', u'g__', u's__']
21	[u'k__Bacteria', u'p__Proteobacteria', u'c__Gammaproteobacteria', u'o__Pseudomonadales', u'f__Pseudomonadaceae', u'g__Pseudomonas', u's__umsongensis']
22	[u'k__Bacteria', u'p__Proteobacteria', u'c__Alphaproteobacteria', u'o__Sphingomonadales', u'f__Sphingomonadaceae']
23	[u'k__Bacteria', u'p__Acidobacteria', u'c__Acidobacteria-6', u'o__iii1-15', u'f__', u'g__', u's__']
24	[u'k__Bacteria', u'p__Proteobacteria', u'c__Betaproteobacteria', u'o__Burkholderiales', u'f__Oxalobacteraceae', u'g__Janthinobacterium', u's__']
25	[u'k__Bacteria', u'p__Proteobacteria', u'c__Alphaproteobacteria', u'o__Sphingomonadales', u'f__Sphingomonadaceae']
26	[u'k__Bacteria', u'p__Acidobacteria', u'c__Acidobacteria-6', u'o__iii1-15', u'f__', u'g__', u's__']
27	[u'k__Bacteria', u'p__Proteobacteria', u'c__Alphaproteobacteria', u'o__Sphingomonadales', u'f__Sphingomonadaceae', u'g__Sphingomonas', u's__']
28	[u'k__Bacteria', u'p__Proteobacteria', u'c__Alphaproteobacteria', u'o__Sphingomonadales', u'f__Erythrobacteraceae', u'g__', u's__']

## Sheet: Heavy_DNA onlyFP
	x
1	[u'k__Bacteria', u'p__Proteobacteria', u'c__Alphaproteobacteria', u'o__Rhizobiales', u'f__Phyllobacteriaceae', u'g__Mesorhizobium']
2	[u'k__Bacteria', u'p__Proteobacteria', u'c__Alphaproteobacteria', u'o__Rhizobiales', u'f__Rhizobiaceae']
3	[u'k__Bacteria', u'p__Chloroflexi', u'c__Gitt-GS-136', u'o__', u'f__', u'g__', u's__']
4	[u'k__Bacteria', u'p__Proteobacteria', u'c__Betaproteobacteria', u'o__Burkholderiales', u'f__Comamonadaceae']
5	[u'k__Bacteria', u'p__Proteobacteria', u'c__Alphaproteobacteria', u'o__Rhizobiales', u'f__Hyphomicrobiaceae', u'g__Rhodoplanes', u's__']
6	[u'k__Bacteria', u'p__Proteobacteria', u'c__Alphaproteobacteria', u'o__Rhizobiales', u'f__Hyphomicrobiaceae', u'g__Rhodoplanes', u's__']
7	[u'k__Bacteria', u'p__Actinobacteria', u'c__Actinobacteria', u'o__Actinomycetales', u'f__Geodermatophilaceae', u'g__', u's__']
8	[u'k__Bacteria', u'p__Proteobacteria', u'c__Alphaproteobacteria', u'o__Rhizobiales', u'f__Hyphomicrobiaceae', u'g__Rhodoplanes', u's__']
9	[u'k__Bacteria', u'p__WS3', u'c__PRR-12', u'o__Sediment-1', u'f__', u'g__', u's__']
10	[u'k__Bacteria', u'p__Proteobacteria', u'c__Betaproteobacteria', u'o__Burkholderiales', u'f__Comamonadaceae', u'g__Variovorax', u's__paradoxus']
11	[u'k__Bacteria', u'p__Actinobacteria', u'c__Actinobacteria', u'o__Actinomycetales', u'f__Promicromonosporaceae']
12	[u'k__Bacteria', u'p__Proteobacteria', u'c__Betaproteobacteria', u'o__Burkholderiales', u'f__Comamonadaceae']
13	[u'k__Bacteria', u'p__Actinobacteria', u'c__Actinobacteria', u'o__Actinomycetales', u'f__Mycobacteriaceae', u'g__Mycobacterium', u's__']
14	[u'k__Bacteria', u'p__Proteobacteria', u'c__Alphaproteobacteria', u'o__Rhodobacterales', u'f__Rhodobacteraceae', u'g__Rhodobacter', u's__']
15	[u'k__Bacteria', u'p__Proteobacteria', u'c__Alphaproteobacteria', u'o__Sphingomonadales', u'f__Sphingomonadaceae', u'g__Sphingomonas', u's__']
16	[u'k__Bacteria', u'p__Proteobacteria', u'c__Alphaproteobacteria', u'o__Rhizobiales', u'f__Hyphomicrobiaceae', u'g__Rhodoplanes', u's__']
17	[u'k__Bacteria', u'p__Actinobacteria', u'c__Actinobacteria', u'o__Actinomycetales', u'f__Mycobacteriaceae', u'g__Mycobacterium', u's__']
18	[u'k__Bacteria', u'p__Proteobacteria', u'c__Betaproteobacteria', u'o__Burkholderiales', u'f__Comamonadaceae', u'g__Variovorax']
19	[u'k__Bacteria', u'p__Proteobacteria', u'c__Alphaproteobacteria', u'o__Rhizobiales', u'f__Bradyrhizobiaceae', u'g__Balneimonas', u's__']
20	[u'k__Bacteria', u'p__Proteobacteria', u'c__Alphaproteobacteria', u'o__Rhizobiales', u'f__Brucellaceae', u'g__Ochrobactrum']
21	[u'k__Bacteria', u'p__Proteobacteria', u'c__Betaproteobacteria', u'o__Burkholderiales', u'f__Alcaligenaceae', u'g__Achromobacter', u's__']
22	[u'k__Bacteria', u'p__Proteobacteria', u'c__Betaproteobacteria', u'o__Burkholderiales', u'f__Comamonadaceae']
23	[u'k__Bacteria', u'p__Acidobacteria', u'c__Acidobacteria-6', u'o__iii1-15', u'f__', u'g__', u's__']
24	[u'k__Bacteria', u'p__Actinobacteria', u'c__Actinobacteria', u'o__Actinomycetales', u'f__Geodermatophilaceae']
25	[u'k__Bacteria', u'p__Proteobacteria', u'c__Gammaproteobacteria', u'o__Pseudomonadales', u'f__Pseudomonadaceae', u'g__Pseudomonas']
26	[u'k__Bacteria', u'p__Actinobacteria', u'c__Actinobacteria', u'o__Actinomycetales', u'f__Mycobacteriaceae', u'g__Mycobacterium', u's__']
27	[u'k__Bacteria', u'p__Proteobacteria', u'c__Betaproteobacteria', u'o__Burkholderiales', u'f__Comamonadaceae']
28	[u'k__Bacteria', u'p__Actinobacteria', u'c__Thermoleophilia', u'o__Solirubrobacterales', u'f__Patulibacteraceae', u'g__', u's__']
29	[u'k__Bacteria', u'p__Proteobacteria', u'c__Gammaproteobacteria']
30	[u'k__Bacteria', u'p__Proteobacteria', u'c__Alphaproteobacteria', u'o__Rhodobacterales', u'f__Rhodobacteraceae', u'g__Rhodobacter', u's__']
31	[u'k__Bacteria', u'p__Actinobacteria', u'c__Actinobacteria', u'o__Actinomycetales', u'f__Promicromonosporaceae']
32	[u'k__Bacteria', u'p__Proteobacteria', u'c__Betaproteobacteria', u'o__Burkholderiales', u'f__Comamonadaceae']
33	[u'k__Bacteria', u'p__Proteobacteria', u'c__Alphaproteobacteria', u'o__Rhodobacterales', u'f__Rhodobacteraceae', u'g__Rhodobacter']
34	[u'k__Bacteria', u'p__Actinobacteria', u'c__Actinobacteria', u'o__Actinomycetales', u'f__Mycobacteriaceae', u'g__Mycobacterium', u's__']
35	[u'k__Bacteria', u'p__Actinobacteria', u'c__Actinobacteria', u'o__Actinomycetales', u'f__Mycobacteriaceae', u'g__Mycobacterium', u's__']
36	[u'k__Bacteria', u'p__Proteobacteria', u'c__Betaproteobacteria', u'o__Burkholderiales', u'f__Comamonadaceae']
37	[u'k__Bacteria', u'p__Proteobacteria', u'c__Betaproteobacteria', u'o__Burkholderiales', u'f__Comamonadaceae']

## Sheet: Heavy_DNA onlySC
	x
1	[u'k__Bacteria', u'p__Proteobacteria', u'c__Betaproteobacteria', u'o__Burkholderiales', u'f__Comamonadaceae', u'g__Methylibium', u's__']
2	[u'k__Bacteria', u'p__Proteobacteria', u'c__Betaproteobacteria', u'o__MND1', u'f__', u'g__', u's__']
3	[u'k__Bacteria', u'p__Proteobacteria', u'c__Gammaproteobacteria', u'o__Alteromonadales', u'f__211ds20', u'g__', u's__']
4	[u'k__Bacteria', u'p__Proteobacteria', u'c__Alphaproteobacteria', u'o__Rhizobiales', u'f__Hyphomicrobiaceae']
5	[u'k__Bacteria', u'p__Proteobacteria', u'c__Alphaproteobacteria', u'o__Caulobacterales', u'f__Caulobacteraceae']
6	[u'k__Bacteria', u'p__Planctomycetes', u'c__Phycisphaerae', u'o__WD2101', u'f__', u'g__', u's__']
7	[u'k__Bacteria', u'p__Proteobacteria', u'c__Alphaproteobacteria', u'o__Rhodospirillales', u'f__Rhodospirillaceae', u'g__', u's__']
8	[u'k__Bacteria', u'p__Proteobacteria', u'c__Alphaproteobacteria', u'o__Caulobacterales', u'f__Caulobacteraceae', u'g__Phenylobacterium', u's__']
9	[u'k__Bacteria', u'p__Proteobacteria', u'c__Alphaproteobacteria', u'o__Sphingomonadales']
10	[u'k__Bacteria', u'p__Acidobacteria', u'c__Holophagae', u'o__Holophagales', u'f__Holophagaceae', u'g__', u's__']
11	[u'k__Bacteria', u'p__Proteobacteria', u'c__Alphaproteobacteria', u'o__Sphingomonadales', u'f__Erythrobacteraceae', u'g__', u's__']
12	[u'k__Bacteria', u'p__Proteobacteria', u'c__Gammaproteobacteria', u'o__Xanthomonadales', u'f__Xanthomonadaceae', u'g__', u's__']
13	[u'k__Bacteria', u'p__Proteobacteria', u'c__Gammaproteobacteria', u'o__Thiotrichales', u'f__Piscirickettsiaceae', u'g__', u's__']
14	[u'k__Bacteria', u'p__Actinobacteria', u'c__Acidimicrobiia', u'o__Acidimicrobiales', u'f__C111', u'g__', u's__']
15	[u'k__Bacteria', u'p__Proteobacteria', u'c__Gammaproteobacteria', u'o__Xanthomonadales', u'f__Sinobacteraceae', u'g__', u's__']
16	[u'k__Bacteria', u'p__Proteobacteria', u'c__Alphaproteobacteria', u'o__Sphingomonadales', u'f__Erythrobacteraceae']
17	[u'k__Bacteria', u'p__Actinobacteria', u'c__Actinobacteria', u'o__Actinomycetales', u'f__Microbacteriaceae']
18	[u'k__Bacteria', u'p__Proteobacteria', u'c__Alphaproteobacteria', u'o__Sphingomonadales', u'f__Sphingomonadaceae', u'g__Sphingobium', u's__']
19	[u'k__Bacteria', u'p__Proteobacteria', u'c__Alphaproteobacteria', u'o__Rhizobiales', u'f__Hyphomicrobiaceae', u'g__Rhodoplanes', u's__']
20	[u'k__Bacteria', u'p__Proteobacteria', u'c__Alphaproteobacteria', u'o__Rhizobiales']
21	[u'k__Bacteria', u'p__Proteobacteria', u'c__Alphaproteobacteria', u'o__Rhizobiales', u'f__Hyphomicrobiaceae', u'g__Rhodoplanes', u's__']
22	[u'k__Bacteria', u'p__Bacteroidetes', u'c__[Saprospirae]', u'o__[Saprospirales]', u'f__Chitinophagaceae']
23	[u'k__Bacteria', u'p__Proteobacteria', u'c__Alphaproteobacteria', u'o__Rhizobiales', u'f__Hyphomicrobiaceae', u'g__Hyphomicrobium', u's__']
24	[u'k__Bacteria', u'p__Proteobacteria', u'c__Betaproteobacteria', u'o__SC-I-84', u'f__', u'g__', u's__']
25	[u'k__Bacteria', u'p__Proteobacteria', u'c__Alphaproteobacteria', u'o__Caulobacterales', u'f__Caulobacteraceae', u'g__Phenylobacterium', u's__']
26	[u'k__Bacteria', u'p__Proteobacteria', u'c__Alphaproteobacteria', u'o__Rhizobiales', u'f__Hyphomicrobiaceae', u'g__Devosia', u's__']
27	[u'k__Bacteria', u'p__Acidobacteria', u'c__Solibacteres', u'o__Solibacterales', u'f__Solibacteraceae', u'g__Candidatus Solibacter', u's__']
28	[u'k__Bacteria', u'p__Proteobacteria', u'c__Gammaproteobacteria', u'o__Xanthomonadales', u'f__Sinobacteraceae', u'g__', u's__']
29	[u'k__Bacteria', u'p__Proteobacteria', u'c__Betaproteobacteria', u'o__SC-I-84', u'f__', u'g__', u's__']
30	[u'k__Bacteria', u'p__Proteobacteria', u'c__Alphaproteobacteria', u'o__Sphingomonadales', u'f__Sphingomonadaceae']
31	[u'k__Bacteria', u'p__Proteobacteria', u'c__Alphaproteobacteria', u'o__Rhodospirillales', u'f__Rhodospirillaceae', u'g__', u's__']
32	[u'k__Bacteria', u'p__Proteobacteria', u'c__Alphaproteobacteria', u'o__Rhizobiales', u'f__Hyphomicrobiaceae']
33	[u'k__Bacteria', u'p__Proteobacteria', u'c__Alphaproteobacteria', u'o__Rhizobiales', u'f__Hyphomicrobiaceae', u'g__Hyphomicrobium']
34	[u'k__Bacteria', u'p__Planctomycetes', u'c__Planctomycetia', u'o__Gemmatales', u'f__Gemmataceae', u'g__Gemmata', u's__']
35	[u'k__Bacteria', u'p__Verrucomicrobia', u'c__Opitutae', u'o__Opitutales', u'f__Opitutaceae', u'g__Opitutus', u's__']
36	[u'k__Bacteria', u'p__Proteobacteria', u'c__Alphaproteobacteria', u'o__Rhodospirillales', u'f__Acetobacteraceae', u'g__', u's__']
37	[u'k__Bacteria', u'p__Actinobacteria', u'c__Acidimicrobiia', u'o__Acidimicrobiales']
38	[u'k__Bacteria', u'p__Proteobacteria', u'c__Alphaproteobacteria', u'o__Rhizobiales', u'f__Hyphomicrobiaceae', u'g__Rhodoplanes', u's__']
39	[u'k__Bacteria', u'p__Actinobacteria', u'c__Acidimicrobiia', u'o__Acidimicrobiales', u'f__Iamiaceae', u'g__Iamia', u's__']
40	[u'k__Bacteria', u'p__Proteobacteria', u'c__Deltaproteobacteria', u'o__Myxococcales', u'f__', u'g__', u's__']
41	[u'k__Bacteria', u'p__Actinobacteria', u'c__Actinobacteria', u'o__Actinomycetales', u'f__Streptomycetaceae', u'g__Streptomyces']
42	[u'k__Bacteria', u'p__Proteobacteria', u'c__Betaproteobacteria', u'o__Burkholderiales', u'f__Comamonadaceae', u'g__Hydrogenophaga', u's__']
43	[u'k__Bacteria', u'p__Proteobacteria', u'c__Gammaproteobacteria']
44	[u'k__Bacteria', u'p__Proteobacteria', u'c__Alphaproteobacteria', u'o__Rhizobiales', u'f__Rhizobiaceae', u'g__Rhizobium']
45	[u'k__Bacteria', u'p__Proteobacteria', u'c__Deltaproteobacteria', u'o__Myxococcales', u'f__Haliangiaceae', u'g__', u's__']
46	[u'k__Bacteria', u'p__Proteobacteria', u'c__Betaproteobacteria', u'o__A21b', u'f__UD5', u'g__', u's__']
47	[u'k__Bacteria', u'p__Acidobacteria', u'c__Solibacteres', u'o__Solibacterales', u'f__Solibacteraceae', u'g__Candidatus Solibacter', u's__']
48	[u'k__Bacteria', u'p__Proteobacteria', u'c__Alphaproteobacteria', u'o__Rhizobiales', u'f__Rhizobiaceae']
49	[u'k__Bacteria', u'p__Proteobacteria', u'c__Alphaproteobacteria', u'o__Caulobacterales', u'f__Caulobacteraceae', u'g__Phenylobacterium', u's__']
50	[u'k__Bacteria', u'p__Verrucomicrobia', u'c__Verrucomicrobiae', u'o__Verrucomicrobiales', u'f__Verrucomicrobiaceae', u'g__Luteolibacter', u's__']
51	[u'k__Bacteria', u'p__Proteobacteria', u'c__Alphaproteobacteria', u'o__Rhizobiales', u'f__Bradyrhizobiaceae', u'g__Bradyrhizobium', u's__']
52	[u'k__Bacteria', u'p__Acidobacteria', u'c__Acidobacteria-6', u'o__iii1-15', u'f__', u'g__', u's__']
53	[u'k__Bacteria', u'p__Proteobacteria', u'c__Alphaproteobacteria', u'o__Rhizobiales', u'f__Bradyrhizobiaceae']
54	[u'k__Bacteria', u'p__Proteobacteria', u'c__Alphaproteobacteria', u'o__Rhizobiales', u'f__Rhizobiaceae']
55	[u'k__Bacteria', u'p__Planctomycetes', u'c__Phycisphaerae', u'o__WD2101', u'f__', u'g__', u's__']
56	[u'k__Bacteria', u'p__Chloroflexi', u'c__Chloroflexi', u'o__[Roseiflexales]', u'f__[Kouleothrixaceae]', u'g__', u's__']
57	[u'k__Bacteria', u'p__Verrucomicrobia', u'c__[Spartobacteria]', u'o__[Chthoniobacterales]', u'f__[Chthoniobacteraceae]', u'g__DA101', u's__']
58	[u'k__Bacteria', u'p__Proteobacteria', u'c__Alphaproteobacteria', u'o__Sphingomonadales', u'f__Erythrobacteraceae']
59	[u'k__Bacteria', u'p__Bacteroidetes', u'c__Flavobacteriia', u'o__Flavobacteriales', u'f__Flavobacteriaceae', u'g__Flavobacterium', u's__']
60	[u'k__Bacteria', u'p__Proteobacteria', u'c__Alphaproteobacteria', u'o__Sphingomonadales', u'f__Sphingomonadaceae', u'g__', u's__']
61	[u'k__Bacteria', u'p__Bacteroidetes', u'c__Cytophagia', u'o__Cytophagales', u'f__Cytophagaceae', u'g__', u's__']
62	[u'k__Bacteria', u'p__Acidobacteria', u'c__Solibacteres', u'o__Solibacterales', u'f__', u'g__', u's__']
63	[u'k__Bacteria', u'p__Verrucomicrobia', u'c__[Spartobacteria]', u'o__[Chthoniobacterales]', u'f__[Chthoniobacteraceae]', u'g__DA101', u's__']
64	[u'k__Bacteria', u'p__Actinobacteria', u'c__Acidimicrobiia', u'o__Acidimicrobiales']
65	[u'k__Bacteria', u'p__Proteobacteria', u'c__Alphaproteobacteria', u'o__Rhodospirillales', u'f__Rhodospirillaceae', u'g__', u's__']
66	[u'k__Bacteria', u'p__Proteobacteria', u'c__Alphaproteobacteria', u'o__Rhizobiales', u'f__', u'g__', u's__']
67	[u'k__Bacteria', u'p__Bacteroidetes', u'c__Cytophagia', u'o__Cytophagales', u'f__Cytophagaceae', u'g__', u's__']
68	[u'k__Bacteria', u'p__Planctomycetes', u'c__Planctomycetia', u'o__Gemmatales', u'f__Isosphaeraceae']
69	[u'k__Bacteria', u'p__Proteobacteria', u'c__Alphaproteobacteria', u'o__Sphingomonadales', u'f__Sphingomonadaceae']
70	[u'k__Bacteria', u'p__Proteobacteria', u'c__Betaproteobacteria', u'o__Burkholderiales', u'f__Comamonadaceae', u'g__Methylibium', u's__']
71	[u'k__Bacteria', u'p__Acidobacteria', u'c__Solibacteres', u'o__Solibacterales', u'f__', u'g__', u's__']
72	[u'k__Bacteria', u'p__Proteobacteria', u'c__Betaproteobacteria', u'o__Burkholderiales', u'f__Comamonadaceae']
73	[u'k__Bacteria', u'p__Actinobacteria', u'c__Acidimicrobiia', u'o__Acidimicrobiales', u'f__C111', u'g__', u's__']
74	[u'k__Bacteria', u'p__Acidobacteria', u'c__Acidobacteria-6', u'o__iii1-15', u'f__', u'g__', u's__']
75	[u'k__Bacteria', u'p__Bacteroidetes', u'c__[Saprospirae]', u'o__[Saprospirales]', u'f__Saprospiraceae', u'g__', u's__']
76	[u'k__Bacteria', u'p__Proteobacteria', u'c__Betaproteobacteria', u'o__Burkholderiales', u'f__Comamonadaceae', u'g__Variovorax', u's__']
77	[u'k__Bacteria', u'p__Proteobacteria', u'c__Betaproteobacteria', u'o__Burkholderiales', u'f__Comamonadaceae']
78	[u'k__Bacteria', u'p__Verrucomicrobia', u'c__[Spartobacteria]', u'o__[Chthoniobacterales]', u'f__[Chthoniobacteraceae]', u'g__DA101', u's__']
79	[u'k__Bacteria', u'p__Proteobacteria', u'c__Alphaproteobacteria', u'o__Rhizobiales', u'f__Phyllobacteriaceae', u'g__Mesorhizobium', u's__']
80	[u'k__Bacteria', u'p__Proteobacteria', u'c__Betaproteobacteria', u'o__Burkholderiales', u'f__Comamonadaceae', u'g__Methylibium', u's__']
81	[u'k__Bacteria', u'p__Proteobacteria', u'c__Betaproteobacteria', u'o__Burkholderiales', u'f__Oxalobacteraceae']
82	[u'k__Bacteria', u'p__Verrucomicrobia', u'c__Opitutae', u'o__Opitutales', u'f__Opitutaceae', u'g__', u's__']
83	[u'k__Bacteria', u'p__Planctomycetes', u'c__Planctomycetia', u'o__Planctomycetales', u'f__Planctomycetaceae', u'g__Planctomyces', u's__']
84	[u'k__Bacteria', u'p__Actinobacteria', u'c__Actinobacteria', u'o__Actinomycetales', u'f__Streptomycetaceae', u'g__Streptomyces']
85	[u'k__Bacteria', u'p__Proteobacteria', u'c__Alphaproteobacteria', u'o__Rhodospirillales', u'f__Rhodospirillaceae', u'g__', u's__']
86	[u'k__Bacteria', u'p__Actinobacteria', u'c__Actinobacteria', u'o__Actinomycetales', u'f__Streptosporangiaceae', u'g__', u's__']
87	[u'k__Bacteria', u'p__Proteobacteria', u'c__Gammaproteobacteria', u'o__Xanthomonadales', u'f__Sinobacteraceae', u'g__', u's__']
88	[u'k__Bacteria', u'p__Proteobacteria', u'c__Alphaproteobacteria', u'o__Rhizobiales', u'f__Phyllobacteriaceae', u'g__Mesorhizobium', u's__']
89	[u'k__Bacteria', u'p__Proteobacteria', u'c__Betaproteobacteria', u'o__Burkholderiales', u'f__Comamonadaceae']
90	[u'k__Bacteria', u'p__Acidobacteria', u'c__Solibacteres', u'o__Solibacterales', u'f__', u'g__', u's__']
91	[u'k__Bacteria', u'p__Proteobacteria', u'c__Alphaproteobacteria', u'o__Rhizobiales', u'f__Rhizobiaceae']
92	[u'k__Bacteria', u'p__Bacteroidetes', u'c__[Saprospirae]', u'o__[Saprospirales]', u'f__Chitinophagaceae', u'g__', u's__']
93	[u'k__Bacteria', u'p__Nitrospirae', u'c__Nitrospira', u'o__Nitrospirales', u'f__Nitrospiraceae', u'g__Nitrospira', u's__']
94	[u'k__Bacteria', u'p__Proteobacteria', u'c__Alphaproteobacteria', u'o__Rhizobiales', u'f__Hyphomicrobiaceae', u'g__', u's__']
95	[u'k__Bacteria', u'p__Planctomycetes', u'c__Planctomycetia', u'o__Gemmatales', u'f__Gemmataceae', u'g__Gemmata', u's__']
96	[u'k__Bacteria', u'p__Proteobacteria', u'c__Deltaproteobacteria', u'o__Myxococcales', u'f__Haliangiaceae', u'g__', u's__']
97	[u'k__Bacteria', u'p__Acidobacteria', u'c__Solibacteres', u'o__Solibacterales', u'f__', u'g__', u's__']
98	[u'k__Bacteria', u'p__Proteobacteria', u'c__Deltaproteobacteria', u'o__Myxococcales', u'f__Haliangiaceae', u'g__', u's__']
99	[u'k__Bacteria', u'p__Elusimicrobia', u'c__Elusimicrobia', u'o__Elusimicrobiales', u'f__', u'g__', u's__']
100	[u'k__Bacteria', u'p__Proteobacteria', u'c__Alphaproteobacteria', u'o__Sphingomonadales', u'f__Sphingomonadaceae', u'g__Kaistobacter', u's__']
101	[u'k__Bacteria', u'p__Actinobacteria', u'c__Actinobacteria', u'o__Actinomycetales', u'f__Streptomycetaceae']
102	[u'k__Bacteria', u'p__Verrucomicrobia', u'c__Verrucomicrobiae', u'o__Verrucomicrobiales', u'f__Verrucomicrobiaceae', u'g__Luteolibacter', u's__']
103	[u'k__Bacteria', u'p__Actinobacteria', u'c__Actinobacteria', u'o__Actinomycetales', u'f__Nocardioidaceae']
104	[u'k__Bacteria', u'p__Bacteroidetes', u'c__[Saprospirae]', u'o__[Saprospirales]', u'f__Chitinophagaceae']
105	[u'k__Bacteria', u'p__Proteobacteria', u'c__Gammaproteobacteria', u'o__Xanthomonadales', u'f__Sinobacteraceae', u'g__', u's__']
106	[u'k__Bacteria', u'p__Proteobacteria', u'c__Alphaproteobacteria', u'o__Rhizobiales']
107	[u'k__Bacteria', u'p__Proteobacteria', u'c__Deltaproteobacteria', u'o__Myxococcales', u'f__', u'g__', u's__']
108	[u'k__Bacteria', u'p__WS3', u'c__PRR-12', u'o__Sediment-1', u'f__PRR-10', u'g__', u's__']
109	[u'k__Bacteria', u'p__Proteobacteria', u'c__Betaproteobacteria', u'o__Burkholderiales', u'f__Comamonadaceae', u'g__Methylibium', u's__']
110	[u'k__Bacteria', u'p__Proteobacteria', u'c__Alphaproteobacteria', u'o__Rhizobiales', u'f__', u'g__', u's__']
111	[u'k__Bacteria', u'p__Proteobacteria', u'c__Betaproteobacteria', u'o__Burkholderiales', u'f__Comamonadaceae', u'g__Rhodoferax', u's__']
112	[u'k__Bacteria', u'p__Proteobacteria', u'c__Betaproteobacteria', u'o__Rhodocyclales', u'f__Rhodocyclaceae', u'g__Propionivibrio', u's__']
113	[u'k__Bacteria', u'p__Actinobacteria', u'c__Thermoleophilia', u'o__Solirubrobacterales', u'f__', u'g__', u's__']
114	[u'k__Bacteria', u'p__Chloroflexi', u'c__S085', u'o__', u'f__', u'g__', u's__']
115	[u'k__Bacteria', u'p__Proteobacteria', u'c__Betaproteobacteria', u'o__Burkholderiales', u'f__Comamonadaceae']
116	[u'k__Bacteria', u'p__Verrucomicrobia', u'c__[Spartobacteria]', u'o__[Chthoniobacterales]', u'f__[Chthoniobacteraceae]', u'g__', u's__']
117	[u'k__Bacteria', u'p__Proteobacteria', u'c__Alphaproteobacteria', u'o__Rhodobacterales', u'f__Hyphomonadaceae', u'g__', u's__']
118	[u'k__Bacteria', u'p__Actinobacteria', u'c__Actinobacteria', u'o__Actinomycetales', u'f__Micrococcaceae']
119	[u'k__Bacteria', u'p__Acidobacteria', u'c__Acidobacteria-6']
120	[u'k__Bacteria', u'p__Actinobacteria', u'c__Actinobacteria', u'o__Actinomycetales', u'f__Mycobacteriaceae', u'g__Mycobacterium', u's__']
121	[u'k__Bacteria', u'p__Verrucomicrobia', u'c__Opitutae', u'o__Opitutales', u'f__Opitutaceae', u'g__', u's__']
122	[u'k__Bacteria', u'p__Actinobacteria', u'c__Acidimicrobiia', u'o__Acidimicrobiales', u'f__', u'g__', u's__']
123	[u'k__Bacteria', u'p__Bacteroidetes', u'c__Sphingobacteriia', u'o__Sphingobacteriales', u'f__', u'g__', u's__']
124	[u'k__Bacteria', u'p__Bacteroidetes', u'c__[Saprospirae]', u'o__[Saprospirales]', u'f__Chitinophagaceae', u'g__', u's__']
125	[u'k__Bacteria', u'p__Proteobacteria', u'c__Betaproteobacteria', u'o__Burkholderiales', u'f__Oxalobacteraceae']
126	[u'k__Bacteria', u'p__Proteobacteria', u'c__Alphaproteobacteria', u'o__Rhizobiales', u'f__Hyphomicrobiaceae', u'g__Pedomicrobium', u's__']
127	[u'k__Bacteria', u'p__Proteobacteria', u'c__Deltaproteobacteria', u'o__Myxococcales', u'f__OM27', u'g__', u's__']
128	[u'k__Bacteria', u'p__Acidobacteria', u'c__iii1-8', u'o__DS-18', u'f__', u'g__', u's__']
129	[u'k__Bacteria', u'p__Proteobacteria', u'c__Betaproteobacteria', u'o__Burkholderiales', u'f__Comamonadaceae', u'g__Methylibium', u's__']
130	[u'k__Bacteria', u'p__Proteobacteria', u'c__Alphaproteobacteria', u'o__Sphingomonadales', u'f__Sphingomonadaceae', u'g__Kaistobacter', u's__']
131	[u'k__Bacteria', u'p__Proteobacteria', u'c__Betaproteobacteria', u'o__Burkholderiales', u'f__Comamonadaceae', u'g__Methylibium']
132	[u'k__Bacteria', u'p__Proteobacteria', u'c__Deltaproteobacteria', u'o__Myxococcales', u'f__Haliangiaceae', u'g__', u's__']
133	[u'k__Bacteria', u'p__Actinobacteria', u'c__Actinobacteria', u'o__Actinomycetales', u'f__Actinosynnemataceae']
134	[u'k__Bacteria', u'p__Proteobacteria', u'c__Betaproteobacteria', u'o__Burkholderiales', u'f__Comamonadaceae']
135	[u'k__Bacteria', u'p__Actinobacteria', u'c__Actinobacteria', u'o__Actinomycetales', u'f__Microbacteriaceae']
136	[u'k__Bacteria', u'p__Proteobacteria', u'c__Alphaproteobacteria', u'o__Rhizobiales', u'f__Hyphomicrobiaceae']
137	[u'k__Bacteria', u'p__Gemmatimonadetes', u'c__Gemmatimonadetes', u'o__', u'f__', u'g__', u's__']
138	[u'k__Bacteria', u'p__Armatimonadetes', u'c__[Fimbriimonadia]', u'o__[Fimbriimonadales]', u'f__[Fimbriimonadaceae]', u'g__Fimbriimonas', u's__']
139	[u'k__Bacteria', u'p__Proteobacteria', u'c__Deltaproteobacteria', u'o__Myxococcales', u'f__OM27', u'g__', u's__']
140	[u'k__Bacteria', u'p__Proteobacteria', u'c__Alphaproteobacteria', u'o__Rhizobiales', u'f__Hyphomicrobiaceae', u'g__Hyphomicrobium']
141	[u'k__Bacteria', u'p__Chloroflexi', u'c__Ellin6529', u'o__', u'f__', u'g__', u's__']
142	[u'k__Bacteria', u'p__Proteobacteria', u'c__Betaproteobacteria', u'o__SC-I-84', u'f__', u'g__', u's__']
143	[u'k__Bacteria', u'p__Proteobacteria', u'c__Betaproteobacteria', u'o__Burkholderiales', u'f__Comamonadaceae']
144	[u'k__Bacteria', u'p__Acidobacteria', u'c__Acidobacteria-6', u'o__iii1-15', u'f__', u'g__', u's__']
145	[u'k__Bacteria', u'p__Proteobacteria', u'c__Deltaproteobacteria', u'o__Myxococcales', u'f__Haliangiaceae', u'g__', u's__']
146	[u'k__Bacteria', u'p__Acidobacteria', u'c__Acidobacteria-6']
147	[u'k__Bacteria', u'p__Planctomycetes', u'c__Planctomycetia', u'o__Pirellulales', u'f__Pirellulaceae', u'g__A17', u's__']
148	[u'k__Bacteria', u'p__Proteobacteria', u'c__Betaproteobacteria', u'o__Rhodocyclales', u'f__Rhodocyclaceae', u'g__Dechloromonas', u's__']
149	[u'k__Bacteria', u'p__Actinobacteria', u'c__Acidimicrobiia', u'o__Acidimicrobiales', u'f__', u'g__', u's__']
150	[u'k__Bacteria', u'p__Proteobacteria', u'c__Betaproteobacteria', u'o__Burkholderiales', u'f__Comamonadaceae']
151	[u'k__Bacteria', u'p__Proteobacteria', u'c__Alphaproteobacteria', u'o__Rhodospirillales', u'f__Rhodospirillaceae', u'g__', u's__']
152	[u'k__Bacteria', u'p__Proteobacteria', u'c__Alphaproteobacteria', u'o__Rhizobiales', u'f__Hyphomicrobiaceae', u'g__Rhodoplanes', u's__']
153	[u'k__Bacteria', u'p__Proteobacteria', u'c__Gammaproteobacteria', u'o__Xanthomonadales', u'f__Sinobacteraceae', u'g__', u's__']
154	[u'k__Bacteria', u'p__Proteobacteria', u'c__Alphaproteobacteria', u'o__Caulobacterales', u'f__Caulobacteraceae', u'g__', u's__']
155	[u'k__Bacteria', u'p__Proteobacteria', u'c__Alphaproteobacteria', u'o__Sphingomonadales', u'f__Sphingomonadaceae', u'g__Kaistobacter', u's__']
156	[u'k__Bacteria', u'p__Bacteroidetes', u'c__[Saprospirae]', u'o__[Saprospirales]', u'f__Saprospiraceae', u'g__', u's__']
157	[u'k__Bacteria', u'p__Proteobacteria', u'c__Deltaproteobacteria', u'o__Myxococcales', u'f__', u'g__', u's__']
158	[u'k__Bacteria', u'p__Bacteroidetes', u'c__[Saprospirae]', u'o__[Saprospirales]', u'f__Chitinophagaceae', u'g__', u's__']
159	[u'k__Bacteria', u'p__Actinobacteria', u'c__Actinobacteria', u'o__Actinomycetales', u'f__Intrasporangiaceae']
160	[u'k__Bacteria', u'p__Proteobacteria', u'c__Alphaproteobacteria', u'o__Rhizobiales', u'f__Hyphomicrobiaceae', u'g__Hyphomicrobium']
161	[u'k__Bacteria', u'p__Verrucomicrobia', u'c__[Pedosphaerae]', u'o__[Pedosphaerales]', u'f__auto67_4W', u'g__', u's__']
162	[u'k__Bacteria', u'p__Verrucomicrobia', u'c__[Spartobacteria]', u'o__[Chthoniobacterales]', u'f__[Chthoniobacteraceae]', u'g__DA101', u's__']
163	[u'k__Bacteria', u'p__Proteobacteria', u'c__Betaproteobacteria', u'o__Burkholderiales', u'f__Comamonadaceae', u'g__Hydrogenophaga', u's__']
164	[u'k__Bacteria', u'p__Proteobacteria', u'c__Alphaproteobacteria', u'o__Sphingomonadales', u'f__Sphingomonadaceae', u'g__Kaistobacter', u's__']
165	[u'k__Bacteria', u'p__Actinobacteria', u'c__Actinobacteria', u'o__Actinomycetales', u'f__Intrasporangiaceae', u'g__Terracoccus', u's__']
166	[u'k__Bacteria', u'p__Acidobacteria', u'c__Acidobacteria-6']
167	[u'k__Bacteria', u'p__Proteobacteria', u'c__Betaproteobacteria', u'o__Burkholderiales', u'f__Comamonadaceae']
168	[u'k__Bacteria', u'p__Planctomycetes', u'c__Phycisphaerae', u'o__Phycisphaerales', u'f__', u'g__', u's__']
169	[u'k__Bacteria', u'p__Proteobacteria', u'c__Alphaproteobacteria', u'o__Rhizobiales']
170	[u'k__Bacteria', u'p__Gemmatimonadetes', u'c__Gemmatimonadetes', u'o__KD8-87', u'f__', u'g__', u's__']
171	[u'k__Bacteria', u'p__Proteobacteria', u'c__Alphaproteobacteria', u'o__Caulobacterales', u'f__Caulobacteraceae']
172	[u'k__Bacteria', u'p__Proteobacteria', u'c__Betaproteobacteria', u'o__Burkholderiales', u'f__Comamonadaceae']
173	[u'k__Bacteria', u'p__Proteobacteria', u'c__Alphaproteobacteria', u'o__Rhizobiales']
174	[u'k__Bacteria', u'p__Actinobacteria', u'c__Actinobacteria', u'o__Actinomycetales', u'f__Nocardioidaceae', u'g__', u's__']
175	[u'k__Bacteria', u'p__Proteobacteria', u'c__Deltaproteobacteria', u'o__Myxococcales', u'f__', u'g__', u's__']
176	[u'k__Bacteria', u'p__Proteobacteria', u'c__Betaproteobacteria', u'o__Neisseriales', u'f__Neisseriaceae', u'g__Chitinimonas', u's__taiwanensis']
177	[u'k__Bacteria', u'p__Proteobacteria', u'c__Alphaproteobacteria', u'o__Rhizobiales', u'f__Hyphomicrobiaceae', u'g__Rhodoplanes', u's__']
178	[u'k__Bacteria', u'p__Verrucomicrobia', u'c__Opitutae', u'o__Opitutales', u'f__Opitutaceae', u'g__Opitutus', u's__']
179	[u'k__Bacteria', u'p__Actinobacteria', u'c__Actinobacteria', u'o__Actinomycetales', u'f__Streptomycetaceae']
180	[u'k__Bacteria', u'p__Proteobacteria', u'c__Betaproteobacteria', u'o__Burkholderiales', u'f__Oxalobacteraceae', u'g__Janthinobacterium', u's__']
181	[u'k__Bacteria', u'p__Proteobacteria', u'c__Alphaproteobacteria', u'o__Rhodospirillales', u'f__Rhodospirillaceae', u'g__', u's__']
182	[u'k__Bacteria', u'p__Proteobacteria', u'c__Betaproteobacteria', u'o__SC-I-84', u'f__', u'g__', u's__']
183	[u'k__Bacteria', u'p__Proteobacteria', u'c__Betaproteobacteria', u'o__Burkholderiales', u'f__Comamonadaceae']
184	[u'k__Bacteria', u'p__Proteobacteria', u'c__Gammaproteobacteria', u'o__Xanthomonadales', u'f__Sinobacteraceae', u'g__', u's__']
185	[u'k__Bacteria', u'p__Proteobacteria', u'c__Alphaproteobacteria', u'o__Rhizobiales', u'f__Bradyrhizobiaceae', u'g__Bradyrhizobium', u's__']
186	[u'k__Bacteria', u'p__Bacteroidetes', u'c__[Saprospirae]', u'o__[Saprospirales]', u'f__Chitinophagaceae']
187	[u'k__Bacteria', u'p__Planctomycetes', u'c__Phycisphaerae', u'o__WD2101', u'f__', u'g__', u's__']
188	[u'k__Bacteria', u'p__Proteobacteria', u'c__Alphaproteobacteria', u'o__Rhizobiales', u'f__Hyphomicrobiaceae', u'g__Devosia', u's__']
189	[u'k__Bacteria', u'p__Actinobacteria', u'c__Acidimicrobiia', u'o__Acidimicrobiales', u'f__EB1017', u'g__', u's__']
190	[u'k__Bacteria', u'p__Proteobacteria', u'c__Alphaproteobacteria', u'o__Rhodospirillales', u'f__Rhodospirillaceae', u'g__', u's__']
191	[u'k__Bacteria', u'p__Chloroflexi', u'c__S085', u'o__', u'f__', u'g__', u's__']
192	[u'k__Bacteria', u'p__Actinobacteria', u'c__Actinobacteria', u'o__Actinomycetales', u'f__Actinosynnemataceae']
193	[u'k__Bacteria', u'p__Acidobacteria', u'c__Acidobacteria-6']
194	[u'k__Bacteria', u'p__Proteobacteria', u'c__Alphaproteobacteria', u'o__Sphingomonadales', u'f__Sphingomonadaceae', u'g__Kaistobacter', u's__']
195	[u'k__Bacteria', u'p__Proteobacteria', u'c__Alphaproteobacteria', u'o__Rhizobiales', u'f__Phyllobacteriaceae']
196	[u'k__Bacteria', u'p__Proteobacteria', u'c__Gammaproteobacteria', u'o__Xanthomonadales', u'f__Sinobacteraceae', u'g__', u's__']
197	[u'k__Bacteria', u'p__Armatimonadetes', u'c__[Fimbriimonadia]', u'o__[Fimbriimonadales]', u'f__[Fimbriimonadaceae]']
198	[u'k__Bacteria', u'p__Actinobacteria', u'c__Actinobacteria', u'o__Actinomycetales', u'f__Intrasporangiaceae', u'g__Oryzihumus', u's__leptocrescens']
199	[u'k__Bacteria', u'p__Proteobacteria', u'c__Gammaproteobacteria', u'o__Xanthomonadales', u'f__Sinobacteraceae', u'g__', u's__']
200	[u'k__Bacteria', u'p__Proteobacteria', u'c__Alphaproteobacteria', u'o__Rhizobiales', u'f__Bradyrhizobiaceae', u'g__Bradyrhizobium', u's__']
201	[u'k__Bacteria', u'p__Bacteroidetes', u'c__[Saprospirae]', u'o__[Saprospirales]', u'f__Saprospiraceae', u'g__', u's__']
202	[u'k__Bacteria', u'p__Actinobacteria', u'c__Actinobacteria', u'o__Actinomycetales', u'f__Micromonosporaceae', u'g__Actinoplanes', u's__']
203	[u'k__Bacteria', u'p__Proteobacteria', u'c__Betaproteobacteria', u'o__Ellin6067', u'f__', u'g__', u's__']
204	[u'k__Bacteria', u'p__Proteobacteria', u'c__Alphaproteobacteria', u'o__Sphingomonadales', u'f__Sphingomonadaceae', u'g__Kaistobacter', u's__']
205	[u'k__Bacteria', u'p__Actinobacteria', u'c__Actinobacteria', u'o__Actinomycetales', u'f__Micromonosporaceae', u'g__Dactylosporangium', u's__']
206	[u'k__Bacteria', u'p__Bacteroidetes', u'c__[Saprospirae]', u'o__[Saprospirales]', u'f__Chitinophagaceae', u'g__', u's__']
207	[u'k__Bacteria', u'p__Proteobacteria', u'c__Betaproteobacteria', u'o__Burkholderiales', u'f__Comamonadaceae']
208	[u'k__Bacteria', u'p__Actinobacteria', u'c__Actinobacteria', u'o__Actinomycetales', u'f__Streptomycetaceae', u'g__Streptomyces', u's__mirabilis']
209	[u'k__Bacteria', u'p__Proteobacteria', u'c__Betaproteobacteria', u'o__SC-I-84', u'f__', u'g__', u's__']
210	[u'k__Bacteria', u'p__Actinobacteria', u'c__Actinobacteria', u'o__Micrococcales', u'f__', u'g__', u's__']
211	[u'k__Bacteria', u'p__Proteobacteria', u'c__Alphaproteobacteria', u'o__Rhizobiales', u'f__Bradyrhizobiaceae', u'g__Bradyrhizobium', u's__']
212	[u'k__Bacteria', u'p__Proteobacteria', u'c__Alphaproteobacteria', u'o__Rhodospirillales', u'f__', u'g__', u's__']
213	[u'k__Bacteria', u'p__Acidobacteria', u'c__Acidobacteria-6', u'o__iii1-15', u'f__', u'g__', u's__']
214	[u'k__Bacteria', u'p__Proteobacteria', u'c__Alphaproteobacteria', u'o__Rhizobiales', u'f__Phyllobacteriaceae']
215	[u'k__Bacteria', u'p__Acidobacteria', u'c__Acidobacteria-6']
216	[u'k__Bacteria', u'p__Chloroflexi', u'c__TK10', u'o__AKYG885', u'f__Dolo_23', u'g__', u's__']
217	[u'k__Bacteria', u'p__Proteobacteria', u'c__Gammaproteobacteria', u'o__Xanthomonadales', u'f__Sinobacteraceae', u'g__Steroidobacter', u's__']
218	[u'k__Bacteria', u'p__Actinobacteria', u'c__Thermoleophilia', u'o__Gaiellales', u'f__Gaiellaceae', u'g__', u's__']
219	[u'k__Bacteria', u'p__Proteobacteria', u'c__Alphaproteobacteria', u'o__Sphingomonadales', u'f__Sphingomonadaceae', u'g__Kaistobacter', u's__']
220	[u'k__Bacteria', u'p__Chloroflexi', u'c__Chloroflexi', u'o__[Roseiflexales]', u'f__[Kouleothrixaceae]', u'g__', u's__']
221	[u'k__Bacteria', u'p__Proteobacteria', u'c__Betaproteobacteria', u'o__Burkholderiales', u'f__Comamonadaceae']
222	[u'k__Bacteria', u'p__Proteobacteria', u'c__Gammaproteobacteria', u'o__Xanthomonadales', u'f__Xanthomonadaceae']
223	[u'k__Bacteria', u'p__Proteobacteria', u'c__Betaproteobacteria', u'o__MND1', u'f__', u'g__', u's__']
224	[u'k__Bacteria', u'p__Bacteroidetes', u'c__Cytophagia', u'o__Cytophagales', u'f__Cytophagaceae', u'g__', u's__']
225	[u'k__Bacteria', u'p__Acidobacteria', u'c__Solibacteres', u'o__Solibacterales', u'f__Solibacteraceae', u'g__Candidatus Solibacter', u's__']
226	[u'k__Bacteria', u'p__Proteobacteria', u'c__Alphaproteobacteria', u'o__Ellin329', u'f__', u'g__', u's__']
227	[u'k__Bacteria', u'p__Acidobacteria', u'c__Acidobacteria-6', u'o__iii1-15', u'f__', u'g__', u's__']
228	[u'k__Bacteria', u'p__Proteobacteria', u'c__Alphaproteobacteria', u'o__Ellin329', u'f__', u'g__', u's__']
229	[u'k__Bacteria', u'p__Proteobacteria', u'c__Alphaproteobacteria', u'o__Rhizobiales', u'f__Hyphomicrobiaceae', u'g__Rhodoplanes', u's__']
230	[u'k__Bacteria', u'p__Bacteroidetes', u'c__Cytophagia', u'o__Cytophagales', u'f__Cytophagaceae', u'g__', u's__']
231	[u'k__Bacteria', u'p__Proteobacteria', u'c__Gammaproteobacteria', u'o__Xanthomonadales', u'f__Sinobacteraceae', u'g__', u's__']
232	[u'k__Bacteria', u'p__Proteobacteria', u'c__Alphaproteobacteria', u'o__Rhizobiales', u'f__Hyphomicrobiaceae', u'g__Rhodoplanes', u's__']
233	[u'k__Bacteria', u'p__Bacteroidetes', u'c__Cytophagia', u'o__Cytophagales', u'f__Cytophagaceae', u'g__', u's__']
234	[u'k__Bacteria', u'p__Proteobacteria', u'c__Alphaproteobacteria', u'o__Sphingomonadales', u'f__Sphingomonadaceae', u'g__Kaistobacter', u's__']
235	[u'k__Bacteria', u'p__Acidobacteria', u'c__[Chloracidobacteria]', u'o__RB41', u'f__', u'g__', u's__']
236	[u'k__Bacteria', u'p__Actinobacteria', u'c__Acidimicrobiia', u'o__Acidimicrobiales', u'f__', u'g__', u's__']
237	[u'k__Bacteria', u'p__Proteobacteria', u'c__Betaproteobacteria', u'o__Burkholderiales', u'f__Comamonadaceae']
238	[u'k__Bacteria', u'p__Gemmatimonadetes', u'c__Gemm-1', u'o__', u'f__', u'g__', u's__']
239	[u'k__Bacteria', u'p__Chloroflexi', u'c__Chloroflexi', u'o__[Roseiflexales]', u'f__[Kouleothrixaceae]', u'g__', u's__']
240	[u'k__Bacteria', u'p__Actinobacteria', u'c__Acidimicrobiia', u'o__Acidimicrobiales', u'f__C111', u'g__', u's__']
241	[u'k__Bacteria', u'p__Bacteroidetes', u'c__[Saprospirae]', u'o__[Saprospirales]', u'f__Chitinophagaceae', u'g__', u's__']
242	[u'k__Bacteria', u'p__Gemmatimonadetes', u'c__Gemm-1', u'o__', u'f__', u'g__', u's__']
243	[u'k__Bacteria', u'p__Actinobacteria', u'c__Actinobacteria', u'o__Actinomycetales', u'f__Streptomycetaceae']
244	[u'k__Bacteria', u'p__Acidobacteria', u'c__Acidobacteria-6']
245	[u'k__Bacteria', u'p__Proteobacteria', u'c__Alphaproteobacteria', u'o__Rhizobiales']
246	[u'k__Bacteria', u'p__Proteobacteria', u'c__Deltaproteobacteria', u'o__Myxococcales']
247	[u'k__Bacteria', u'p__Proteobacteria', u'c__Alphaproteobacteria', u'o__Sphingomonadales', u'f__Sphingomonadaceae', u'g__Kaistobacter', u's__']
248	[u'k__Bacteria', u'p__Proteobacteria', u'c__Betaproteobacteria', u'o__', u'f__', u'g__', u's__']
249	[u'k__Bacteria', u'p__Acidobacteria', u'c__Acidobacteria-6', u'o__CCU21', u'f__', u'g__', u's__']
250	[u'k__Bacteria', u'p__Proteobacteria', u'c__Alphaproteobacteria', u'o__Rhizobiales', u'f__Hyphomicrobiaceae', u'g__Pedomicrobium', u's__']
251	[u'k__Bacteria', u'p__Nitrospirae', u'c__Nitrospira', u'o__Nitrospirales', u'f__Nitrospiraceae', u'g__Nitrospira', u's__']
252	[u'k__Bacteria', u'p__Armatimonadetes', u'c__[Fimbriimonadia]', u'o__[Fimbriimonadales]', u'f__[Fimbriimonadaceae]']
253	[u'k__Bacteria', u'p__Proteobacteria', u'c__Alphaproteobacteria', u'o__Rhodospirillales', u'f__Rhodospirillaceae', u'g__', u's__']
254	[u'k__Bacteria', u'p__Planctomycetes', u'c__Planctomycetia', u'o__Pirellulales', u'f__Pirellulaceae', u'g__', u's__']
255	[u'k__Bacteria', u'p__Actinobacteria', u'c__Thermoleophilia', u'o__Gaiellales', u'f__Gaiellaceae', u'g__', u's__']
256	[u'k__Bacteria', u'p__Proteobacteria', u'c__Alphaproteobacteria', u'o__Rhizobiales']
257	[u'k__Bacteria', u'p__Verrucomicrobia', u'c__Opitutae', u'o__Opitutales', u'f__Opitutaceae', u'g__', u's__']
258	[u'k__Bacteria', u'p__Proteobacteria', u'c__Alphaproteobacteria', u'o__Rhizobiales', u'f__Hyphomicrobiaceae', u'g__Hyphomicrobium', u's__']
259	[u'k__Bacteria', u'p__Actinobacteria', u'c__Actinobacteria', u'o__Actinomycetales', u'f__Pseudonocardiaceae', u'g__Amycolatopsis', u's__']
260	[u'k__Bacteria', u'p__Chloroflexi', u'c__Chloroflexi', u'o__[Roseiflexales]', u'f__[Kouleothrixaceae]', u'g__', u's__']
261	[u'k__Bacteria', u'p__Proteobacteria', u'c__Alphaproteobacteria', u'o__Rhizobiales', u'f__', u'g__', u's__']
262	[u'k__Bacteria', u'p__Proteobacteria', u'c__Alphaproteobacteria', u'o__Sphingomonadales', u'f__Sphingomonadaceae', u'g__Kaistobacter', u's__']
263	[u'k__Bacteria', u'p__Proteobacteria', u'c__Gammaproteobacteria', u'o__Pseudomonadales', u'f__Pseudomonadaceae', u'g__Pseudomonas']
264	[u'k__Bacteria', u'p__Actinobacteria', u'c__Actinobacteria', u'o__Actinomycetales', u'f__Nocardioidaceae', u'g__', u's__']
265	[u'k__Bacteria', u'p__Planctomycetes', u'c__vadinHA49', u'o__DH61', u'f__', u'g__', u's__']
266	[u'k__Bacteria', u'p__Chloroflexi', u'c__Chloroflexi', u'o__[Roseiflexales]', u'f__[Kouleothrixaceae]', u'g__', u's__']
267	[u'k__Bacteria', u'p__Proteobacteria', u'c__Alphaproteobacteria', u'o__Rhodospirillales', u'f__Rhodospirillaceae']
268	[u'k__Bacteria', u'p__Verrucomicrobia', u'c__[Pedosphaerae]', u'o__[Pedosphaerales]', u'f__Ellin517', u'g__', u's__']
269	[u'k__Bacteria', u'p__Actinobacteria', u'c__Acidimicrobiia', u'o__Acidimicrobiales', u'f__', u'g__', u's__']
270	[u'k__Bacteria', u'p__Proteobacteria', u'c__Alphaproteobacteria', u'o__Sphingomonadales', u'f__Sphingomonadaceae']
271	[u'k__Bacteria', u'p__Planctomycetes', u'c__Phycisphaerae', u'o__Phycisphaerales', u'f__', u'g__', u's__']
272	[u'k__Bacteria', u'p__Planctomycetes', u'c__Planctomycetia', u'o__Pirellulales', u'f__Pirellulaceae']
273	[u'k__Bacteria', u'p__Proteobacteria', u'c__Betaproteobacteria', u'o__Burkholderiales', u'f__Comamonadaceae']
274	[u'k__Bacteria', u'p__Proteobacteria', u'c__Alphaproteobacteria', u'o__Rhizobiales', u'f__Bradyrhizobiaceae']
275	[u'k__Bacteria', u'p__Actinobacteria', u'c__Actinobacteria', u'o__Actinomycetales', u'f__Streptomycetaceae']
276	[u'k__Bacteria', u'p__Proteobacteria', u'c__Betaproteobacteria', u'o__Burkholderiales', u'f__Comamonadaceae']
277	[u'k__Bacteria', u'p__Actinobacteria', u'c__Actinobacteria', u'o__Actinomycetales', u'f__Streptomycetaceae']
278	[u'k__Bacteria', u'p__Proteobacteria', u'c__Alphaproteobacteria', u'o__Sphingomonadales', u'f__Erythrobacteraceae', u'g__', u's__']
279	[u'k__Bacteria', u'p__Proteobacteria', u'c__Alphaproteobacteria', u'o__Rhizobiales', u'f__Hyphomicrobiaceae', u'g__Devosia', u's__']
280	[u'k__Bacteria', u'p__Proteobacteria', u'c__Deltaproteobacteria', u'o__Myxococcales', u'f__Haliangiaceae', u'g__', u's__']
281	[u'k__Bacteria', u'p__Proteobacteria', u'c__Alphaproteobacteria', u'o__Rhizobiales']
282	[u'k__Bacteria', u'p__Acidobacteria', u'c__Acidobacteria-6', u'o__CCU21', u'f__', u'g__', u's__']
283	[u'k__Bacteria', u'p__Proteobacteria', u'c__Alphaproteobacteria', u'o__Rhizobiales', u'f__Hyphomicrobiaceae', u'g__Rhodoplanes', u's__']
284	[u'k__Bacteria', u'p__Proteobacteria', u'c__Alphaproteobacteria', u'o__Ellin329', u'f__', u'g__', u's__']
285	[u'k__Bacteria', u'p__Acidobacteria', u'c__[Chloracidobacteria]', u'o__RB41', u'f__', u'g__', u's__']
286	[u'k__Bacteria', u'p__Proteobacteria', u'c__Alphaproteobacteria', u'o__Sphingomonadales', u'f__Sphingomonadaceae', u'g__Kaistobacter', u's__']
287	[u'k__Bacteria', u'p__Acidobacteria', u'c__Acidobacteria-6', u'o__iii1-15', u'f__RB40', u'g__', u's__']
288	[u'k__Bacteria', u'p__Actinobacteria', u'c__Actinobacteria', u'o__Actinomycetales', u'f__Micrococcaceae']
289	[u'k__Bacteria', u'p__Bacteroidetes', u'c__[Saprospirae]', u'o__[Saprospirales]', u'f__Chitinophagaceae', u'g__Flavisolibacter', u's__']
290	[u'k__Bacteria', u'p__Proteobacteria', u'c__Alphaproteobacteria', u'o__Sphingomonadales', u'f__Sphingomonadaceae', u'g__Kaistobacter', u's__']
291	[u'k__Bacteria', u'p__Proteobacteria']
292	[u'k__Bacteria', u'p__Nitrospirae', u'c__Nitrospira', u'o__Nitrospirales', u'f__Nitrospiraceae', u'g__Nitrospira', u's__']
293	[u'k__Bacteria', u'p__Proteobacteria', u'c__Alphaproteobacteria', u'o__Rhizobiales', u'f__Phyllobacteriaceae', u'g__Mesorhizobium', u's__']
294	[u'k__Bacteria', u'p__Proteobacteria', u'c__Alphaproteobacteria', u'o__Rhizobiales', u'f__Hyphomicrobiaceae', u'g__Devosia', u's__']
295	[u'k__Bacteria', u'p__Proteobacteria', u'c__Betaproteobacteria', u'o__Burkholderiales', u'f__Comamonadaceae']
296	[u'k__Bacteria', u'p__Proteobacteria', u'c__Betaproteobacteria', u'o__Ellin6067', u'f__', u'g__', u's__']
297	[u'k__Bacteria', u'p__Actinobacteria', u'c__Actinobacteria', u'o__Actinomycetales', u'f__Streptomycetaceae']
298	[u'k__Bacteria', u'p__Proteobacteria', u'c__Alphaproteobacteria', u'o__Ellin329', u'f__', u'g__', u's__']
299	[u'k__Bacteria', u'p__Proteobacteria', u'c__Gammaproteobacteria', u'o__Xanthomonadales', u'f__Sinobacteraceae', u'g__', u's__']
300	[u'k__Bacteria', u'p__Planctomycetes', u'c__Pla4', u'o__', u'f__', u'g__', u's__']
301	[u'k__Bacteria', u'p__Proteobacteria', u'c__Alphaproteobacteria', u'o__Sphingomonadales', u'f__Sphingomonadaceae']
302	[u'k__Bacteria', u'p__Proteobacteria', u'c__Gammaproteobacteria', u'o__Pseudomonadales', u'f__Pseudomonadaceae', u'g__Pseudomonas']
303	[u'k__Bacteria', u'p__Acidobacteria', u'c__Solibacteres', u'o__Solibacterales', u'f__Solibacteraceae', u'g__', u's__']
304	[u'k__Bacteria', u'p__Planctomycetes', u'c__Planctomycetia', u'o__Pirellulales', u'f__Pirellulaceae', u'g__', u's__']
305	[u'k__Bacteria', u'p__Actinobacteria', u'c__Actinobacteria', u'o__Actinomycetales', u'f__Micrococcaceae']
306	[u'k__Bacteria', u'p__Acidobacteria', u'c__Solibacteres', u'o__Solibacterales', u'f__', u'g__', u's__']
307	[u'k__Bacteria', u'p__Acidobacteria', u'c__[Chloracidobacteria]', u'o__RB41', u'f__', u'g__', u's__']
308	[u'k__Bacteria', u'p__Proteobacteria', u'c__Alphaproteobacteria', u'o__Rhizobiales', u'f__Bradyrhizobiaceae']
309	[u'k__Bacteria', u'p__Verrucomicrobia', u'c__[Pedosphaerae]', u'o__[Pedosphaerales]', u'f__Ellin517', u'g__', u's__']
310	[u'k__Bacteria', u'p__Verrucomicrobia', u'c__Opitutae', u'o__Opitutales', u'f__Opitutaceae', u'g__Opitutus', u's__']
311	[u'k__Bacteria', u'p__Proteobacteria', u'c__Deltaproteobacteria', u'o__Myxococcales', u'f__', u'g__', u's__']
312	[u'k__Bacteria', u'p__Proteobacteria', u'c__Alphaproteobacteria', u'o__Caulobacterales', u'f__Caulobacteraceae', u'g__Phenylobacterium', u's__']
313	[u'k__Bacteria', u'p__Proteobacteria', u'c__Betaproteobacteria', u'o__IS-44', u'f__', u'g__', u's__']
314	[u'k__Bacteria', u'p__Proteobacteria', u'c__Alphaproteobacteria', u'o__Rhizobiales', u'f__Hyphomicrobiaceae']
315	[u'k__Bacteria', u'p__Planctomycetes', u'c__Planctomycetia', u'o__Gemmatales', u'f__Gemmataceae', u'g__Gemmata', u's__']
316	[u'k__Bacteria', u'p__Bacteroidetes', u'c__Cytophagia', u'o__Cytophagales', u'f__Cytophagaceae', u'g__', u's__']
317	[u'k__Bacteria', u'p__Proteobacteria', u'c__Alphaproteobacteria', u'o__Sphingomonadales', u'f__Sphingomonadaceae']
318	[u'k__Bacteria', u'p__Proteobacteria', u'c__Betaproteobacteria', u'o__Ellin6067', u'f__', u'g__', u's__']
319	[u'k__Bacteria', u'p__Acidobacteria', u'c__Acidobacteria-6', u'o__iii1-15', u'f__', u'g__', u's__']
320	[u'k__Bacteria', u'p__Proteobacteria', u'c__Deltaproteobacteria', u'o__Myxococcales', u'f__', u'g__', u's__']
321	[u'k__Bacteria', u'p__Planctomycetes', u'c__Planctomycetia', u'o__Pirellulales', u'f__Pirellulaceae', u'g__', u's__']
322	[u'k__Bacteria', u'p__Planctomycetes', u'c__', u'o__', u'f__', u'g__', u's__']
323	[u'k__Bacteria', u'p__Proteobacteria', u'c__Betaproteobacteria', u'o__Burkholderiales', u'f__Comamonadaceae']
324	[u'k__Bacteria', u'p__Bacteroidetes', u'c__[Saprospirae]', u'o__[Saprospirales]', u'f__Saprospiraceae', u'g__', u's__']
325	[u'k__Bacteria', u'p__Gemmatimonadetes', u'c__Gemmatimonadetes', u'o__Ellin5290', u'f__', u'g__', u's__']
326	[u'k__Bacteria', u'p__Proteobacteria', u'c__Alphaproteobacteria', u'o__Rhizobiales', u'f__Rhizobiaceae', u'g__Rhizobium', u's__']
327	[u'k__Bacteria', u'p__Proteobacteria', u'c__Alphaproteobacteria', u'o__Rhizobiales', u'f__Bradyrhizobiaceae', u'g__Bradyrhizobium', u's__']
328	[u'k__Bacteria', u'p__Proteobacteria', u'c__Alphaproteobacteria', u'o__Rhodospirillales', u'f__Rhodospirillaceae', u'g__', u's__']
329	[u'k__Bacteria', u'p__Proteobacteria', u'c__Alphaproteobacteria', u'o__Rhizobiales', u'f__Rhizobiaceae']
330	[u'k__Bacteria', u'p__Proteobacteria', u'c__Alphaproteobacteria', u'o__Rhizobiales', u'f__Rhizobiaceae', u'g__Kaistia', u's__']
331	[u'k__Bacteria', u'p__Acidobacteria', u'c__Solibacteres', u'o__Solibacterales', u'f__', u'g__', u's__']
332	[u'k__Bacteria', u'p__Actinobacteria', u'c__Actinobacteria', u'o__Actinomycetales', u'f__Micrococcaceae']
333	[u'k__Bacteria', u'p__Proteobacteria', u'c__Alphaproteobacteria', u'o__Rhizobiales', u'f__Hyphomicrobiaceae', u'g__Hyphomicrobium']
334	[u'k__Bacteria', u'p__Bacteroidetes', u'c__[Saprospirae]', u'o__[Saprospirales]', u'f__Chitinophagaceae', u'g__', u's__']
335	[u'k__Bacteria', u'p__Actinobacteria', u'c__Actinobacteria', u'o__Actinomycetales', u'f__Nocardioidaceae', u'g__', u's__']
336	[u'k__Bacteria', u'p__Proteobacteria', u'c__Alphaproteobacteria', u'o__Rhodospirillales', u'f__Rhodospirillaceae', u'g__', u's__']
337	[u'k__Bacteria', u'p__Actinobacteria', u'c__Acidimicrobiia', u'o__Acidimicrobiales', u'f__', u'g__', u's__']
338	[u'k__Bacteria', u'p__Proteobacteria', u'c__Betaproteobacteria', u'o__Burkholderiales', u'f__Comamonadaceae', u'g__Methylibium']
339	[u'k__Bacteria', u'p__Proteobacteria', u'c__Gammaproteobacteria', u'o__Xanthomonadales', u'f__Xanthomonadaceae', u'g__Dokdonella', u's__']
340	[u'k__Bacteria', u'p__Verrucomicrobia', u'c__Opitutae', u'o__Opitutales', u'f__Opitutaceae', u'g__Opitutus', u's__']
341	[u'k__Bacteria', u'p__Proteobacteria', u'c__Alphaproteobacteria', u'o__Caulobacterales', u'f__Caulobacteraceae', u'g__Phenylobacterium', u's__']
342	[u'k__Bacteria', u'p__Verrucomicrobia', u'c__[Pedosphaerae]', u'o__[Pedosphaerales]', u'f__auto67_4W', u'g__', u's__']
343	[u'k__Bacteria', u'p__Actinobacteria', u'c__Actinobacteria', u'o__Actinomycetales', u'f__Streptomycetaceae']
344	[u'k__Bacteria', u'p__Proteobacteria', u'c__Alphaproteobacteria', u'o__Rhizobiales', u'f__Beijerinckiaceae', u'g__', u's__']
345	[u'k__Bacteria', u'p__Actinobacteria', u'c__Actinobacteria', u'o__Actinomycetales', u'f__Nocardioidaceae']
346	[u'k__Bacteria', u'p__Verrucomicrobia', u'c__[Pedosphaerae]', u'o__[Pedosphaerales]']
347	[u'k__Bacteria', u'p__Proteobacteria', u'c__Alphaproteobacteria', u'o__Rhizobiales', u'f__', u'g__', u's__']
348	[u'k__Bacteria', u'p__Proteobacteria', u'c__Alphaproteobacteria', u'o__Rhodospirillales', u'f__Rhodospirillaceae', u'g__', u's__']
349	[u'k__Bacteria', u'p__Acidobacteria', u'c__Acidobacteria-6', u'o__iii1-15', u'f__', u'g__', u's__']
350	[u'k__Bacteria', u'p__Proteobacteria', u'c__Deltaproteobacteria', u'o__Myxococcales', u'f__OM27', u'g__', u's__']
351	[u'k__Bacteria', u'p__Actinobacteria', u'c__Acidimicrobiia', u'o__Acidimicrobiales', u'f__C111', u'g__', u's__']
352	[u'k__Bacteria', u'p__Proteobacteria', u'c__Alphaproteobacteria', u'o__Rhizobiales', u'f__Phyllobacteriaceae', u'g__Mesorhizobium', u's__']
353	[u'k__Bacteria', u'p__Proteobacteria', u'c__Betaproteobacteria', u'o__Ellin6067', u'f__', u'g__', u's__']
354	[u'k__Bacteria', u'p__Actinobacteria', u'c__Actinobacteria', u'o__Actinomycetales', u'f__Nocardioidaceae', u'g__', u's__']
355	[u'k__Bacteria', u'p__Proteobacteria', u'c__Alphaproteobacteria', u'o__Rhizobiales', u'f__Phyllobacteriaceae', u'g__Mesorhizobium', u's__']
356	[u'k__Bacteria', u'p__Proteobacteria', u'c__Alphaproteobacteria', u'o__Rhizobiales', u'f__Bradyrhizobiaceae']
357	[u'k__Bacteria', u'p__Chloroflexi', u'c__Chloroflexi', u'o__[Roseiflexales]', u'f__[Kouleothrixaceae]', u'g__', u's__']
358	[u'k__Bacteria', u'p__Acidobacteria', u'c__Acidobacteria-6', u'o__iii1-15', u'f__RB40', u'g__', u's__']
359	[u'k__Bacteria', u'p__Actinobacteria', u'c__Acidimicrobiia', u'o__Acidimicrobiales', u'f__EB1017', u'g__', u's__']
360	[u'k__Bacteria', u'p__Verrucomicrobia', u'c__Verrucomicrobiae', u'o__Verrucomicrobiales', u'f__Verrucomicrobiaceae', u'g__', u's__']
361	[u'k__Bacteria', u'p__Proteobacteria', u'c__Deltaproteobacteria', u'o__Desulfuromonadales', u'f__Geobacteraceae', u'g__', u's__']
362	[u'k__Bacteria', u'p__Actinobacteria', u'c__Actinobacteria', u'o__Actinomycetales', u'f__Micromonosporaceae', u'g__Pilimelia', u's__']
363	[u'k__Bacteria', u'p__Acidobacteria', u'c__[Chloracidobacteria]', u'o__RB41', u'f__', u'g__', u's__']
364	[u'k__Bacteria', u'p__OD1', u'c__ZB2', u'o__', u'f__', u'g__', u's__']
365	[u'k__Bacteria', u'p__Actinobacteria', u'c__Thermoleophilia', u'o__Gaiellales', u'f__Gaiellaceae', u'g__', u's__']
366	[u'k__Bacteria', u'p__Bacteroidetes', u'c__[Saprospirae]', u'o__[Saprospirales]', u'f__Chitinophagaceae', u'g__', u's__']
367	[u'k__Bacteria', u'p__Proteobacteria', u'c__Alphaproteobacteria', u'o__Rhodospirillales', u'f__Rhodospirillaceae', u'g__', u's__']
368	[u'k__Bacteria', u'p__Planctomycetes', u'c__OM190', u'o__CL500-15', u'f__', u'g__', u's__']
369	[u'k__Bacteria', u'p__Proteobacteria', u'c__Alphaproteobacteria', u'o__Rhizobiales', u'f__Hyphomicrobiaceae', u'g__Devosia', u's__']
370	[u'k__Bacteria', u'p__Proteobacteria', u'c__Alphaproteobacteria', u'o__Sphingomonadales', u'f__Sphingomonadaceae']
371	[u'k__Bacteria', u'p__Proteobacteria', u'c__Alphaproteobacteria', u'o__Rhizobiales']
372	[u'k__Bacteria', u'p__OD1', u'c__ZB2', u'o__', u'f__', u'g__', u's__']
373	[u'k__Bacteria', u'p__Actinobacteria', u'c__Actinobacteria', u'o__Actinomycetales']
374	[u'k__Bacteria', u'p__Chloroflexi', u'c__Ellin6529', u'o__', u'f__', u'g__', u's__']
375	[u'k__Bacteria', u'p__Gemmatimonadetes', u'c__Gemm-1', u'o__', u'f__', u'g__', u's__']
376	[u'k__Bacteria', u'p__Chloroflexi', u'c__Ellin6529', u'o__', u'f__', u'g__', u's__']
377	[u'k__Bacteria', u'p__Chloroflexi', u'c__Thermomicrobia', u'o__JG30-KF-CM45', u'f__', u'g__', u's__']
378	[u'k__Bacteria', u'p__Proteobacteria', u'c__Deltaproteobacteria', u'o__Myxococcales', u'f__OM27', u'g__', u's__']
379	[u'k__Bacteria', u'p__Acidobacteria', u'c__[Chloracidobacteria]', u'o__RB41', u'f__Ellin6075', u'g__', u's__']
380	[u'k__Bacteria', u'p__Proteobacteria', u'c__Alphaproteobacteria', u'o__Rhodospirillales', u'f__Rhodospirillaceae', u'g__', u's__']
381	[u'k__Bacteria', u'p__Proteobacteria', u'c__Gammaproteobacteria', u'o__Xanthomonadales', u'f__Sinobacteraceae', u'g__', u's__']
382	[u'k__Bacteria', u'p__Proteobacteria', u'c__Betaproteobacteria', u'o__Burkholderiales', u'f__Comamonadaceae', u'g__Methylibium', u's__']
383	[u'k__Bacteria', u'p__Verrucomicrobia', u'c__[Spartobacteria]', u'o__[Chthoniobacterales]', u'f__[Chthoniobacteraceae]', u'g__DA101', u's__']
384	[u'k__Bacteria', u'p__Proteobacteria', u'c__Alphaproteobacteria', u'o__Rhizobiales']
385	[u'k__Bacteria', u'p__Proteobacteria', u'c__Deltaproteobacteria', u'o__Myxococcales', u'f__OM27', u'g__', u's__']
386	[u'k__Bacteria', u'p__Proteobacteria', u'c__Betaproteobacteria', u'o__Burkholderiales', u'f__Comamonadaceae', u'g__Methylibium', u's__']
387	[u'k__Bacteria', u'p__Gemmatimonadetes', u'c__Gemm-1', u'o__', u'f__', u'g__', u's__']
388	[u'k__Bacteria', u'p__Proteobacteria', u'c__Betaproteobacteria', u'o__Burkholderiales', u'f__Comamonadaceae']
389	[u'k__Bacteria', u'p__Planctomycetes', u'c__Pla4', u'o__', u'f__', u'g__', u's__']
390	[u'k__Bacteria', u'p__WS3', u'c__PRR-12', u'o__Sediment-1', u'f__PRR-10', u'g__', u's__']
391	[u'k__Bacteria', u'p__Planctomycetes', u'c__vadinHA49', u'o__p04_C01', u'f__', u'g__', u's__']
392	[u'k__Bacteria', u'p__Chloroflexi', u'c__Ellin6529', u'o__', u'f__', u'g__', u's__']
393	[u'k__Bacteria', u'p__Verrucomicrobia', u'c__Opitutae', u'o__Opitutales', u'f__Opitutaceae', u'g__Opitutus', u's__']
394	[u'k__Bacteria', u'p__Proteobacteria', u'c__Deltaproteobacteria', u'o__Myxococcales', u'f__', u'g__', u's__']
395	[u'k__Bacteria', u'p__Proteobacteria', u'c__Gammaproteobacteria', u'o__Xanthomonadales', u'f__Sinobacteraceae', u'g__', u's__']
396	[u'k__Bacteria', u'p__Proteobacteria', u'c__Betaproteobacteria', u'o__Ellin6067', u'f__', u'g__', u's__']
397	[u'k__Bacteria', u'p__Acidobacteria', u'c__Solibacteres', u'o__Solibacterales', u'f__', u'g__', u's__']
398	[u'k__Bacteria', u'p__Fibrobacteres', u'c__Fibrobacteria', u'o__258ds10', u'f__', u'g__', u's__']
399	[u'k__Bacteria', u'p__Proteobacteria', u'c__Alphaproteobacteria', u'o__Rhodospirillales', u'f__Rhodospirillaceae', u'g__', u's__']
400	[u'k__Bacteria', u'p__Actinobacteria', u'c__Thermoleophilia', u'o__Gaiellales', u'f__Gaiellaceae', u'g__', u's__']
401	[u'k__Bacteria', u'p__Proteobacteria', u'c__Alphaproteobacteria', u'o__Rhodospirillales', u'f__Rhodospirillaceae', u'g__', u's__']
402	[u'k__Bacteria', u'p__Proteobacteria', u'c__Gammaproteobacteria', u'o__Pseudomonadales', u'f__Pseudomonadaceae', u'g__Pseudomonas']
403	[u'k__Bacteria', u'p__Bacteroidetes', u'c__Cytophagia', u'o__Cytophagales', u'f__Cytophagaceae', u'g__', u's__']
404	[u'k__Bacteria', u'p__Actinobacteria', u'c__Thermoleophilia', u'o__Solirubrobacterales', u'f__', u'g__', u's__']
405	[u'k__Bacteria', u'p__Spirochaetes', u'c__Spirochaetes', u'o__Spirochaetales', u'f__Spirochaetaceae', u'g__Spirochaeta', u's__aurantia']
406	[u'k__Bacteria', u'p__Proteobacteria', u'c__Alphaproteobacteria', u'o__Rhizobiales', u'f__Phyllobacteriaceae', u'g__Mesorhizobium', u's__']
407	[u'k__Bacteria', u'p__Acidobacteria', u'c__Acidobacteria-6', u'o__iii1-15', u'f__', u'g__', u's__']
408	[u'k__Bacteria', u'p__Proteobacteria', u'c__Gammaproteobacteria', u'o__Xanthomonadales', u'f__Xanthomonadaceae', u'g__Lysobacter', u's__']
409	[u'k__Bacteria', u'p__Proteobacteria', u'c__Alphaproteobacteria', u'o__Rhodospirillales', u'f__Rhodospirillaceae', u'g__', u's__']
410	[u'k__Bacteria', u'p__Proteobacteria', u'c__Betaproteobacteria', u'o__Burkholderiales', u'f__Comamonadaceae']
411	[u'k__Bacteria', u'p__Bacteroidetes', u'c__[Saprospirae]', u'o__[Saprospirales]', u'f__Chitinophagaceae']
412	[u'k__Bacteria', u'p__Proteobacteria', u'c__Gammaproteobacteria', u'o__Xanthomonadales']
413	[u'k__Bacteria', u'p__Actinobacteria', u'c__Acidimicrobiia', u'o__Acidimicrobiales', u'f__', u'g__', u's__']
414	[u'k__Bacteria', u'p__Actinobacteria', u'c__Actinobacteria', u'o__Actinomycetales', u'f__Microbacteriaceae']
415	[u'k__Bacteria', u'p__Proteobacteria', u'c__Deltaproteobacteria', u'o__Myxococcales', u'f__', u'g__', u's__']
416	[u'k__Bacteria', u'p__Proteobacteria', u'c__Alphaproteobacteria', u'o__Caulobacterales', u'f__Caulobacteraceae', u'g__', u's__']
417	[u'k__Bacteria', u'p__Chloroflexi', u'c__Chloroflexi', u'o__[Roseiflexales]', u'f__[Kouleothrixaceae]', u'g__', u's__']
418	[u'k__Bacteria', u'p__Proteobacteria', u'c__Gammaproteobacteria', u'o__Pseudomonadales', u'f__Pseudomonadaceae', u'g__Pseudomonas']
419	[u'k__Bacteria', u'p__Actinobacteria', u'c__Acidimicrobiia', u'o__Acidimicrobiales', u'f__C111', u'g__', u's__']
420	[u'k__Bacteria', u'p__Chlamydiae', u'c__Chlamydiia', u'o__Chlamydiales', u'f__', u'g__', u's__']
421	[u'k__Bacteria', u'p__Proteobacteria', u'c__Alphaproteobacteria', u'o__Sphingomonadales', u'f__Sphingomonadaceae']
422	[u'k__Bacteria', u'p__Proteobacteria', u'c__Betaproteobacteria', u'o__Burkholderiales', u'f__Comamonadaceae', u'g__Rubrivivax', u's__']
423	[u'k__Bacteria', u'p__Bacteroidetes', u'c__[Saprospirae]', u'o__[Saprospirales]', u'f__Saprospiraceae', u'g__', u's__']
424	[u'k__Bacteria', u'p__Acidobacteria', u'c__Acidobacteria-5', u'o__', u'f__', u'g__', u's__']
425	[u'k__Bacteria', u'p__Bacteroidetes', u'c__Cytophagia', u'o__Cytophagales', u'f__Cytophagaceae', u'g__', u's__']
426	[u'k__Bacteria', u'p__Planctomycetes', u'c__OM190', u'o__agg27', u'f__', u'g__', u's__']
427	[u'k__Bacteria', u'p__Proteobacteria', u'c__Alphaproteobacteria', u'o__Caulobacterales', u'f__Caulobacteraceae']
428	[u'k__Bacteria', u'p__Bacteroidetes', u'c__[Saprospirae]', u'o__[Saprospirales]', u'f__Chitinophagaceae', u'g__', u's__']
429	[u'k__Bacteria', u'p__Proteobacteria', u'c__Alphaproteobacteria', u'o__Rhizobiales', u'f__Hyphomicrobiaceae', u'g__Rhodoplanes', u's__']
430	[u'k__Bacteria', u'p__Proteobacteria', u'c__Gammaproteobacteria', u'o__Xanthomonadales', u'f__Xanthomonadaceae', u'g__', u's__']
431	[u'k__Bacteria', u'p__Verrucomicrobia', u'c__Opitutae', u'o__Opitutales', u'f__Opitutaceae', u'g__', u's__']
432	[u'k__Bacteria', u'p__Actinobacteria', u'c__Acidimicrobiia', u'o__Acidimicrobiales', u'f__', u'g__', u's__']
433	[u'k__Bacteria', u'p__Actinobacteria', u'c__Actinobacteria', u'o__Actinomycetales', u'f__Nocardioidaceae', u'g__', u's__']
434	[u'k__Bacteria', u'p__Proteobacteria', u'c__Betaproteobacteria', u'o__Rhodocyclales', u'f__Rhodocyclaceae', u'g__Dechloromonas', u's__']
435	[u'k__Bacteria', u'p__Chloroflexi', u'c__Chloroflexi', u'o__[Roseiflexales]', u'f__[Kouleothrixaceae]', u'g__', u's__']
436	[u'k__Bacteria', u'p__Chloroflexi', u'c__Anaerolineae', u'o__SBR1031', u'f__A4b', u'g__', u's__']
437	[u'k__Bacteria', u'p__Verrucomicrobia', u'c__[Spartobacteria]', u'o__[Chthoniobacterales]', u'f__[Chthoniobacteraceae]', u'g__DA101', u's__']
438	[u'k__Bacteria', u'p__Proteobacteria', u'c__Alphaproteobacteria', u'o__Rhodospirillales', u'f__Rhodospirillaceae', u'g__', u's__']
439	[u'k__Bacteria', u'p__Fibrobacteres', u'c__Fibrobacteria', u'o__258ds10', u'f__', u'g__', u's__']
440	[u'k__Bacteria', u'p__Proteobacteria', u'c__Alphaproteobacteria', u'o__Rhizobiales', u'f__Hyphomicrobiaceae', u'g__Rhodoplanes', u's__']
441	[u'k__Bacteria', u'p__Actinobacteria', u'c__Actinobacteria', u'o__Actinomycetales']
442	[u'k__Bacteria', u'p__Proteobacteria', u'c__Alphaproteobacteria', u'o__Rhizobiales', u'f__Hyphomicrobiaceae', u'g__Pedomicrobium', u's__']
443	[u'k__Bacteria', u'p__Chloroflexi', u'c__Ellin6529', u'o__', u'f__', u'g__', u's__']
444	[u'k__Bacteria', u'p__Proteobacteria', u'c__Alphaproteobacteria', u'o__Rhodospirillales', u'f__Rhodospirillaceae', u'g__Magnetospirillum', u's__']
445	[u'k__Bacteria', u'p__Bacteroidetes', u'c__[Saprospirae]', u'o__[Saprospirales]', u'f__Chitinophagaceae', u'g__Flavisolibacter', u's__']
446	[u'k__Bacteria', u'p__Proteobacteria', u'c__Alphaproteobacteria', u'o__Rhizobiales', u'f__Hyphomicrobiaceae', u'g__Rhodoplanes', u's__']
447	[u'k__Bacteria', u'p__Proteobacteria', u'c__Deltaproteobacteria', u'o__Myxococcales', u'f__Polyangiaceae', u'g__Sorangium', u's__cellulosum']
448	[u'k__Bacteria', u'p__Proteobacteria', u'c__Alphaproteobacteria', u'o__Rhizobiales', u'f__Rhizobiaceae']
449	[u'k__Bacteria', u'p__Actinobacteria', u'c__Actinobacteria', u'o__Actinomycetales', u'f__Intrasporangiaceae']
450	[u'k__Bacteria', u'p__Chloroflexi', u'c__Chloroflexi', u'o__[Roseiflexales]', u'f__[Kouleothrixaceae]', u'g__', u's__']
451	[u'k__Bacteria', u'p__Actinobacteria', u'c__Actinobacteria', u'o__Actinomycetales', u'f__Micromonosporaceae']
452	[u'k__Bacteria', u'p__Proteobacteria', u'c__Alphaproteobacteria', u'o__Rhodospirillales', u'f__Rhodospirillaceae', u'g__', u's__']
453	[u'k__Bacteria', u'p__Proteobacteria', u'c__Alphaproteobacteria']
454	[u'k__Bacteria', u'p__Firmicutes', u'c__Bacilli', u'o__Bacillales', u'f__Bacillaceae', u'g__Bacillus']
455	[u'k__Bacteria', u'p__Proteobacteria', u'c__Alphaproteobacteria', u'o__', u'f__', u'g__', u's__']
456	[u'k__Bacteria', u'p__Proteobacteria', u'c__Gammaproteobacteria', u'o__Xanthomonadales', u'f__Sinobacteraceae', u'g__', u's__']
457	[u'k__Bacteria', u'p__Proteobacteria', u'c__Alphaproteobacteria', u'o__Rhodospirillales', u'f__Rhodospirillaceae', u'g__', u's__']
458	[u'k__Bacteria', u'p__Proteobacteria', u'c__Deltaproteobacteria', u'o__Myxococcales', u'f__', u'g__', u's__']
459	[u'k__Bacteria', u'p__Gemmatimonadetes', u'c__Gemm-1', u'o__', u'f__', u'g__', u's__']
460	[u'k__Bacteria', u'p__Planctomycetes', u'c__Phycisphaerae', u'o__Phycisphaerales', u'f__', u'g__', u's__']
461	[u'k__Bacteria', u'p__Proteobacteria', u'c__Alphaproteobacteria', u'o__Rhodospirillales', u'f__Rhodospirillaceae', u'g__', u's__']
462	[u'k__Bacteria', u'p__Proteobacteria', u'c__Alphaproteobacteria', u'o__Sphingomonadales', u'f__Erythrobacteraceae']
463	[u'k__Bacteria', u'p__Acidobacteria', u'c__Solibacteres', u'o__Solibacterales', u'f__[Bryobacteraceae]', u'g__', u's__']
464	[u'k__Bacteria', u'p__Bacteroidetes', u'c__Cytophagia', u'o__Cytophagales', u'f__Cytophagaceae', u'g__', u's__']
465	[u'k__Bacteria', u'p__Proteobacteria', u'c__Alphaproteobacteria', u'o__Rhodospirillales', u'f__Rhodospirillaceae']
466	[u'k__Bacteria', u'p__Proteobacteria', u'c__Deltaproteobacteria', u'o__Myxococcales', u'f__OM27', u'g__', u's__']
467	[u'k__Bacteria', u'p__Actinobacteria', u'c__Actinobacteria', u'o__Actinomycetales', u'f__Actinosynnemataceae']
468	[u'k__Bacteria', u'p__Proteobacteria', u'c__Alphaproteobacteria', u'o__Rhizobiales', u'f__', u'g__', u's__']
469	[u'k__Bacteria', u'p__Proteobacteria', u'c__Betaproteobacteria', u'o__Burkholderiales', u'f__Comamonadaceae', u'g__Methylibium']
470	[u'k__Bacteria', u'p__Planctomycetes', u'c__Phycisphaerae', u'o__WD2101', u'f__', u'g__', u's__']
471	[u'k__Bacteria', u'p__Proteobacteria', u'c__Gammaproteobacteria', u'o__Xanthomonadales', u'f__Xanthomonadaceae']
472	[u'k__Bacteria', u'p__Proteobacteria', u'c__Alphaproteobacteria', u'o__Caulobacterales', u'f__Caulobacteraceae', u'g__', u's__']
473	[u'k__Bacteria', u'p__Proteobacteria', u'c__Alphaproteobacteria', u'o__Sphingomonadales', u'f__Sphingomonadaceae', u'g__Kaistobacter', u's__']
474	[u'k__Bacteria', u'p__Proteobacteria', u'c__Gammaproteobacteria', u'o__Xanthomonadales', u'f__Sinobacteraceae', u'g__', u's__']
475	[u'k__Bacteria', u'p__Proteobacteria', u'c__Alphaproteobacteria', u'o__Rhizobiales', u'f__Bradyrhizobiaceae']
476	[u'k__Bacteria', u'p__Actinobacteria', u'c__Acidimicrobiia', u'o__Acidimicrobiales', u'f__C111', u'g__', u's__']
477	[u'k__Bacteria', u'p__Planctomycetes', u'c__vadinHA49', u'o__DH61', u'f__', u'g__', u's__']
478	[u'k__Bacteria', u'p__Planctomycetes', u'c__Phycisphaerae', u'o__WD2101', u'f__', u'g__', u's__']
479	[u'k__Bacteria', u'p__OD1', u'c__ZB2', u'o__', u'f__', u'g__', u's__']
480	[u'k__Bacteria', u'p__Bacteroidetes', u'c__[Saprospirae]', u'o__[Saprospirales]', u'f__Chitinophagaceae', u'g__', u's__']
481	[u'k__Bacteria', u'p__Proteobacteria', u'c__Deltaproteobacteria', u'o__Myxococcales', u'f__', u'g__', u's__']
482	[u'k__Bacteria', u'p__Bacteroidetes', u'c__[Saprospirae]', u'o__[Saprospirales]', u'f__Chitinophagaceae', u'g__', u's__']
483	[u'k__Bacteria', u'p__Proteobacteria', u'c__Deltaproteobacteria', u'o__Myxococcales']
484	[u'k__Bacteria', u'p__Proteobacteria', u'c__Deltaproteobacteria', u'o__Myxococcales', u'f__', u'g__', u's__']
485	[u'k__Bacteria', u'p__Proteobacteria', u'c__Alphaproteobacteria', u'o__Ellin329', u'f__', u'g__', u's__']
486	[u'k__Bacteria', u'p__Actinobacteria', u'c__Actinobacteria', u'o__Micrococcales', u'f__', u'g__', u's__']
487	[u'k__Bacteria', u'p__Actinobacteria', u'c__Actinobacteria', u'o__Actinomycetales', u'f__Streptomycetaceae', u'g__Streptomyces']
488	[u'k__Bacteria', u'p__Proteobacteria', u'c__Alphaproteobacteria', u'o__Caulobacterales', u'f__Caulobacteraceae', u'g__Phenylobacterium', u's__']
489	[u'k__Bacteria', u'p__Proteobacteria', u'c__Alphaproteobacteria', u'o__Rhizobiales', u'f__Hyphomicrobiaceae']
490	[u'k__Bacteria', u'p__Proteobacteria', u'c__Deltaproteobacteria', u'o__Myxococcales']
491	[u'k__Bacteria', u'p__Verrucomicrobia', u'c__[Pedosphaerae]', u'o__[Pedosphaerales]', u'f__auto67_4W', u'g__', u's__']
492	[u'k__Bacteria', u'p__Proteobacteria', u'c__Alphaproteobacteria', u'o__Rhizobiales', u'f__Rhizobiaceae', u'g__Rhizobium', u's__']
493	[u'k__Bacteria', u'p__Proteobacteria', u'c__Deltaproteobacteria', u'o__Myxococcales', u'f__Haliangiaceae', u'g__', u's__']
494	[u'k__Bacteria', u'p__Actinobacteria', u'c__Actinobacteria', u'o__Actinomycetales', u'f__Micromonosporaceae', u'g__Dactylosporangium', u's__']
495	[u'k__Bacteria', u'p__Proteobacteria', u'c__Deltaproteobacteria', u'o__Myxococcales', u'f__Haliangiaceae', u'g__', u's__']
496	[u'k__Bacteria', u'p__Proteobacteria', u'c__Betaproteobacteria', u'o__Burkholderiales', u'f__Comamonadaceae']
497	[u'k__Bacteria', u'p__Proteobacteria', u'c__Alphaproteobacteria', u'o__Rhizobiales']
498	[u'k__Bacteria', u'p__Actinobacteria', u'c__Actinobacteria', u'o__Actinomycetales']
499	[u'k__Bacteria', u'p__Proteobacteria', u'c__Alphaproteobacteria']
500	[u'k__Bacteria', u'p__Actinobacteria', u'c__Acidimicrobiia', u'o__Acidimicrobiales', u'f__C111', u'g__', u's__']
501	[u'k__Bacteria', u'p__Nitrospirae', u'c__Nitrospira', u'o__Nitrospirales', u'f__Nitrospiraceae', u'g__Nitrospira', u's__']
502	[u'k__Bacteria', u'p__Planctomycetes', u'c__Phycisphaerae', u'o__WD2101', u'f__', u'g__', u's__']
503	[u'k__Bacteria', u'p__Proteobacteria', u'c__Alphaproteobacteria', u'o__Rhizobiales', u'f__Bradyrhizobiaceae']
504	[u'k__Bacteria', u'p__Actinobacteria', u'c__Actinobacteria', u'o__Actinomycetales']
505	[u'k__Bacteria', u'p__Acidobacteria', u'c__Solibacteres', u'o__Solibacterales', u'f__Solibacteraceae', u'g__Candidatus Solibacter', u's__']
506	[u'k__Bacteria', u'p__Proteobacteria', u'c__Betaproteobacteria', u'o__Burkholderiales', u'f__Comamonadaceae', u'g__Acidovorax']
507	[u'k__Bacteria', u'p__Actinobacteria', u'c__Actinobacteria', u'o__Actinomycetales', u'f__Micromonosporaceae']
508	[u'k__Bacteria', u'p__Verrucomicrobia', u'c__Opitutae', u'o__Opitutales', u'f__Opitutaceae', u'g__Opitutus', u's__']
509	[u'k__Bacteria', u'p__Gemmatimonadetes', u'c__Gemmatimonadetes', u'o__Gemmatimonadales', u'f__Ellin5301', u'g__', u's__']
510	[u'k__Bacteria', u'p__Chloroflexi', u'c__Ellin6529', u'o__', u'f__', u'g__', u's__']
511	[u'k__Bacteria', u'p__Planctomycetes', u'c__Planctomycetia', u'o__Gemmatales', u'f__Gemmataceae', u'g__Gemmata', u's__']
512	[u'k__Bacteria', u'p__Planctomycetes', u'c__Phycisphaerae', u'o__Phycisphaerales']
513	[u'k__Bacteria', u'p__Proteobacteria', u'c__Betaproteobacteria', u'o__Burkholderiales', u'f__Comamonadaceae']
514	[u'k__Bacteria', u'p__OD1', u'c__ABY1', u'o__', u'f__', u'g__', u's__']
515	[u'k__Bacteria', u'p__Actinobacteria', u'c__Acidimicrobiia', u'o__Acidimicrobiales', u'f__C111', u'g__', u's__']
516	[u'k__Bacteria', u'p__Fibrobacteres', u'c__Fibrobacteria', u'o__258ds10', u'f__', u'g__', u's__']
517	[u'k__Bacteria', u'p__Acidobacteria', u'c__Solibacteres', u'o__Solibacterales', u'f__Solibacteraceae', u'g__Candidatus Solibacter', u's__']
518	[u'k__Bacteria', u'p__Actinobacteria', u'c__Actinobacteria', u'o__Actinomycetales', u'f__Nocardioidaceae', u'g__', u's__']
519	[u'k__Bacteria', u'p__Proteobacteria', u'c__Gammaproteobacteria', u'o__Xanthomonadales', u'f__Sinobacteraceae', u'g__', u's__']
520	[u'k__Bacteria', u'p__Firmicutes', u'c__Bacilli', u'o__Bacillales']
521	[u'k__Bacteria', u'p__Proteobacteria', u'c__Gammaproteobacteria', u'o__Thiotrichales', u'f__Piscirickettsiaceae', u'g__', u's__']
522	[u'k__Bacteria', u'p__Proteobacteria', u'c__Betaproteobacteria', u'o__Burkholderiales', u'f__Comamonadaceae', u'g__Methylibium', u's__']
523	[u'k__Bacteria', u'p__Nitrospirae', u'c__Nitrospira', u'o__Nitrospirales', u'f__Nitrospiraceae', u'g__Nitrospira', u's__']
524	[u'k__Bacteria', u'p__Proteobacteria', u'c__Alphaproteobacteria', u'o__Rhizobiales', u'f__Phyllobacteriaceae', u'g__Mesorhizobium', u's__']
525	[u'k__Bacteria', u'p__Planctomycetes', u'c__Phycisphaerae', u'o__WD2101', u'f__', u'g__', u's__']
526	[u'k__Bacteria', u'p__Proteobacteria', u'c__Deltaproteobacteria', u'o__Myxococcales', u'f__', u'g__', u's__']
527	[u'k__Bacteria', u'p__Proteobacteria', u'c__Alphaproteobacteria', u'o__Ellin329', u'f__', u'g__', u's__']
528	[u'k__Bacteria', u'p__Proteobacteria', u'c__Alphaproteobacteria', u'o__Rhizobiales', u'f__Rhodobiaceae', u'g__Afifella', u's__']
529	[u'k__Bacteria', u'p__Planctomycetes', u'c__Phycisphaerae', u'o__WD2101', u'f__', u'g__', u's__']
530	[u'k__Bacteria', u'p__Proteobacteria', u'c__Deltaproteobacteria', u'o__Myxococcales', u'f__OM27', u'g__', u's__']
531	[u'k__Bacteria', u'p__Proteobacteria', u'c__Alphaproteobacteria', u'o__Rhizobiales', u'f__Hyphomicrobiaceae', u'g__Rhodoplanes', u's__']
532	[u'k__Bacteria', u'p__Proteobacteria', u'c__Gammaproteobacteria', u'o__Xanthomonadales', u'f__Xanthomonadaceae', u'g__', u's__']
533	[u'k__Bacteria', u'p__Chloroflexi', u'c__Chloroflexi', u'o__[Roseiflexales]', u'f__[Kouleothrixaceae]', u'g__', u's__']
534	[u'k__Bacteria', u'p__Armatimonadetes', u'c__[Fimbriimonadia]', u'o__[Fimbriimonadales]', u'f__[Fimbriimonadaceae]', u'g__Fimbriimonas', u's__']
535	[u'k__Bacteria', u'p__Actinobacteria', u'c__Actinobacteria', u'o__Actinomycetales', u'f__Nocardioidaceae', u'g__', u's__']
536	[u'k__Bacteria', u'p__Proteobacteria', u'c__Alphaproteobacteria', u'o__Rhizobiales', u'f__Hyphomicrobiaceae', u'g__Rhodoplanes', u's__']
537	[u'k__Bacteria', u'p__Chloroflexi', u'c__Ellin6529', u'o__', u'f__', u'g__', u's__']
538	[u'k__Bacteria', u'p__Acidobacteria', u'c__Acidobacteria-6', u'o__CCU21', u'f__', u'g__', u's__']
539	[u'k__Bacteria', u'p__Actinobacteria', u'c__Actinobacteria', u'o__Actinomycetales', u'f__Cellulomonadaceae', u'g__Cellulomonas']
540	[u'k__Bacteria', u'p__Verrucomicrobia', u'c__[Spartobacteria]', u'o__[Chthoniobacterales]', u'f__[Chthoniobacteraceae]', u'g__', u's__']
541	[u'k__Bacteria', u'p__Planctomycetes', u'c__Phycisphaerae', u'o__WD2101', u'f__', u'g__', u's__']
542	[u'k__Bacteria', u'p__Verrucomicrobia', u'c__Opitutae', u'o__Opitutales', u'f__Opitutaceae', u'g__Opitutus', u's__']
543	[u'k__Bacteria', u'p__Proteobacteria', u'c__Alphaproteobacteria', u'o__Rhodospirillales', u'f__Rhodospirillaceae', u'g__', u's__']
544	[u'k__Bacteria', u'p__Actinobacteria', u'c__Acidimicrobiia', u'o__Acidimicrobiales', u'f__C111', u'g__', u's__']
545	[u'k__Bacteria', u'p__Acidobacteria', u'c__Acidobacteria-6', u'o__iii1-15', u'f__RB40', u'g__', u's__']
546	[u'k__Bacteria', u'p__Proteobacteria', u'c__Deltaproteobacteria', u'o__Myxococcales', u'f__', u'g__', u's__']
547	[u'k__Bacteria', u'p__Proteobacteria', u'c__Alphaproteobacteria', u'o__Ellin329', u'f__', u'g__', u's__']
548	[u'k__Bacteria', u'p__Proteobacteria', u'c__Betaproteobacteria', u'o__Ellin6067', u'f__', u'g__', u's__']
549	[u'k__Bacteria', u'p__Gemmatimonadetes', u'c__Gemm-1', u'o__', u'f__', u'g__', u's__']
550	[u'k__Bacteria', u'p__Proteobacteria', u'c__Gammaproteobacteria', u'o__Xanthomonadales', u'f__Sinobacteraceae', u'g__', u's__']
551	[u'k__Bacteria', u'p__Proteobacteria', u'c__Betaproteobacteria', u'o__Burkholderiales', u'f__Comamonadaceae', u'g__Roseateles', u's__depolymerans']
552	[u'k__Bacteria', u'p__Proteobacteria', u'c__Alphaproteobacteria', u'o__Rhizobiales', u'f__Hyphomicrobiaceae', u'g__Hyphomicrobium']
553	[u'k__Bacteria', u'p__Proteobacteria', u'c__Alphaproteobacteria', u'o__Rhizobiales', u'f__Bradyrhizobiaceae', u'g__Bradyrhizobium', u's__']
554	[u'k__Bacteria', u'p__Chloroflexi', u'c__TK17', u'o__mle1-48', u'f__', u'g__', u's__']
555	[u'k__Bacteria', u'p__Actinobacteria', u'c__Acidimicrobiia', u'o__Acidimicrobiales', u'f__Iamiaceae', u'g__Iamia', u's__']
556	[u'k__Bacteria', u'p__Bacteroidetes', u'c__Cytophagia', u'o__Cytophagales', u'f__Cytophagaceae', u'g__', u's__']
557	[u'k__Bacteria', u'p__Proteobacteria', u'c__Alphaproteobacteria', u'o__Sphingomonadales', u'f__Sphingomonadaceae', u'g__Kaistobacter', u's__']
558	[u'k__Bacteria', u'p__Bacteroidetes', u'c__Cytophagia', u'o__Cytophagales', u'f__Cytophagaceae', u'g__', u's__']
559	[u'k__Bacteria', u'p__Acidobacteria', u'c__Solibacteres', u'o__Solibacterales', u'f__', u'g__', u's__']
560	[u'k__Bacteria', u'p__Proteobacteria', u'c__Alphaproteobacteria', u'o__Rhizobiales']
561	[u'k__Bacteria', u'p__Fibrobacteres', u'c__Fibrobacteria', u'o__258ds10', u'f__', u'g__', u's__']
562	[u'k__Bacteria', u'p__Proteobacteria', u'c__Alphaproteobacteria', u'o__Rhizobiales']
563	[u'k__Bacteria', u'p__Proteobacteria', u'c__Deltaproteobacteria', u'o__Myxococcales', u'f__', u'g__', u's__']
564	[u'k__Bacteria', u'p__Gemmatimonadetes', u'c__Gemm-1', u'o__', u'f__', u'g__', u's__']
565	[u'k__Bacteria', u'p__Verrucomicrobia', u'c__Verrucomicrobiae', u'o__Verrucomicrobiales', u'f__Verrucomicrobiaceae', u'g__Luteolibacter', u's__']
566	[u'k__Bacteria', u'p__Actinobacteria', u'c__Acidimicrobiia', u'o__Acidimicrobiales', u'f__EB1017', u'g__', u's__']
567	[u'k__Bacteria', u'p__Proteobacteria', u'c__Alphaproteobacteria', u'o__Ellin329', u'f__', u'g__', u's__']
568	[u'k__Bacteria', u'p__Acidobacteria', u'c__Acidobacteria-6', u'o__iii1-15', u'f__', u'g__', u's__']
569	[u'k__Bacteria', u'p__Actinobacteria', u'c__Thermoleophilia', u'o__Solirubrobacterales', u'f__Solirubrobacteraceae']
570	[u'k__Bacteria', u'p__Proteobacteria', u'c__Alphaproteobacteria', u'o__Rhizobiales', u'f__', u'g__', u's__']
571	[u'k__Bacteria', u'p__Proteobacteria', u'c__Betaproteobacteria', u'o__Burkholderiales', u'f__Comamonadaceae']
572	[u'k__Bacteria', u'p__Proteobacteria', u'c__Alphaproteobacteria', u'o__Rhodospirillales']
573	[u'k__Bacteria', u'p__Proteobacteria', u'c__Betaproteobacteria', u'o__MND1', u'f__', u'g__', u's__']
574	[u'k__Bacteria', u'p__Firmicutes', u'c__Clostridia', u'o__Clostridiales', u'f__Gracilibacteraceae']
575	[u'k__Bacteria', u'p__Proteobacteria', u'c__Alphaproteobacteria', u'o__Rhizobiales']
576	[u'k__Bacteria', u'p__Gemmatimonadetes', u'c__Gemm-1', u'o__', u'f__', u'g__', u's__']
577	[u'k__Bacteria', u'p__TM7', u'c__TM7-1', u'o__', u'f__', u'g__', u's__']
578	[u'k__Bacteria', u'p__Bacteroidetes', u'c__[Saprospirae]', u'o__[Saprospirales]', u'f__Chitinophagaceae', u'g__', u's__']
579	[u'k__Bacteria', u'p__Actinobacteria', u'c__Acidimicrobiia', u'o__Acidimicrobiales', u'f__', u'g__', u's__']
580	[u'k__Bacteria', u'p__Actinobacteria', u'c__Actinobacteria', u'o__Actinomycetales', u'f__Streptomycetaceae']
581	[u'k__Bacteria', u'p__Proteobacteria', u'c__Betaproteobacteria', u'o__MND1', u'f__', u'g__', u's__']
582	[u'k__Bacteria', u'p__Actinobacteria', u'c__Actinobacteria', u'o__Actinomycetales', u'f__Streptosporangiaceae', u'g__', u's__']
583	[u'k__Bacteria', u'p__Actinobacteria', u'c__Actinobacteria', u'o__Actinomycetales']
584	[u'k__Bacteria', u'p__Actinobacteria', u'c__Thermoleophilia', u'o__Gaiellales', u'f__Gaiellaceae', u'g__', u's__']
585	[u'k__Bacteria', u'p__Bacteroidetes', u'c__[Saprospirae]', u'o__[Saprospirales]', u'f__Chitinophagaceae']
586	[u'k__Bacteria', u'p__Proteobacteria', u'c__Gammaproteobacteria', u'o__Xanthomonadales', u'f__Sinobacteraceae', u'g__', u's__']
587	[u'k__Bacteria', u'p__Nitrospirae', u'c__Nitrospira', u'o__Nitrospirales', u'f__Nitrospiraceae', u'g__Nitrospira', u's__']
588	[u'k__Bacteria', u'p__OD1', u'c__ZB2', u'o__', u'f__', u'g__', u's__']
589	[u'k__Bacteria', u'p__Proteobacteria', u'c__Deltaproteobacteria', u'o__Myxococcales', u'f__', u'g__', u's__']
590	[u'k__Bacteria', u'p__Proteobacteria', u'c__Alphaproteobacteria', u'o__Rhizobiales', u'f__Bradyrhizobiaceae']
591	[u'k__Bacteria', u'p__Proteobacteria', u'c__Gammaproteobacteria', u'o__Xanthomonadales', u'f__Xanthomonadaceae']
592	[u'k__Bacteria', u'p__Spirochaetes', u'c__[Leptospirae]', u'o__[Leptospirales]', u'f__Leptospiraceae', u'g__Turneriella', u's__']
593	[u'k__Bacteria', u'p__Proteobacteria', u'c__Gammaproteobacteria', u'o__Alteromonadales', u'f__211ds20', u'g__', u's__']
594	[u'k__Bacteria', u'p__Verrucomicrobia', u'c__Opitutae', u'o__Opitutales', u'f__Opitutaceae', u'g__Opitutus', u's__']
595	[u'k__Bacteria', u'p__Acidobacteria', u'c__Solibacteres', u'o__Solibacterales', u'f__', u'g__', u's__']
596	[u'k__Bacteria', u'p__Proteobacteria', u'c__Betaproteobacteria', u'o__Burkholderiales', u'f__Comamonadaceae', u'g__Methylibium', u's__']
597	[u'k__Bacteria', u'p__Armatimonadetes', u'c__[Fimbriimonadia]', u'o__[Fimbriimonadales]', u'f__[Fimbriimonadaceae]', u'g__Fimbriimonas', u's__']
598	[u'k__Bacteria', u'p__Proteobacteria', u'c__Alphaproteobacteria', u'o__Sphingomonadales', u'f__Erythrobacteraceae']
599	[u'k__Bacteria', u'p__Verrucomicrobia', u'c__Opitutae', u'o__Opitutales', u'f__Opitutaceae', u'g__', u's__']
600	[u'k__Bacteria', u'p__Proteobacteria', u'c__Alphaproteobacteria', u'o__Rhizobiales', u'f__Hyphomicrobiaceae', u'g__Rhodoplanes', u's__']
601	[u'k__Bacteria', u'p__Armatimonadetes', u'c__[Fimbriimonadia]', u'o__[Fimbriimonadales]', u'f__[Fimbriimonadaceae]', u'g__Fimbriimonas', u's__']
602	[u'k__Bacteria', u'p__Chlamydiae', u'c__Chlamydiia', u'o__Chlamydiales', u'f__', u'g__', u's__']
603	[u'k__Bacteria', u'p__Acidobacteria', u'c__Acidobacteria-6', u'o__iii1-15', u'f__RB40', u'g__', u's__']
604	[u'k__Bacteria', u'p__Bacteroidetes', u'c__Cytophagia', u'o__Cytophagales', u'f__Cytophagaceae', u'g__', u's__']
605	[u'k__Bacteria', u'p__Bacteroidetes']
606	[u'k__Bacteria', u'p__Proteobacteria', u'c__Betaproteobacteria', u'o__Burkholderiales', u'f__Oxalobacteraceae']
607	[u'k__Bacteria', u'p__Proteobacteria', u'c__Alphaproteobacteria', u'o__Rhizobiales', u'f__Hyphomicrobiaceae', u'g__Rhodoplanes', u's__']
608	[u'k__Bacteria', u'p__Chloroflexi', u'c__Chloroflexi', u'o__Herpetosiphonales', u'f__', u'g__', u's__']
609	[u'k__Bacteria', u'p__Proteobacteria', u'c__Gammaproteobacteria', u'o__Legionellales', u'f__Coxiellaceae', u'g__', u's__']
610	[u'k__Bacteria', u'p__Proteobacteria', u'c__Betaproteobacteria', u'o__Methylophilales', u'f__Methylophilaceae', u'g__Methylotenera', u's__mobilis']
611	[u'k__Bacteria', u'p__Verrucomicrobia', u'c__[Pedosphaerae]', u'o__[Pedosphaerales]', u'f__OPB35', u'g__', u's__']
612	[u'k__Bacteria', u'p__Acidobacteria', u'c__Sva0725', u'o__Sva0725', u'f__', u'g__', u's__']
613	[u'k__Bacteria', u'p__Planctomycetes', u'c__Planctomycetia', u'o__Gemmatales', u'f__Gemmataceae', u'g__Gemmata', u's__']
614	[u'k__Bacteria', u'p__Bacteroidetes', u'c__Sphingobacteriia', u'o__Sphingobacteriales', u'f__', u'g__', u's__']
615	[u'k__Bacteria', u'p__Actinobacteria', u'c__Actinobacteria', u'o__Actinomycetales', u'f__Micromonosporaceae', u'g__Pilimelia', u's__']
616	[u'k__Bacteria', u'p__Proteobacteria', u'c__Deltaproteobacteria', u'o__Desulfuromonadales', u'f__Geobacteraceae', u'g__Geobacter', u's__']
617	[u'k__Bacteria', u'p__Proteobacteria', u'c__Alphaproteobacteria', u'o__Rhizobiales']
618	[u'k__Bacteria', u'p__Proteobacteria', u'c__Gammaproteobacteria', u'o__Xanthomonadales', u'f__Xanthomonadaceae', u'g__', u's__']
619	[u'k__Bacteria', u'p__Planctomycetes', u'c__Planctomycetia', u'o__Pirellulales', u'f__Pirellulaceae', u'g__Pirellula', u's__']
620	[u'k__Bacteria', u'p__Proteobacteria', u'c__Betaproteobacteria', u'o__Neisseriales', u'f__Neisseriaceae', u'g__Chitinimonas', u's__taiwanensis']
621	[u'k__Bacteria', u'p__WS3', u'c__PRR-12', u'o__Sediment-1', u'f__', u'g__', u's__']
622	[u'k__Bacteria', u'p__Proteobacteria', u'c__Gammaproteobacteria', u'o__Xanthomonadales', u'f__Xanthomonadaceae']
623	[u'k__Bacteria', u'p__Acidobacteria']
624	[u'k__Bacteria', u'p__Proteobacteria', u'c__Betaproteobacteria', u'o__Ellin6067', u'f__', u'g__', u's__']
625	[u'k__Bacteria', u'p__Planctomycetes', u'c__Phycisphaerae', u'o__Phycisphaerales', u'f__', u'g__', u's__']
626	[u'k__Bacteria', u'p__Bacteroidetes', u'c__Cytophagia', u'o__Cytophagales', u'f__Cytophagaceae', u'g__', u's__']
627	[u'k__Bacteria', u'p__Proteobacteria', u'c__Alphaproteobacteria', u'o__Sphingomonadales', u'f__Sphingomonadaceae', u'g__Kaistobacter', u's__']
628	[u'k__Bacteria', u'p__Bacteroidetes', u'c__[Saprospirae]', u'o__[Saprospirales]', u'f__Chitinophagaceae', u'g__Flavisolibacter', u's__']
629	[u'k__Bacteria', u'p__Proteobacteria', u'c__Alphaproteobacteria', u'o__Rhodospirillales', u'f__Acetobacteraceae', u'g__', u's__']
630	[u'k__Bacteria', u'p__Proteobacteria', u'c__Gammaproteobacteria', u'o__Xanthomonadales', u'f__Sinobacteraceae', u'g__', u's__']
631	[u'k__Bacteria', u'p__Actinobacteria', u'c__Acidimicrobiia', u'o__Acidimicrobiales', u'f__C111', u'g__', u's__']
632	[u'k__Bacteria', u'p__Planctomycetes', u'c__Phycisphaerae', u'o__Phycisphaerales', u'f__', u'g__', u's__']
633	[u'k__Bacteria', u'p__Acidobacteria', u'c__Solibacteres', u'o__Solibacterales', u'f__', u'g__', u's__']
634	[u'k__Bacteria', u'p__Actinobacteria', u'c__Actinobacteria', u'o__Actinomycetales', u'f__Streptomycetaceae', u'g__', u's__']
635	[u'k__Bacteria', u'p__WS3', u'c__PRR-12', u'o__Sediment-1', u'f__PRR-10', u'g__', u's__']
636	[u'k__Bacteria', u'p__Chloroflexi', u'c__Anaerolineae', u'o__SBR1031', u'f__A4b', u'g__', u's__']
637	[u'k__Bacteria', u'p__Proteobacteria', u'c__Alphaproteobacteria', u'o__Rhodospirillales', u'f__Rhodospirillaceae', u'g__', u's__']
638	[u'k__Bacteria', u'p__Proteobacteria', u'c__Betaproteobacteria', u'o__Burkholderiales', u'f__Comamonadaceae']
639	[u'k__Bacteria', u'p__Proteobacteria', u'c__Gammaproteobacteria', u'o__Xanthomonadales', u'f__Xanthomonadaceae', u'g__Dokdonella', u's__']
640	[u'k__Bacteria', u'p__Proteobacteria', u'c__Betaproteobacteria', u'o__Burkholderiales', u'f__Comamonadaceae', u'g__Hydrogenophaga', u's__']
641	[u'k__Bacteria', u'p__Proteobacteria', u'c__Alphaproteobacteria', u'o__Rhizobiales', u'f__Hyphomicrobiaceae', u'g__', u's__']
642	[u'k__Bacteria', u'p__Planctomycetes', u'c__Phycisphaerae', u'o__CPla-3', u'f__', u'g__', u's__']
643	[u'k__Bacteria', u'p__Planctomycetes', u'c__Phycisphaerae', u'o__Phycisphaerales', u'f__', u'g__', u's__']
644	[u'k__Bacteria', u'p__Chloroflexi', u'c__Ktedonobacteria', u'o__JG30-KF-AS9', u'f__', u'g__', u's__']
645	[u'k__Bacteria', u'p__Acidobacteria', u'c__Acidobacteria-6', u'o__CCU21', u'f__', u'g__', u's__']
646	[u'k__Bacteria', u'p__Acidobacteria', u'c__[Chloracidobacteria]', u'o__RB41', u'f__Ellin6075', u'g__', u's__']
647	[u'k__Bacteria', u'p__Proteobacteria', u'c__Alphaproteobacteria', u'o__Rhizobiales', u'f__Hyphomicrobiaceae']
648	[u'k__Bacteria', u'p__Acidobacteria', u'c__Acidobacteria-6', u'o__CCU21', u'f__', u'g__', u's__']
649	[u'k__Bacteria', u'p__Proteobacteria', u'c__Gammaproteobacteria', u'o__Xanthomonadales', u'f__Xanthomonadaceae', u'g__Lysobacter']
650	[u'k__Bacteria', u'p__Proteobacteria', u'c__Deltaproteobacteria', u'o__NB1-j', u'f__MND4', u'g__', u's__']
651	[u'k__Bacteria', u'p__Proteobacteria', u'c__Betaproteobacteria', u'o__MND1', u'f__', u'g__', u's__']
652	[u'k__Bacteria', u'p__Gemmatimonadetes', u'c__Gemm-1', u'o__', u'f__', u'g__', u's__']
653	[u'k__Bacteria', u'p__Proteobacteria', u'c__Deltaproteobacteria', u'o__Myxococcales', u'f__Polyangiaceae', u'g__', u's__']
654	[u'k__Bacteria', u'p__Proteobacteria', u'c__Alphaproteobacteria', u'o__Sphingomonadales']
655	[u'k__Bacteria', u'p__Nitrospirae', u'c__Nitrospira', u'o__Nitrospirales', u'f__0319-6A21', u'g__', u's__']
656	[u'k__Bacteria', u'p__Proteobacteria', u'c__Alphaproteobacteria', u'o__Rhizobiales', u'f__Hyphomicrobiaceae', u'g__Rhodoplanes', u's__']
657	[u'k__Bacteria', u'p__Planctomycetes', u'c__OM190', u'o__agg27', u'f__', u'g__', u's__']
658	[u'k__Bacteria', u'p__Verrucomicrobia', u'c__[Pedosphaerae]', u'o__[Pedosphaerales]']
659	[u'k__Bacteria', u'p__Actinobacteria', u'c__Acidimicrobiia', u'o__Acidimicrobiales', u'f__EB1017', u'g__', u's__']
660	[u'k__Bacteria', u'p__Planctomycetes', u'c__OM190', u'o__agg27', u'f__', u'g__', u's__']
661	[u'k__Bacteria', u'p__Bacteroidetes', u'c__[Saprospirae]', u'o__[Saprospirales]', u'f__Chitinophagaceae', u'g__Flavisolibacter', u's__']
662	[u'k__Bacteria', u'p__Proteobacteria', u'c__Alphaproteobacteria', u'o__Rhodobacterales', u'f__Hyphomonadaceae', u'g__', u's__']
663	[u'k__Bacteria', u'p__Bacteroidetes', u'c__Sphingobacteriia', u'o__Sphingobacteriales', u'f__', u'g__', u's__']
664	[u'k__Bacteria', u'p__Acidobacteria', u'c__Acidobacteria-6', u'o__iii1-15', u'f__', u'g__', u's__']
665	[u'k__Bacteria', u'p__OD1', u'c__ZB2', u'o__', u'f__', u'g__', u's__']
666	[u'k__Bacteria', u'p__Acidobacteria', u'c__Sva0725', u'o__Sva0725', u'f__', u'g__', u's__']
667	[u'k__Bacteria', u'p__OP3', u'c__koll11', u'o__', u'f__', u'g__', u's__']
668	[u'k__Bacteria', u'p__Bacteroidetes', u'c__Sphingobacteriia', u'o__Sphingobacteriales', u'f__', u'g__', u's__']
669	[u'k__Bacteria', u'p__Bacteroidetes', u'c__[Saprospirae]', u'o__[Saprospirales]', u'f__Chitinophagaceae']
670	[u'k__Bacteria', u'p__Acidobacteria', u'c__[Chloracidobacteria]', u'o__RB41', u'f__Ellin6075', u'g__', u's__']
671	[u'k__Bacteria', u'p__Proteobacteria', u'c__Alphaproteobacteria', u'o__Caulobacterales', u'f__Caulobacteraceae', u'g__', u's__']
672	[u'k__Bacteria', u'p__Proteobacteria', u'c__Alphaproteobacteria', u'o__Rhodospirillales', u'f__Rhodospirillaceae', u'g__', u's__']
673	[u'k__Bacteria', u'p__Proteobacteria', u'c__Gammaproteobacteria', u'o__Xanthomonadales', u'f__Sinobacteraceae', u'g__', u's__']
674	[u'k__Bacteria', u'p__Chloroflexi', u'c__Chloroflexi', u'o__[Roseiflexales]', u'f__[Kouleothrixaceae]', u'g__', u's__']
675	[u'k__Bacteria', u'p__Proteobacteria', u'c__Alphaproteobacteria', u'o__Rhodospirillales', u'f__Acetobacteraceae', u'g__', u's__']
676	[u'k__Bacteria', u'p__Acidobacteria', u'c__Solibacteres', u'o__Solibacterales', u'f__Solibacteraceae', u'g__Candidatus Solibacter', u's__']
677	[u'k__Bacteria', u'p__Proteobacteria', u'c__Alphaproteobacteria', u'o__', u'f__', u'g__', u's__']
678	[u'k__Bacteria', u'p__Proteobacteria', u'c__Deltaproteobacteria', u'o__Myxococcales', u'f__OM27', u'g__', u's__']
679	[u'k__Bacteria', u'p__Proteobacteria', u'c__Deltaproteobacteria', u'o__Myxococcales', u'f__', u'g__', u's__']
680	[u'k__Bacteria', u'p__Proteobacteria', u'c__Deltaproteobacteria', u'o__Myxococcales', u'f__', u'g__', u's__']
681	[u'k__Bacteria', u'p__Planctomycetes', u'c__Phycisphaerae', u'o__WD2101', u'f__', u'g__', u's__']
682	[u'k__Bacteria', u'p__Proteobacteria', u'c__Gammaproteobacteria', u'o__Xanthomonadales', u'f__Sinobacteraceae', u'g__', u's__']
683	[u'k__Bacteria', u'p__Proteobacteria', u'c__Alphaproteobacteria', u'o__Rhizobiales']
684	[u'k__Bacteria', u'p__Proteobacteria', u'c__Gammaproteobacteria', u'o__Alteromonadales', u'f__Alteromonadaceae', u'g__Cellvibrio', u's__']
685	[u'k__Bacteria', u'p__Proteobacteria', u'c__Gammaproteobacteria']
686	[u'k__Bacteria', u'p__Proteobacteria', u'c__Betaproteobacteria', u'o__Burkholderiales', u'f__Comamonadaceae']
687	[u'k__Bacteria', u'p__OD1', u'c__ZB2', u'o__', u'f__', u'g__', u's__']
688	[u'k__Bacteria', u'p__Proteobacteria', u'c__Alphaproteobacteria', u'o__Rhodospirillales', u'f__Rhodospirillaceae', u'g__', u's__']
689	[u'k__Bacteria', u'p__Planctomycetes', u'c__Planctomycetia', u'o__Pirellulales', u'f__Pirellulaceae', u'g__Pirellula', u's__']
690	[u'k__Bacteria', u'p__TM7', u'c__TM7-3']
691	[u'k__Bacteria', u'p__Proteobacteria', u'c__Alphaproteobacteria', u'o__Sphingomonadales', u'f__Sphingomonadaceae', u'g__Kaistobacter', u's__']
692	[u'k__Bacteria', u'p__Proteobacteria', u'c__Alphaproteobacteria', u'o__Rhizobiales', u'f__Hyphomicrobiaceae', u'g__Rhodoplanes', u's__']
693	[u'k__Bacteria', u'p__Acidobacteria', u'c__Solibacteres', u'o__Solibacterales', u'f__', u'g__', u's__']
694	[u'k__Bacteria', u'p__Proteobacteria', u'c__Gammaproteobacteria', u'o__Xanthomonadales', u'f__Sinobacteraceae', u'g__', u's__']
695	[u'k__Bacteria', u'p__OD1', u'c__ZB2', u'o__', u'f__', u'g__', u's__']
696	[u'k__Bacteria', u'p__Proteobacteria', u'c__Deltaproteobacteria', u'o__Myxococcales', u'f__', u'g__', u's__']
697	[u'k__Bacteria', u'p__Proteobacteria', u'c__Betaproteobacteria', u'o__Rhodocyclales', u'f__Rhodocyclaceae', u'g__Dechloromonas', u's__']
698	[u'k__Bacteria', u'p__Chloroflexi', u'c__Ellin6529', u'o__', u'f__', u'g__', u's__']
699	[u'k__Bacteria', u'p__OD1', u'c__ZB2', u'o__', u'f__', u'g__', u's__']
700	[u'k__Bacteria', u'p__Chloroflexi', u'c__Thermomicrobia', u'o__JG30-KF-CM45', u'f__', u'g__', u's__']
701	[u'k__Bacteria', u'p__Proteobacteria', u'c__Alphaproteobacteria', u'o__Rhizobiales', u'f__', u'g__', u's__']
702	[u'k__Bacteria', u'p__Chloroflexi', u'c__Anaerolineae', u'o__envOPS12', u'f__', u'g__', u's__']
703	[u'k__Bacteria', u'p__Proteobacteria', u'c__Deltaproteobacteria', u'o__Myxococcales', u'f__', u'g__', u's__']
704	[u'k__Bacteria', u'p__Proteobacteria', u'c__Gammaproteobacteria', u'o__Xanthomonadales', u'f__Sinobacteraceae', u'g__', u's__']
705	[u'k__Bacteria', u'p__Proteobacteria', u'c__Alphaproteobacteria', u'o__Ellin329', u'f__', u'g__', u's__']
706	[u'k__Bacteria', u'p__Bacteroidetes', u'c__[Saprospirae]', u'o__[Saprospirales]', u'f__Chitinophagaceae', u'g__', u's__']
707	[u'k__Bacteria', u'p__Proteobacteria', u'c__Gammaproteobacteria', u'o__Xanthomonadales', u'f__Xanthomonadaceae']
708	[u'k__Bacteria', u'p__Proteobacteria', u'c__Deltaproteobacteria', u'o__Myxococcales', u'f__', u'g__', u's__']
709	[u'k__Bacteria', u'p__Proteobacteria', u'c__Deltaproteobacteria', u'o__Myxococcales', u'f__Haliangiaceae', u'g__', u's__']
710	[u'k__Bacteria', u'p__Verrucomicrobia', u'c__[Pedosphaerae]', u'o__[Pedosphaerales]', u'f__Ellin517', u'g__', u's__']
711	[u'k__Bacteria', u'p__Proteobacteria', u'c__Gammaproteobacteria', u'o__Xanthomonadales', u'f__Xanthomonadaceae']
712	[u'k__Bacteria', u'p__Planctomycetes', u'c__Phycisphaerae', u'o__Phycisphaerales', u'f__', u'g__', u's__']
713	[u'k__Bacteria', u'p__OD1', u'c__ZB2', u'o__', u'f__', u'g__', u's__']
714	[u'k__Bacteria', u'p__Proteobacteria', u'c__Deltaproteobacteria', u'o__Myxococcales', u'f__', u'g__', u's__']
715	[u'k__Bacteria', u'p__Proteobacteria', u'c__Betaproteobacteria', u'o__Burkholderiales', u'f__Oxalobacteraceae', u'g__', u's__']
716	[u'k__Bacteria', u'p__Proteobacteria', u'c__Deltaproteobacteria', u'o__Myxococcales', u'f__Polyangiaceae', u'g__', u's__']
717	[u'k__Bacteria', u'p__Proteobacteria', u'c__Alphaproteobacteria', u'o__Rhizobiales', u'f__', u'g__', u's__']
718	[u'k__Bacteria', u'p__Proteobacteria', u'c__Betaproteobacteria', u'o__Burkholderiales', u'f__Comamonadaceae']
719	[u'k__Bacteria', u'p__OD1', u'c__ZB2', u'o__', u'f__', u'g__', u's__']
720	[u'k__Bacteria', u'p__Planctomycetes', u'c__Planctomycetia', u'o__Gemmatales', u'f__Gemmataceae', u'g__Gemmata', u's__']
721	[u'k__Bacteria', u'p__Proteobacteria', u'c__Gammaproteobacteria', u'o__Xanthomonadales', u'f__Sinobacteraceae', u'g__', u's__']
722	[u'k__Bacteria', u'p__Proteobacteria', u'c__Gammaproteobacteria', u'o__Xanthomonadales', u'f__Sinobacteraceae', u'g__', u's__']
723	[u'k__Bacteria', u'p__Actinobacteria', u'c__Thermoleophilia', u'o__Gaiellales', u'f__Gaiellaceae', u'g__', u's__']
724	[u'k__Bacteria', u'p__Planctomycetes', u'c__vadinHA49', u'o__p04_C01', u'f__', u'g__', u's__']
725	[u'k__Bacteria', u'p__OD1', u'c__ZB2', u'o__', u'f__', u'g__', u's__']
726	[u'k__Bacteria', u'p__Acidobacteria', u'c__Acidobacteria-6', u'o__iii1-15', u'f__RB40', u'g__', u's__']
727	[u'k__Bacteria', u'p__Acidobacteria', u'c__Acidobacteria-6', u'o__iii1-15', u'f__RB40', u'g__', u's__']
728	[u'k__Bacteria', u'p__Verrucomicrobia', u'c__Opitutae', u'o__Opitutales', u'f__Opitutaceae', u'g__Opitutus', u's__']
729	[u'k__Bacteria', u'p__Proteobacteria', u'c__Deltaproteobacteria', u'o__Myxococcales', u'f__Cystobacteraceae']
730	[u'k__Bacteria', u'p__Proteobacteria', u'c__Betaproteobacteria', u'o__MND1', u'f__', u'g__', u's__']
731	[u'k__Bacteria', u'p__Gemmatimonadetes', u'c__Gemmatimonadetes', u'o__KD8-87', u'f__', u'g__', u's__']
732	[u'k__Bacteria', u'p__Bacteroidetes', u'c__Cytophagia', u'o__Cytophagales', u'f__Cytophagaceae', u'g__', u's__']
733	[u'k__Bacteria', u'p__Chloroflexi', u'c__Ellin6529', u'o__', u'f__', u'g__', u's__']
734	[u'k__Bacteria', u'p__Proteobacteria', u'c__Betaproteobacteria', u'o__', u'f__', u'g__', u's__']
735	[u'k__Bacteria', u'p__Acidobacteria', u'c__Acidobacteria-6', u'o__iii1-15', u'f__RB40', u'g__', u's__']
736	[u'k__Bacteria', u'p__Proteobacteria', u'c__Alphaproteobacteria', u'o__Rhodobacterales', u'f__Hyphomonadaceae', u'g__', u's__']
737	[u'k__Bacteria', u'p__Verrucomicrobia', u'c__[Spartobacteria]', u'o__[Chthoniobacterales]', u'f__[Chthoniobacteraceae]', u'g__DA101', u's__']
738	[u'k__Bacteria', u'p__Proteobacteria', u'c__Deltaproteobacteria', u'o__Myxococcales', u'f__Haliangiaceae', u'g__', u's__']
739	[u'k__Bacteria', u'p__Actinobacteria', u'c__Actinobacteria', u'o__Actinomycetales', u'f__Streptomycetaceae']
740	[u'k__Bacteria', u'p__Proteobacteria', u'c__Gammaproteobacteria', u'o__Xanthomonadales', u'f__Sinobacteraceae', u'g__', u's__']
741	[u'k__Bacteria', u'p__Actinobacteria', u'c__Acidimicrobiia', u'o__Acidimicrobiales', u'f__', u'g__', u's__']
742	[u'k__Bacteria', u'p__Bacteroidetes', u'c__[Saprospirae]', u'o__[Saprospirales]', u'f__Chitinophagaceae', u'g__Lacibacter', u's__cauensis']
743	[u'k__Bacteria', u'p__Proteobacteria', u'c__Betaproteobacteria', u'o__Burkholderiales', u'f__Comamonadaceae']
744	[u'k__Bacteria', u'p__Proteobacteria', u'c__Gammaproteobacteria', u'o__Xanthomonadales', u'f__Xanthomonadaceae']
745	[u'k__Bacteria', u'p__Bacteroidetes', u'c__Cytophagia', u'o__Cytophagales', u'f__Cytophagaceae', u'g__', u's__']
746	[u'k__Bacteria', u'p__Verrucomicrobia', u'c__[Pedosphaerae]', u'o__[Pedosphaerales]', u'f__Ellin517', u'g__', u's__']
747	[u'k__Bacteria', u'p__Proteobacteria', u'c__Alphaproteobacteria', u'o__Rhizobiales', u'f__Rhizobiaceae', u'g__Kaistia', u's__']
748	[u'k__Bacteria', u'p__Actinobacteria', u'c__Acidimicrobiia', u'o__Acidimicrobiales']
749	[u'k__Bacteria', u'p__Proteobacteria', u'c__Deltaproteobacteria', u'o__Myxococcales', u'f__', u'g__', u's__']
750	[u'k__Bacteria', u'p__Actinobacteria', u'c__Actinobacteria', u'o__Actinomycetales', u'f__Microbacteriaceae', u'g__Agromyces', u's__']
751	[u'k__Bacteria', u'p__Bacteroidetes', u'c__Flavobacteriia', u'o__Flavobacteriales', u'f__Flavobacteriaceae', u'g__Flavobacterium', u's__']
752	[u'k__Bacteria', u'p__Proteobacteria', u'c__Alphaproteobacteria', u'o__Rhodospirillales', u'f__Rhodospirillaceae', u'g__', u's__']
753	[u'k__Bacteria', u'p__Planctomycetes', u'c__Planctomycetia', u'o__Gemmatales', u'f__Gemmataceae', u'g__', u's__']
754	[u'k__Bacteria', u'p__Planctomycetes', u'c__028H05-P-BN-P5', u'o__', u'f__', u'g__', u's__']
755	[u'k__Bacteria', u'p__Spirochaetes', u'c__Spirochaetes', u'o__Spirochaetales', u'f__Spirochaetaceae', u'g__Spirochaeta', u's__aurantia']
756	[u'k__Bacteria', u'p__Bacteroidetes', u'c__[Saprospirae]', u'o__[Saprospirales]', u'f__Chitinophagaceae', u'g__', u's__']
757	[u'k__Bacteria', u'p__Verrucomicrobia', u'c__Verrucomicrobiae', u'o__Verrucomicrobiales', u'f__Verrucomicrobiaceae', u'g__Luteolibacter', u's__']
758	[u'k__Bacteria', u'p__Proteobacteria', u'c__Gammaproteobacteria', u'o__Alteromonadales', u'f__211ds20', u'g__', u's__']
759	[u'k__Bacteria', u'p__Bacteroidetes', u'c__Sphingobacteriia', u'o__Sphingobacteriales', u'f__', u'g__', u's__']
760	[u'k__Bacteria', u'p__Acidobacteria', u'c__Solibacteres', u'o__Solibacterales', u'f__', u'g__', u's__']
761	[u'k__Bacteria', u'p__Acidobacteria', u'c__Acidobacteria-6', u'o__iii1-15', u'f__RB40', u'g__', u's__']
762	[u'k__Bacteria', u'p__Actinobacteria', u'c__Acidimicrobiia', u'o__Acidimicrobiales', u'f__C111', u'g__', u's__']
763	[u'k__Bacteria', u'p__Bacteroidetes', u'c__[Saprospirae]', u'o__[Saprospirales]', u'f__Saprospiraceae', u'g__', u's__']
764	[u'k__Bacteria', u'p__Proteobacteria', u'c__Betaproteobacteria', u'o__Burkholderiales', u'f__Comamonadaceae', u'g__Rhodoferax', u's__']
765	[u'k__Bacteria', u'p__Acidobacteria', u'c__Acidobacteria-6', u'o__iii1-15', u'f__', u'g__', u's__']
766	[u'k__Archaea', u'p__[Parvarchaeota]', u'c__[Parvarchaea]', u'o__YLA114', u'f__', u'g__', u's__']
767	[u'k__Bacteria', u'p__Proteobacteria', u'c__Deltaproteobacteria', u'o__Myxococcales', u'f__', u'g__', u's__']
768	[u'k__Bacteria', u'p__Planctomycetes', u'c__Phycisphaerae', u'o__WD2101', u'f__', u'g__', u's__']
769	[u'k__Bacteria', u'p__Proteobacteria', u'c__Gammaproteobacteria', u'o__Xanthomonadales', u'f__Sinobacteraceae', u'g__', u's__']
770	[u'k__Bacteria', u'p__Acidobacteria', u'c__[Chloracidobacteria]', u'o__RB41', u'f__Ellin6075', u'g__', u's__']
771	[u'k__Bacteria', u'p__Bacteroidetes', u'c__[Saprospirae]', u'o__[Saprospirales]', u'f__Saprospiraceae', u'g__', u's__']
772	[u'k__Bacteria', u'p__Proteobacteria', u'c__Deltaproteobacteria', u'o__Myxococcales', u'f__Haliangiaceae', u'g__', u's__']
773	[u'k__Bacteria', u'p__Chloroflexi', u'c__Thermomicrobia', u'o__AKYG1722', u'f__', u'g__', u's__']
774	[u'k__Bacteria', u'p__Proteobacteria', u'c__Alphaproteobacteria', u'o__Rhizobiales', u'f__Hyphomicrobiaceae']
775	[u'k__Bacteria', u'p__Acidobacteria', u'c__[Chloracidobacteria]', u'o__RB41', u'f__', u'g__', u's__']
776	[u'k__Bacteria', u'p__Proteobacteria', u'c__Alphaproteobacteria', u'o__Rhodospirillales', u'f__Acetobacteraceae', u'g__', u's__']
777	[u'k__Bacteria', u'p__Proteobacteria', u'c__Betaproteobacteria', u'o__Rhodocyclales', u'f__Rhodocyclaceae', u'g__Propionivibrio', u's__']
778	[u'k__Bacteria', u'p__Verrucomicrobia', u'c__[Pedosphaerae]', u'o__[Pedosphaerales]', u'f__Ellin515', u'g__', u's__']
779	[u'k__Bacteria', u'p__Gemmatimonadetes', u'c__Gemmatimonadetes', u'o__Gemmatimonadales', u'f__Gemmatimonadaceae', u'g__Gemmatimonas', u's__']
780	[u'k__Bacteria', u'p__Proteobacteria', u'c__Alphaproteobacteria', u'o__Rhizobiales', u'f__Bradyrhizobiaceae', u'g__Bosea', u's__genosp.']
781	[u'k__Bacteria', u'p__Proteobacteria', u'c__Gammaproteobacteria', u'o__Xanthomonadales', u'f__Xanthomonadaceae', u'g__', u's__']
782	[u'k__Bacteria', u'p__Acidobacteria', u'c__[Chloracidobacteria]', u'o__PK29', u'f__', u'g__', u's__']
783	[u'k__Bacteria', u'p__Proteobacteria', u'c__Gammaproteobacteria', u'o__Xanthomonadales', u'f__Sinobacteraceae', u'g__', u's__']
784	[u'k__Bacteria', u'p__Proteobacteria', u'c__Gammaproteobacteria', u'o__Xanthomonadales', u'f__Sinobacteraceae', u'g__', u's__']
785	[u'k__Bacteria', u'p__Proteobacteria', u'c__Alphaproteobacteria', u'o__Rhizobiales', u'f__Bradyrhizobiaceae']
786	[u'k__Bacteria', u'p__Bacteroidetes', u'c__Cytophagia', u'o__Cytophagales', u'f__Cytophagaceae', u'g__', u's__']
787	[u'k__Bacteria', u'p__Proteobacteria', u'c__Deltaproteobacteria', u'o__Myxococcales', u'f__', u'g__', u's__']
788	[u'k__Bacteria', u'p__Actinobacteria', u'c__Actinobacteria', u'o__Actinomycetales', u'f__Streptomycetaceae']
789	[u'k__Bacteria', u'p__Proteobacteria', u'c__Betaproteobacteria', u'o__Burkholderiales', u'f__Comamonadaceae', u'g__Ramlibacter', u's__']
