# Supplementary material for: Plant Nutrient Resource Use Strategies Shape Active Rhizosphere Microbiota Through Root Exudation
Source: Front Plant Sci. 2018 Nov 23;9:1662. doi: 10.3389/fpls.2018.01662 (PMC6265440; doi:10.3389/fpls.2018.01662)
Supplement: Table S9 — Taxonomic affiliation of OTUs retrieved from heavy-DNA fractions (root exudate consumers): (file 1) shared by exploitative (DG, BE, AO and TF) and conservative plants (FP and SC) and representing the core microbiota; (file 2) present in exploitative plants only; (file 3) present in conservative plants only. [file Table_9.xlsx]

## Sheet: Venn
Root exudates consumers (heavy-DNA)

## Sheet: Heavy_DNA Commun
	x
1	1134664$$[u'k__Bacteria', u'p__Proteobacteria', u'c__Betaproteobacteria', u'o__Burkholderiales', u'f__Comamonadaceae', u'g__Methylibium', u's__']
2	2650464$$[u'k__Bacteria', u'p__Proteobacteria', u'c__Alphaproteobacteria', u'o__Caulobacterales', u'f__Caulobacteraceae']
3	709657$$[u'k__Bacteria', u'p__Proteobacteria', u'c__Alphaproteobacteria', u'o__Rhodospirillales', u'f__Rhodospirillaceae', u'g__', u's__']
4	826124$$[u'k__Bacteria', u'p__Proteobacteria', u'c__Alphaproteobacteria', u'o__Caulobacterales', u'f__Caulobacteraceae', u'g__Phenylobacterium', u's__']
5	519510$$[u'k__Bacteria', u'p__Proteobacteria', u'c__Alphaproteobacteria', u'o__Sphingomonadales', u'f__Erythrobacteraceae', u'g__', u's__']
6	737110$$[u'k__Bacteria', u'p__Proteobacteria', u'c__Gammaproteobacteria', u'o__Xanthomonadales', u'f__Xanthomonadaceae', u'g__', u's__']
7	539866$$[u'k__Bacteria', u'p__Proteobacteria', u'c__Gammaproteobacteria', u'o__Thiotrichales', u'f__Piscirickettsiaceae', u'g__', u's__']
8	825112$$[u'k__Bacteria', u'p__Actinobacteria', u'c__Acidimicrobiia', u'o__Acidimicrobiales', u'f__C111', u'g__', u's__']
9	4343394$$[u'k__Bacteria', u'p__Proteobacteria', u'c__Alphaproteobacteria', u'o__Sphingomonadales', u'f__Erythrobacteraceae']
10	223787$$[u'k__Bacteria', u'p__Actinobacteria', u'c__Actinobacteria', u'o__Actinomycetales', u'f__Microbacteriaceae']
11	1125832$$[u'k__Bacteria', u'p__Proteobacteria', u'c__Alphaproteobacteria', u'o__Sphingomonadales', u'f__Sphingomonadaceae', u'g__Sphingobium', u's__']
12	625652$$[u'k__Bacteria', u'p__Proteobacteria', u'c__Alphaproteobacteria', u'o__Rhizobiales']
13	209762$$[u'k__Bacteria', u'p__Proteobacteria', u'c__Alphaproteobacteria', u'o__Caulobacterales', u'f__Caulobacteraceae', u'g__Phenylobacterium', u's__']
14	4378776$$[u'k__Bacteria', u'p__Proteobacteria', u'c__Alphaproteobacteria', u'o__Rhizobiales', u'f__Hyphomicrobiaceae', u'g__Devosia', u's__']
15	1059762$$[u'k__Bacteria', u'p__Proteobacteria', u'c__Gammaproteobacteria', u'o__Xanthomonadales', u'f__Sinobacteraceae', u'g__', u's__']
16	328181$$[u'k__Bacteria', u'p__Proteobacteria', u'c__Betaproteobacteria', u'o__SC-I-84', u'f__', u'g__', u's__']
17	4364411$$[u'k__Bacteria', u'p__Proteobacteria', u'c__Alphaproteobacteria', u'o__Sphingomonadales', u'f__Sphingomonadaceae']
18	564004$$[u'k__Bacteria', u'p__Proteobacteria', u'c__Alphaproteobacteria', u'o__Rhodospirillales', u'f__Rhodospirillaceae', u'g__', u's__']
19	4380522$$[u'k__Bacteria', u'p__Proteobacteria', u'c__Alphaproteobacteria', u'o__Rhizobiales', u'f__Hyphomicrobiaceae']
20	4018589$$[u'k__Bacteria', u'p__Verrucomicrobia', u'c__Opitutae', u'o__Opitutales', u'f__Opitutaceae', u'g__Opitutus', u's__']
21	795096$$[u'k__Bacteria', u'p__Proteobacteria', u'c__Alphaproteobacteria', u'o__Rhizobiales', u'f__Phyllobacteriaceae', u'g__Mesorhizobium']
22	4401307$$[u'k__Bacteria', u'p__Proteobacteria', u'c__Alphaproteobacteria', u'o__Rhizobiales', u'f__Hyphomicrobiaceae', u'g__Rhodoplanes', u's__']
23	93175$$[u'k__Bacteria', u'p__Actinobacteria', u'c__Acidimicrobiia', u'o__Acidimicrobiales', u'f__Iamiaceae', u'g__Iamia', u's__']
24	4345857$$[u'k__Bacteria', u'p__Proteobacteria', u'c__Deltaproteobacteria', u'o__Myxococcales', u'f__', u'g__', u's__']
25	4422142$$[u'k__Bacteria', u'p__Proteobacteria', u'c__Betaproteobacteria', u'o__Burkholderiales', u'f__Comamonadaceae', u'g__Hydrogenophaga', u's__']
26	548961$$[u'k__Bacteria', u'p__Proteobacteria', u'c__Gammaproteobacteria']
27	4338661$$[u'k__Bacteria', u'p__Proteobacteria', u'c__Alphaproteobacteria', u'o__Rhizobiales', u'f__Rhizobiaceae', u'g__Rhizobium']
28	1136721$$[u'k__Bacteria', u'p__Acidobacteria', u'c__Solibacteres', u'o__Solibacterales', u'f__Solibacteraceae', u'g__Candidatus Solibacter', u's__']
29	4294646$$[u'k__Bacteria', u'p__Proteobacteria', u'c__Alphaproteobacteria', u'o__Rhizobiales', u'f__Rhizobiaceae']
30	4319933$$[u'k__Bacteria', u'p__Proteobacteria', u'c__Alphaproteobacteria', u'o__Caulobacterales', u'f__Caulobacteraceae', u'g__Phenylobacterium', u's__']
31	147541$$[u'k__Bacteria', u'p__Proteobacteria', u'c__Alphaproteobacteria', u'o__Rhizobiales', u'f__Bradyrhizobiaceae', u'g__Bradyrhizobium', u's__']
32	92573$$[u'k__Bacteria', u'p__Proteobacteria', u'c__Alphaproteobacteria', u'o__Rhizobiales', u'f__Bradyrhizobiaceae']
33	574749$$[u'k__Bacteria', u'p__Proteobacteria', u'c__Alphaproteobacteria', u'o__Rhizobiales', u'f__Rhizobiaceae']
34	238766$$[u'k__Bacteria', u'p__Chloroflexi', u'c__Chloroflexi', u'o__[Roseiflexales]', u'f__[Kouleothrixaceae]', u'g__', u's__']
35	104216$$[u'k__Bacteria', u'p__Verrucomicrobia', u'c__[Spartobacteria]', u'o__[Chthoniobacterales]', u'f__[Chthoniobacteraceae]', u'g__DA101', u's__']
36	4371756$$[u'k__Bacteria', u'p__Proteobacteria', u'c__Alphaproteobacteria', u'o__Sphingomonadales', u'f__Erythrobacteraceae']
37	4412910$$[u'k__Bacteria', u'p__Proteobacteria', u'c__Alphaproteobacteria', u'o__Sphingomonadales', u'f__Sphingomonadaceae', u'g__', u's__']
38	4395045$$[u'k__Bacteria', u'p__Acidobacteria', u'c__Solibacteres', u'o__Solibacterales', u'f__', u'g__', u's__']
39	1744843$$[u'k__Bacteria', u'p__Actinobacteria', u'c__Acidimicrobiia', u'o__Acidimicrobiales']
40	240866$$[u'k__Bacteria', u'p__Proteobacteria', u'c__Alphaproteobacteria', u'o__Rhodospirillales', u'f__Rhodospirillaceae', u'g__', u's__']
41	562922$$[u'k__Bacteria', u'p__Chloroflexi', u'c__Gitt-GS-136', u'o__', u'f__', u'g__', u's__']
42	1131157$$[u'k__Bacteria', u'p__Proteobacteria', u'c__Alphaproteobacteria', u'o__Sphingomonadales', u'f__Sphingomonadaceae']
43	336824$$[u'k__Bacteria', u'p__Proteobacteria', u'c__Betaproteobacteria', u'o__Burkholderiales', u'f__Comamonadaceae', u'g__Methylibium', u's__']
44	224042$$[u'k__Bacteria', u'p__Proteobacteria', u'c__Betaproteobacteria', u'o__Burkholderiales', u'f__Comamonadaceae']
45	563192$$[u'k__Bacteria', u'p__Actinobacteria', u'c__Acidimicrobiia', u'o__Acidimicrobiales', u'f__C111', u'g__', u's__']
46	38267$$[u'k__Bacteria', u'p__Proteobacteria', u'c__Betaproteobacteria', u'o__Burkholderiales', u'f__Comamonadaceae', u'g__Variovorax', u's__']
47	819400$$[u'k__Bacteria', u'p__Proteobacteria', u'c__Betaproteobacteria', u'o__Burkholderiales', u'f__Comamonadaceae']
48	518380$$[u'k__Bacteria', u'p__Proteobacteria', u'c__Betaproteobacteria', u'o__Burkholderiales', u'f__Comamonadaceae', u'g__Methylibium', u's__']
49	759624$$[u'k__Bacteria', u'p__Proteobacteria', u'c__Betaproteobacteria', u'o__Burkholderiales', u'f__Oxalobacteraceae']
50	226240$$[u'k__Bacteria', u'p__Verrucomicrobia', u'c__Opitutae', u'o__Opitutales', u'f__Opitutaceae', u'g__', u's__']
51	1106653$$[u'k__Bacteria', u'p__Proteobacteria', u'c__Gammaproteobacteria', u'o__Xanthomonadales', u'f__Sinobacteraceae', u'g__', u's__']
52	323929$$[u'k__Bacteria', u'p__Proteobacteria', u'c__Alphaproteobacteria', u'o__Rhizobiales', u'f__Phyllobacteriaceae', u'g__Mesorhizobium', u's__']
53	1131789$$[u'k__Bacteria', u'p__Proteobacteria', u'c__Betaproteobacteria', u'o__Burkholderiales', u'f__Comamonadaceae']
54	112886$$[u'k__Bacteria', u'p__Bacteroidetes', u'c__[Saprospirae]', u'o__[Saprospirales]', u'f__Chitinophagaceae', u'g__', u's__']
55	4298513$$[u'k__Bacteria', u'p__Nitrospirae', u'c__Nitrospira', u'o__Nitrospirales', u'f__Nitrospiraceae', u'g__Nitrospira', u's__']
56	4424338$$[u'k__Bacteria', u'p__Proteobacteria', u'c__Alphaproteobacteria', u'o__Rhizobiales', u'f__Hyphomicrobiaceae', u'g__', u's__']
57	279203$$[u'k__Bacteria', u'p__Planctomycetes', u'c__Planctomycetia', u'o__Gemmatales', u'f__Gemmataceae', u'g__Gemmata', u's__']
58	671400$$[u'k__Bacteria', u'p__Acidobacteria', u'c__Solibacteres', u'o__Solibacterales', u'f__', u'g__', u's__']
59	137881$$[u'k__Bacteria', u'p__Proteobacteria', u'c__Alphaproteobacteria', u'o__Sphingomonadales', u'f__Sphingomonadaceae', u'g__Kaistobacter', u's__']
60	336298$$[u'k__Bacteria', u'p__Actinobacteria', u'c__Actinobacteria', u'o__Actinomycetales', u'f__Streptomycetaceae']
61	248032$$[u'k__Bacteria', u'p__Proteobacteria', u'c__Alphaproteobacteria', u'o__Rhizobiales', u'f__Hyphomicrobiaceae', u'g__Rhodoplanes', u's__']
62	4413363$$[u'k__Bacteria', u'p__Proteobacteria', u'c__Gammaproteobacteria', u'o__Xanthomonadales', u'f__Sinobacteraceae', u'g__', u's__']
63	4402900$$[u'k__Bacteria', u'p__Proteobacteria', u'c__Alphaproteobacteria', u'o__Rhizobiales']
64	593358$$[u'k__Bacteria', u'p__Proteobacteria', u'c__Deltaproteobacteria', u'o__Myxococcales', u'f__', u'g__', u's__']
65	4396454$$[u'k__Bacteria', u'p__Proteobacteria', u'c__Betaproteobacteria', u'o__Burkholderiales', u'f__Comamonadaceae', u'g__Methylibium', u's__']
66	4308332$$[u'k__Bacteria', u'p__Proteobacteria', u'c__Alphaproteobacteria', u'o__Rhizobiales', u'f__', u'g__', u's__']
67	100543$$[u'k__Bacteria', u'p__Proteobacteria', u'c__Betaproteobacteria', u'o__Rhodocyclales', u'f__Rhodocyclaceae', u'g__Propionivibrio', u's__']
68	837424$$[u'k__Bacteria', u'p__Proteobacteria', u'c__Alphaproteobacteria', u'o__Rhodobacterales', u'f__Hyphomonadaceae', u'g__', u's__']
69	725990$$[u'k__Bacteria', u'p__Actinobacteria', u'c__Actinobacteria', u'o__Actinomycetales', u'f__Micrococcaceae']
70	100737$$[u'k__Bacteria', u'p__Verrucomicrobia', u'c__Opitutae', u'o__Opitutales', u'f__Opitutaceae', u'g__', u's__']
71	4479701$$[u'k__Bacteria', u'p__Proteobacteria', u'c__Alphaproteobacteria', u'o__Rhizobiales', u'f__Hyphomicrobiaceae', u'g__Pedomicrobium', u's__']
72	4465677$$[u'k__Bacteria', u'p__Acidobacteria', u'c__iii1-8', u'o__DS-18', u'f__', u'g__', u's__']
73	4386631$$[u'k__Bacteria', u'p__Proteobacteria', u'c__Betaproteobacteria', u'o__Burkholderiales', u'f__Comamonadaceae', u'g__Methylibium', u's__']
74	767841$$[u'k__Bacteria', u'p__Proteobacteria', u'c__Alphaproteobacteria', u'o__Sphingomonadales', u'f__Sphingomonadaceae', u'g__Kaistobacter', u's__']
75	277521$$[u'k__Bacteria', u'p__Proteobacteria', u'c__Betaproteobacteria', u'o__Burkholderiales', u'f__Comamonadaceae', u'g__Methylibium']
76	329490$$[u'k__Bacteria', u'p__Actinobacteria', u'c__Actinobacteria', u'o__Actinomycetales', u'f__Actinosynnemataceae']
77	789526$$[u'k__Bacteria', u'p__Proteobacteria', u'c__Betaproteobacteria', u'o__Burkholderiales', u'f__Comamonadaceae']
78	538790$$[u'k__Bacteria', u'p__Actinobacteria', u'c__Actinobacteria', u'o__Actinomycetales', u'f__Microbacteriaceae']
79	207216$$[u'k__Bacteria', u'p__Proteobacteria', u'c__Alphaproteobacteria', u'o__Rhizobiales', u'f__Hyphomicrobiaceae']
80	778795$$[u'k__Bacteria', u'p__Gemmatimonadetes', u'c__Gemmatimonadetes', u'o__', u'f__', u'g__', u's__']
81	217700$$[u'k__Bacteria', u'p__Armatimonadetes', u'c__[Fimbriimonadia]', u'o__[Fimbriimonadales]', u'f__[Fimbriimonadaceae]', u'g__Fimbriimonas', u's__']
82	253026$$[u'k__Bacteria', u'p__Proteobacteria', u'c__Deltaproteobacteria', u'o__Myxococcales', u'f__OM27', u'g__', u's__']
83	849821$$[u'k__Bacteria', u'p__Chloroflexi', u'c__Ellin6529', u'o__', u'f__', u'g__', u's__']
84	104916$$[u'k__Bacteria', u'p__Proteobacteria', u'c__Betaproteobacteria', u'o__SC-I-84', u'f__', u'g__', u's__']
85	136777$$[u'k__Bacteria', u'p__Proteobacteria', u'c__Betaproteobacteria', u'o__Burkholderiales', u'f__Comamonadaceae']
86	328810$$[u'k__Bacteria', u'p__Acidobacteria', u'c__Acidobacteria-6']
87	613333$$[u'k__Bacteria', u'p__Planctomycetes', u'c__Planctomycetia', u'o__Pirellulales', u'f__Pirellulaceae', u'g__A17', u's__']
88	153255$$[u'k__Bacteria', u'p__Proteobacteria', u'c__Betaproteobacteria', u'o__Rhodocyclales', u'f__Rhodocyclaceae', u'g__Dechloromonas', u's__']
89	410072$$[u'k__Bacteria', u'p__Actinobacteria', u'c__Acidimicrobiia', u'o__Acidimicrobiales', u'f__', u'g__', u's__']
90	1640195$$[u'k__Bacteria', u'p__Proteobacteria', u'c__Alphaproteobacteria', u'o__Rhodospirillales', u'f__Rhodospirillaceae', u'g__', u's__']
91	616682$$[u'k__Bacteria', u'p__Proteobacteria', u'c__Alphaproteobacteria', u'o__Rhizobiales', u'f__Hyphomicrobiaceae', u'g__Rhodoplanes', u's__']
92	1125638$$[u'k__Bacteria', u'p__Proteobacteria', u'c__Gammaproteobacteria', u'o__Xanthomonadales', u'f__Sinobacteraceae', u'g__', u's__']
93	227434$$[u'k__Bacteria', u'p__Proteobacteria', u'c__Alphaproteobacteria', u'o__Caulobacterales', u'f__Caulobacteraceae', u'g__', u's__']
94	4258048$$[u'k__Bacteria', u'p__Proteobacteria', u'c__Alphaproteobacteria', u'o__Sphingomonadales', u'f__Sphingomonadaceae', u'g__Kaistobacter', u's__']
95	1107985$$[u'k__Bacteria', u'p__Proteobacteria', u'c__Deltaproteobacteria', u'o__Myxococcales', u'f__', u'g__', u's__']
96	114289$$[u'k__Bacteria', u'p__Bacteroidetes', u'c__[Saprospirae]', u'o__[Saprospirales]', u'f__Chitinophagaceae', u'g__', u's__']
97	838721$$[u'k__Bacteria', u'p__Actinobacteria', u'c__Actinobacteria', u'o__Actinomycetales', u'f__Intrasporangiaceae']
98	1120116$$[u'k__Bacteria', u'p__Verrucomicrobia', u'c__[Pedosphaerae]', u'o__[Pedosphaerales]', u'f__auto67_4W', u'g__', u's__']
99	223418$$[u'k__Bacteria', u'p__Actinobacteria', u'c__Actinobacteria', u'o__Actinomycetales', u'f__Geodermatophilaceae', u'g__', u's__']
100	93726$$[u'k__Bacteria', u'p__Proteobacteria', u'c__Betaproteobacteria', u'o__Burkholderiales', u'f__Comamonadaceae', u'g__Hydrogenophaga', u's__']
101	4465158$$[u'k__Bacteria', u'p__Proteobacteria', u'c__Alphaproteobacteria', u'o__Sphingomonadales', u'f__Sphingomonadaceae', u'g__Kaistobacter', u's__']
102	4310308$$[u'k__Bacteria', u'p__Proteobacteria', u'c__Alphaproteobacteria', u'o__Rhizobiales']
103	545997$$[u'k__Bacteria', u'p__Proteobacteria', u'c__Betaproteobacteria', u'o__Burkholderiales', u'f__Comamonadaceae']
104	211507$$[u'k__Bacteria', u'p__Actinobacteria', u'c__Actinobacteria', u'o__Actinomycetales', u'f__Nocardioidaceae', u'g__', u's__']
105	2362284$$[u'k__Bacteria', u'p__Proteobacteria', u'c__Deltaproteobacteria', u'o__Myxococcales', u'f__', u'g__', u's__']
106	3124136$$[u'k__Bacteria', u'p__Proteobacteria', u'c__Alphaproteobacteria', u'o__Rhizobiales', u'f__Hyphomicrobiaceae', u'g__Rhodoplanes', u's__']
107	4418009$$[u'k__Bacteria', u'p__Proteobacteria', u'c__Betaproteobacteria', u'o__Burkholderiales', u'f__Oxalobacteraceae', u'g__Janthinobacterium', u's__']
108	783687$$[u'k__Bacteria', u'p__Proteobacteria', u'c__Betaproteobacteria', u'o__Burkholderiales', u'f__Comamonadaceae']
109	436590$$[u'k__Bacteria', u'p__Proteobacteria', u'c__Gammaproteobacteria', u'o__Xanthomonadales', u'f__Sinobacteraceae', u'g__', u's__']
110	4377104$$[u'k__Bacteria', u'p__Proteobacteria', u'c__Alphaproteobacteria', u'o__Rhizobiales', u'f__Bradyrhizobiaceae', u'g__Bradyrhizobium', u's__']
111	2920135$$[u'k__Bacteria', u'p__Proteobacteria', u'c__Alphaproteobacteria', u'o__Rhizobiales', u'f__Hyphomicrobiaceae', u'g__Devosia', u's__']
112	101542$$[u'k__Bacteria', u'p__Proteobacteria', u'c__Alphaproteobacteria', u'o__Rhizobiales', u'f__Hyphomicrobiaceae', u'g__Rhodoplanes', u's__']
113	237703$$[u'k__Bacteria', u'p__Actinobacteria', u'c__Acidimicrobiia', u'o__Acidimicrobiales', u'f__EB1017', u'g__', u's__']
114	751555$$[u'k__Bacteria', u'p__Proteobacteria', u'c__Alphaproteobacteria', u'o__Rhodospirillales', u'f__Rhodospirillaceae', u'g__', u's__']
115	989109$$[u'k__Bacteria', u'p__Proteobacteria', u'c__Alphaproteobacteria', u'o__Sphingomonadales', u'f__Sphingomonadaceae', u'g__Kaistobacter', u's__']
116	4449185$$[u'k__Bacteria', u'p__Proteobacteria', u'c__Alphaproteobacteria', u'o__Rhizobiales', u'f__Phyllobacteriaceae']
117	4447720$$[u'k__Bacteria', u'p__Armatimonadetes', u'c__[Fimbriimonadia]', u'o__[Fimbriimonadales]', u'f__[Fimbriimonadaceae]']
118	339660$$[u'k__Bacteria', u'p__Proteobacteria', u'c__Gammaproteobacteria', u'o__Xanthomonadales', u'f__Sinobacteraceae', u'g__', u's__']
119	740317$$[u'k__Bacteria', u'p__Proteobacteria', u'c__Alphaproteobacteria', u'o__Rhizobiales', u'f__Bradyrhizobiaceae', u'g__Bradyrhizobium', u's__']
120	4312075$$[u'k__Bacteria', u'p__Bacteroidetes', u'c__[Saprospirae]', u'o__[Saprospirales]', u'f__Saprospiraceae', u'g__', u's__']
121	205245$$[u'k__Bacteria', u'p__Proteobacteria', u'c__Betaproteobacteria', u'o__Burkholderiales', u'f__Comamonadaceae', u'g__Variovorax', u's__paradoxus']
122	17991$$[u'k__Bacteria', u'p__Actinobacteria', u'c__Actinobacteria', u'o__Actinomycetales', u'f__Micromonosporaceae', u'g__Actinoplanes', u's__']
123	114209$$[u'k__Bacteria', u'p__Proteobacteria', u'c__Betaproteobacteria', u'o__Ellin6067', u'f__', u'g__', u's__']
124	3937304$$[u'k__Bacteria', u'p__Proteobacteria', u'c__Alphaproteobacteria', u'o__Sphingomonadales', u'f__Sphingomonadaceae', u'g__Kaistobacter', u's__']
125	1546879$$[u'k__Bacteria', u'p__Actinobacteria', u'c__Actinobacteria', u'o__Actinomycetales', u'f__Micromonosporaceae', u'g__Dactylosporangium', u's__']
126	206752$$[u'k__Bacteria', u'p__Bacteroidetes', u'c__[Saprospirae]', u'o__[Saprospirales]', u'f__Chitinophagaceae', u'g__', u's__']
127	3849735$$[u'k__Bacteria', u'p__Proteobacteria', u'c__Alphaproteobacteria', u'o__Rhizobiales', u'f__Bradyrhizobiaceae', u'g__Balneimonas', u's__']
128	250724$$[u'k__Bacteria', u'p__Actinobacteria', u'c__Actinobacteria', u'o__Actinomycetales', u'f__Streptomycetaceae', u'g__Streptomyces', u's__mirabilis']
129	829415$$[u'k__Bacteria', u'p__Proteobacteria', u'c__Alphaproteobacteria', u'o__Rhizobiales', u'f__Bradyrhizobiaceae', u'g__Bradyrhizobium', u's__']
130	4341171$$[u'k__Bacteria', u'p__Acidobacteria', u'c__Acidobacteria-6', u'o__iii1-15', u'f__', u'g__', u's__']
131	539570$$[u'k__Bacteria', u'p__Acidobacteria', u'c__Acidobacteria-6']
132	824146$$[u'k__Bacteria', u'p__Proteobacteria', u'c__Alphaproteobacteria', u'o__Sphingomonadales', u'f__Sphingomonadaceae', u'g__Kaistobacter', u's__']
133	510471$$[u'k__Bacteria', u'p__Chloroflexi', u'c__Chloroflexi', u'o__[Roseiflexales]', u'f__[Kouleothrixaceae]', u'g__', u's__']
134	1125869$$[u'k__Bacteria', u'p__Proteobacteria', u'c__Betaproteobacteria', u'o__Burkholderiales', u'f__Comamonadaceae']
135	945478$$[u'k__Bacteria', u'p__Proteobacteria', u'c__Gammaproteobacteria', u'o__Xanthomonadales', u'f__Xanthomonadaceae']
136	1118109$$[u'k__Bacteria', u'p__Proteobacteria', u'c__Betaproteobacteria', u'o__MND1', u'f__', u'g__', u's__']
137	156886$$[u'k__Bacteria', u'p__Proteobacteria', u'c__Alphaproteobacteria', u'o__Ellin329', u'f__', u'g__', u's__']
138	215825$$[u'k__Bacteria', u'p__Proteobacteria', u'c__Alphaproteobacteria', u'o__Ellin329', u'f__', u'g__', u's__']
139	128192$$[u'k__Bacteria', u'p__Proteobacteria', u'c__Alphaproteobacteria', u'o__Rhizobiales', u'f__Hyphomicrobiaceae', u'g__Rhodoplanes', u's__']
140	4349251$$[u'k__Bacteria', u'p__Bacteroidetes', u'c__Cytophagia', u'o__Cytophagales', u'f__Cytophagaceae', u'g__', u's__']
141	833174$$[u'k__Bacteria', u'p__Proteobacteria', u'c__Gammaproteobacteria', u'o__Pseudomonadales', u'f__Pseudomonadaceae', u'g__Pseudomonas']
142	18516$$[u'k__Bacteria', u'p__Proteobacteria', u'c__Gammaproteobacteria', u'o__Xanthomonadales', u'f__Sinobacteraceae', u'g__', u's__']
143	136162$$[u'k__Bacteria', u'p__Proteobacteria', u'c__Alphaproteobacteria', u'o__Rhizobiales', u'f__Hyphomicrobiaceae', u'g__Rhodoplanes', u's__']
144	4339472$$[u'k__Bacteria', u'p__Bacteroidetes', u'c__Cytophagia', u'o__Cytophagales', u'f__Cytophagaceae', u'g__', u's__']
145	2442916$$[u'k__Bacteria', u'p__Actinobacteria', u'c__Acidimicrobiia', u'o__Acidimicrobiales', u'f__', u'g__', u's__']
146	358068$$[u'k__Bacteria', u'p__Proteobacteria', u'c__Betaproteobacteria', u'o__Burkholderiales', u'f__Comamonadaceae']
147	130382$$[u'k__Bacteria', u'p__Gemmatimonadetes', u'c__Gemm-1', u'o__', u'f__', u'g__', u's__']
148	220353$$[u'k__Bacteria', u'p__Chloroflexi', u'c__Chloroflexi', u'o__[Roseiflexales]', u'f__[Kouleothrixaceae]', u'g__', u's__']
149	325776$$[u'k__Bacteria', u'p__Bacteroidetes', u'c__[Saprospirae]', u'o__[Saprospirales]', u'f__Chitinophagaceae', u'g__', u's__']
150	314599$$[u'k__Bacteria', u'p__Gemmatimonadetes', u'c__Gemm-1', u'o__', u'f__', u'g__', u's__']
151	791504$$[u'k__Bacteria', u'p__Acidobacteria', u'c__Acidobacteria-6']
152	304694$$[u'k__Bacteria', u'p__Proteobacteria', u'c__Alphaproteobacteria', u'o__Rhizobiales']
153	4447334$$[u'k__Bacteria', u'p__Proteobacteria', u'c__Alphaproteobacteria', u'o__Sphingomonadales', u'f__Sphingomonadaceae', u'g__Kaistobacter', u's__']
154	1127857$$[u'k__Bacteria', u'p__Proteobacteria', u'c__Alphaproteobacteria', u'o__Rhodospirillales', u'f__Rhodospirillaceae', u'g__', u's__']
155	1062966$$[u'k__Bacteria', u'p__Actinobacteria', u'c__Thermoleophilia', u'o__Gaiellales', u'f__Gaiellaceae', u'g__', u's__']
156	811424$$[u'k__Bacteria', u'p__Verrucomicrobia', u'c__Opitutae', u'o__Opitutales', u'f__Opitutaceae', u'g__', u's__']
157	138840$$[u'k__Bacteria', u'p__Proteobacteria', u'c__Gammaproteobacteria', u'o__Pseudomonadales', u'f__Pseudomonadaceae', u'g__Pseudomonas']
158	971270$$[u'k__Bacteria', u'p__Actinobacteria', u'c__Actinobacteria', u'o__Actinomycetales', u'f__Nocardioidaceae', u'g__', u's__']
159	289530$$[u'k__Bacteria', u'p__Chloroflexi', u'c__Chloroflexi', u'o__[Roseiflexales]', u'f__[Kouleothrixaceae]', u'g__', u's__']
160	4278428$$[u'k__Bacteria', u'p__Proteobacteria', u'c__Alphaproteobacteria', u'o__Sphingomonadales', u'f__Erythrobacteraceae']
161	798634$$[u'k__Bacteria', u'p__Proteobacteria', u'c__Betaproteobacteria', u'o__Burkholderiales', u'f__Comamonadaceae']
162	216805$$[u'k__Bacteria', u'p__Proteobacteria', u'c__Alphaproteobacteria', u'o__Rhizobiales', u'f__Bradyrhizobiaceae']
163	1037355$$[u'k__Bacteria', u'p__Actinobacteria', u'c__Actinobacteria', u'o__Actinomycetales', u'f__Streptomycetaceae']
164	783719$$[u'k__Bacteria', u'p__Proteobacteria', u'c__Betaproteobacteria', u'o__Burkholderiales', u'f__Comamonadaceae']
165	1134462$$[u'k__Bacteria', u'p__Actinobacteria', u'c__Actinobacteria', u'o__Actinomycetales', u'f__Streptomycetaceae']
166	584900$$[u'k__Bacteria', u'p__Proteobacteria', u'c__Alphaproteobacteria', u'o__Sphingomonadales', u'f__Erythrobacteraceae', u'g__', u's__']
167	4095276$$[u'k__Bacteria', u'p__Proteobacteria', u'c__Alphaproteobacteria', u'o__Rhizobiales', u'f__Hyphomicrobiaceae', u'g__Devosia', u's__']
168	3100155$$[u'k__Bacteria', u'p__Proteobacteria', u'c__Deltaproteobacteria', u'o__Myxococcales', u'f__Haliangiaceae', u'g__', u's__']
169	357743$$[u'k__Bacteria', u'p__Acidobacteria', u'c__Acidobacteria-6', u'o__CCU21', u'f__', u'g__', u's__']
170	706728$$[u'k__Bacteria', u'p__Proteobacteria', u'c__Alphaproteobacteria', u'o__Sphingomonadales', u'f__Sphingomonadaceae', u'g__Kaistobacter', u's__']
171	267323$$[u'k__Bacteria', u'p__Actinobacteria', u'c__Actinobacteria', u'o__Actinomycetales', u'f__Micrococcaceae']
172	4437581$$[u'k__Bacteria', u'p__Proteobacteria', u'c__Alphaproteobacteria', u'o__Sphingomonadales', u'f__Sphingomonadaceae', u'g__Kaistobacter', u's__']
173	761545$$[u'k__Bacteria', u'p__Proteobacteria', u'c__Alphaproteobacteria', u'o__Rhizobiales', u'f__Hyphomicrobiaceae', u'g__Devosia', u's__']
174	992170$$[u'k__Bacteria', u'p__Proteobacteria', u'c__Betaproteobacteria', u'o__Burkholderiales', u'f__Comamonadaceae']
175	1716466$$[u'k__Bacteria', u'p__Proteobacteria', u'c__Betaproteobacteria', u'o__Ellin6067', u'f__', u'g__', u's__']
176	4373617$$[u'k__Bacteria', u'p__Proteobacteria', u'c__Gammaproteobacteria', u'o__Xanthomonadales', u'f__Sinobacteraceae', u'g__', u's__']
177	2468881$$[u'k__Bacteria', u'p__Proteobacteria', u'c__Gammaproteobacteria', u'o__Pseudomonadales', u'f__Pseudomonadaceae', u'g__Pseudomonas']
178	895220$$[u'k__Bacteria', u'p__Proteobacteria', u'c__Betaproteobacteria', u'o__Burkholderiales', u'f__Comamonadaceae']
179	134209$$[u'k__Bacteria', u'p__Actinobacteria', u'c__Actinobacteria', u'o__Actinomycetales', u'f__Micrococcaceae']
180	136998$$[u'k__Bacteria', u'p__Verrucomicrobia', u'c__Opitutae', u'o__Opitutales', u'f__Opitutaceae', u'g__Opitutus', u's__']
181	4353063$$[u'k__Bacteria', u'p__Proteobacteria', u'c__Deltaproteobacteria', u'o__Myxococcales', u'f__', u'g__', u's__']
182	279358$$[u'k__Bacteria', u'p__Proteobacteria', u'c__Alphaproteobacteria', u'o__Caulobacterales', u'f__Caulobacteraceae', u'g__Phenylobacterium', u's__']
183	539206$$[u'k__Bacteria', u'p__Bacteroidetes', u'c__Cytophagia', u'o__Cytophagales', u'f__Cytophagaceae', u'g__', u's__']
184	4385959$$[u'k__Bacteria', u'p__Proteobacteria', u'c__Deltaproteobacteria', u'o__Myxococcales', u'f__', u'g__', u's__']
185	758928$$[u'k__Bacteria', u'p__Bacteroidetes', u'c__[Saprospirae]', u'o__[Saprospirales]', u'f__Saprospiraceae', u'g__', u's__']
186	5364$$[u'k__Bacteria', u'p__Proteobacteria', u'c__Alphaproteobacteria', u'o__Rhizobiales', u'f__Rhizobiaceae', u'g__Rhizobium', u's__']
187	115150$$[u'k__Bacteria', u'p__Proteobacteria', u'c__Alphaproteobacteria', u'o__Rhizobiales', u'f__Bradyrhizobiaceae', u'g__Bradyrhizobium', u's__']
188	3490231$$[u'k__Bacteria', u'p__Acidobacteria', u'c__Solibacteres', u'o__Solibacterales', u'f__', u'g__', u's__']
189	1107999$$[u'k__Bacteria', u'p__Actinobacteria', u'c__Actinobacteria', u'o__Actinomycetales', u'f__Micrococcaceae']
190	255448$$[u'k__Bacteria', u'p__Bacteroidetes', u'c__[Saprospirae]', u'o__[Saprospirales]', u'f__Chitinophagaceae', u'g__', u's__']
191	4356724$$[u'k__Bacteria', u'p__Actinobacteria', u'c__Actinobacteria', u'o__Actinomycetales', u'f__Nocardioidaceae', u'g__', u's__']
192	510547$$[u'k__Bacteria', u'p__Actinobacteria', u'c__Acidimicrobiia', u'o__Acidimicrobiales', u'f__', u'g__', u's__']
193	4413439$$[u'k__Bacteria', u'p__Proteobacteria', u'c__Betaproteobacteria', u'o__Burkholderiales', u'f__Comamonadaceae', u'g__Methylibium']
194	1091625$$[u'k__Bacteria', u'p__Verrucomicrobia', u'c__Opitutae', u'o__Opitutales', u'f__Opitutaceae', u'g__Opitutus', u's__']
195	254401$$[u'k__Bacteria', u'p__Proteobacteria', u'c__Alphaproteobacteria', u'o__Caulobacterales', u'f__Caulobacteraceae', u'g__Phenylobacterium', u's__']
196	1054055$$[u'k__Bacteria', u'p__Verrucomicrobia', u'c__[Pedosphaerae]', u'o__[Pedosphaerales]', u'f__auto67_4W', u'g__', u's__']
197	792078$$[u'k__Bacteria', u'p__Proteobacteria', u'c__Alphaproteobacteria', u'o__Rhizobiales', u'f__', u'g__', u's__']
198	262768$$[u'k__Bacteria', u'p__Proteobacteria', u'c__Alphaproteobacteria', u'o__Rhodospirillales', u'f__Rhodospirillaceae', u'g__', u's__']
199	570112$$[u'k__Bacteria', u'p__Proteobacteria', u'c__Alphaproteobacteria', u'o__Rhizobiales', u'f__Phyllobacteriaceae', u'g__Mesorhizobium', u's__']
200	220551$$[u'k__Bacteria', u'p__Proteobacteria', u'c__Betaproteobacteria', u'o__Ellin6067', u'f__', u'g__', u's__']
201	102924$$[u'k__Bacteria', u'p__Proteobacteria', u'c__Alphaproteobacteria', u'o__Rhizobiales', u'f__Phyllobacteriaceae', u'g__Mesorhizobium', u's__']
202	244657$$[u'k__Bacteria', u'p__Proteobacteria', u'c__Alphaproteobacteria', u'o__Rhizobiales', u'f__Bradyrhizobiaceae']
203	354851$$[u'k__Bacteria', u'p__Actinobacteria', u'c__Actinobacteria', u'o__Actinomycetales', u'f__Mycobacteriaceae', u'g__Mycobacterium', u's__']
204	New.ReferenceOTU1889$$[u'k__Bacteria', u'p__Verrucomicrobia', u'c__Verrucomicrobiae', u'o__Verrucomicrobiales', u'f__Verrucomicrobiaceae', u'g__', u's__']
205	New.ReferenceOTU1883$$[u'k__Bacteria', u'p__Actinobacteria', u'c__Actinobacteria', u'o__Actinomycetales', u'f__Micromonosporaceae', u'g__Pilimelia', u's__']
206	New.ReferenceOTU1264$$[u'k__Bacteria', u'p__Acidobacteria', u'c__[Chloracidobacteria]', u'o__RB41', u'f__', u'g__', u's__']
207	New.ReferenceOTU451$$[u'k__Bacteria', u'p__Proteobacteria', u'c__Alphaproteobacteria', u'o__Rhodospirillales', u'f__Rhodospirillaceae', u'g__', u's__']
208	New.ReferenceOTU1085$$[u'k__Bacteria', u'p__Planctomycetes', u'c__OM190', u'o__CL500-15', u'f__', u'g__', u's__']
209	New.ReferenceOTU598$$[u'k__Bacteria', u'p__Proteobacteria', u'c__Alphaproteobacteria', u'o__Rhizobiales', u'f__Hyphomicrobiaceae', u'g__Devosia', u's__']
210	New.ReferenceOTU2326$$[u'k__Bacteria', u'p__OD1', u'c__ZB2', u'o__', u'f__', u'g__', u's__']
211	New.ReferenceOTU2258$$[u'k__Bacteria', u'p__Actinobacteria', u'c__Actinobacteria', u'o__Actinomycetales']
212	New.ReferenceOTU1078$$[u'k__Bacteria', u'p__Actinobacteria', u'c__Actinobacteria', u'o__Actinomycetales', u'f__Mycobacteriaceae', u'g__Mycobacterium', u's__']
213	New.ReferenceOTU591$$[u'k__Bacteria', u'p__Chloroflexi', u'c__Ellin6529', u'o__', u'f__', u'g__', u's__']
214	New.ReferenceOTU446$$[u'k__Bacteria', u'p__Acidobacteria', u'c__[Chloracidobacteria]', u'o__RB41', u'f__Ellin6075', u'g__', u's__']
215	New.ReferenceOTU2202$$[u'k__Bacteria', u'p__Proteobacteria', u'c__Alphaproteobacteria', u'o__Rhodospirillales', u'f__Rhodospirillaceae', u'g__', u's__']
216	New.ReferenceOTU844$$[u'k__Bacteria', u'p__Proteobacteria', u'c__Gammaproteobacteria', u'o__Xanthomonadales', u'f__Sinobacteraceae', u'g__', u's__']
217	New.ReferenceOTU2681$$[u'k__Bacteria', u'p__Proteobacteria', u'c__Alphaproteobacteria', u'o__Sphingomonadales', u'f__Sphingomonadaceae', u'g__Sphingomonas']
218	New.ReferenceOTU939$$[u'k__Bacteria', u'p__Proteobacteria', u'c__Betaproteobacteria', u'o__Burkholderiales', u'f__Comamonadaceae', u'g__Methylibium', u's__']
219	New.ReferenceOTU2023$$[u'k__Bacteria', u'p__Proteobacteria', u'c__Alphaproteobacteria', u'o__Rhizobiales']
220	New.ReferenceOTU1935$$[u'k__Bacteria', u'p__Proteobacteria', u'c__Betaproteobacteria', u'o__Burkholderiales', u'f__Comamonadaceae', u'g__Methylibium', u's__']
221	New.ReferenceOTU1792$$[u'k__Bacteria', u'p__Proteobacteria', u'c__Betaproteobacteria', u'o__Burkholderiales', u'f__Comamonadaceae']
222	New.ReferenceOTU728$$[u'k__Bacteria', u'p__Chloroflexi', u'c__Ellin6529', u'o__', u'f__', u'g__', u's__']
223	New.ReferenceOTU1333$$[u'k__Bacteria', u'p__Verrucomicrobia', u'c__Opitutae', u'o__Opitutales', u'f__Opitutaceae', u'g__Opitutus', u's__']
224	New.ReferenceOTU1336$$[u'k__Bacteria', u'p__Proteobacteria', u'c__Deltaproteobacteria', u'o__Myxococcales', u'f__', u'g__', u's__']
225	New.ReferenceOTU2520$$[u'k__Bacteria', u'p__Proteobacteria', u'c__Gammaproteobacteria', u'o__Xanthomonadales', u'f__Sinobacteraceae', u'g__', u's__']
226	New.ReferenceOTU2231$$[u'k__Bacteria', u'p__Proteobacteria', u'c__Betaproteobacteria', u'o__Ellin6067', u'f__', u'g__', u's__']
227	New.ReferenceOTU1924$$[u'k__Bacteria', u'p__Proteobacteria', u'c__Alphaproteobacteria', u'o__Rhodospirillales', u'f__Rhodospirillaceae', u'g__', u's__']
228	New.ReferenceOTU540$$[u'k__Bacteria', u'p__Proteobacteria', u'c__Alphaproteobacteria', u'o__Rhodospirillales', u'f__Rhodospirillaceae', u'g__', u's__']
229	New.ReferenceOTU1657$$[u'k__Bacteria', u'p__Spirochaetes', u'c__Spirochaetes', u'o__Spirochaetales', u'f__Spirochaetaceae', u'g__Spirochaeta', u's__aurantia']
230	New.ReferenceOTU1436$$[u'k__Bacteria', u'p__Proteobacteria', u'c__Alphaproteobacteria', u'o__Rhizobiales', u'f__Phyllobacteriaceae', u'g__Mesorhizobium', u's__']
231	New.ReferenceOTU2535$$[u'k__Bacteria', u'p__Actinobacteria', u'c__Actinobacteria', u'o__Actinomycetales', u'f__Microbacteriaceae', u'g__Salinibacterium', u's__']
232	New.ReferenceOTU424$$[u'k__Bacteria', u'p__Proteobacteria', u'c__Alphaproteobacteria', u'o__Rhodospirillales', u'f__Rhodospirillaceae', u'g__', u's__']
233	New.ReferenceOTU421$$[u'k__Bacteria', u'p__Proteobacteria', u'c__Betaproteobacteria', u'o__Burkholderiales', u'f__Comamonadaceae']
234	New.ReferenceOTU550$$[u'k__Bacteria', u'p__Proteobacteria', u'c__Gammaproteobacteria', u'o__Xanthomonadales']
235	New.ReferenceOTU2313$$[u'k__Bacteria', u'p__Actinobacteria', u'c__Acidimicrobiia', u'o__Acidimicrobiales', u'f__', u'g__', u's__']
236	New.ReferenceOTU950$$[u'k__Bacteria', u'p__Actinobacteria', u'c__Actinobacteria', u'o__Actinomycetales', u'f__Microbacteriaceae']
237	New.ReferenceOTU2007$$[u'k__Bacteria', u'p__Proteobacteria', u'c__Alphaproteobacteria', u'o__Caulobacterales', u'f__Caulobacteraceae', u'g__', u's__']
238	New.ReferenceOTU639$$[u'k__Bacteria', u'p__Proteobacteria', u'c__Alphaproteobacteria', u'o__Sphingomonadales', u'f__Erythrobacteraceae']
239	New.ReferenceOTU638$$[u'k__Bacteria', u'p__Proteobacteria', u'c__Gammaproteobacteria', u'o__Pseudomonadales', u'f__Pseudomonadaceae', u'g__Pseudomonas']
240	New.ReferenceOTU631$$[u'k__Bacteria', u'p__Actinobacteria', u'c__Acidimicrobiia', u'o__Acidimicrobiales', u'f__C111', u'g__', u's__']
241	New.ReferenceOTU705$$[u'k__Bacteria', u'p__Actinobacteria', u'c__Actinobacteria', u'o__Actinomycetales', u'f__Micrococcaceae']
242	New.ReferenceOTU1356$$[u'k__Bacteria', u'p__Proteobacteria', u'c__Alphaproteobacteria', u'o__Sphingomonadales', u'f__Sphingomonadaceae']
243	New.ReferenceOTU411$$[u'k__Bacteria', u'p__Proteobacteria', u'c__Betaproteobacteria', u'o__Burkholderiales', u'f__Comamonadaceae', u'g__Rubrivivax', u's__']
244	New.ReferenceOTU412$$[u'k__Bacteria', u'p__Acidobacteria', u'c__Acidobacteria-5', u'o__', u'f__', u'g__', u's__']
245	New.ReferenceOTU414$$[u'k__Bacteria', u'p__Proteobacteria', u'c__Alphaproteobacteria', u'o__Rhizobiales', u'f__Phyllobacteriaceae', u'g__Mesorhizobium', u's__']
246	New.ReferenceOTU2250$$[u'k__Bacteria', u'p__Bacteroidetes', u'c__Cytophagia', u'o__Cytophagales', u'f__Cytophagaceae', u'g__', u's__']
247	New.ReferenceOTU564$$[u'k__Bacteria', u'p__Proteobacteria', u'c__Betaproteobacteria', u'o__Burkholderiales', u'f__Comamonadaceae']
248	New.ReferenceOTU563$$[u'k__Bacteria', u'p__Proteobacteria', u'c__Alphaproteobacteria', u'o__Caulobacterales', u'f__Caulobacteraceae']
249	New.ReferenceOTU2672$$[u'k__Bacteria', u'p__Bacteroidetes', u'c__[Saprospirae]', u'o__[Saprospirales]', u'f__Chitinophagaceae', u'g__', u's__']
250	New.ReferenceOTU2674$$[u'k__Bacteria', u'p__Proteobacteria', u'c__Alphaproteobacteria', u'o__Rhizobiales', u'f__Hyphomicrobiaceae', u'g__Rhodoplanes', u's__']
251	New.ReferenceOTU969$$[u'k__Bacteria', u'p__Verrucomicrobia', u'c__Opitutae', u'o__Opitutales', u'f__Opitutaceae', u'g__', u's__']
252	New.ReferenceOTU2101$$[u'k__Bacteria', u'p__Actinobacteria', u'c__Acidimicrobiia', u'o__Acidimicrobiales', u'f__', u'g__', u's__']
253	New.ReferenceOTU628$$[u'k__Bacteria', u'p__Proteobacteria', u'c__Betaproteobacteria', u'o__Rhodocyclales', u'f__Rhodocyclaceae', u'g__Dechloromonas', u's__']
254	New.ReferenceOTU1230$$[u'k__Bacteria', u'p__Chloroflexi', u'c__Chloroflexi', u'o__[Roseiflexales]', u'f__[Kouleothrixaceae]', u'g__', u's__']
255	New.ReferenceOTU1122$$[u'k__Bacteria', u'p__Proteobacteria', u'c__Alphaproteobacteria', u'o__Rhodospirillales', u'f__Rhodospirillaceae', u'g__', u's__']
256	New.ReferenceOTU390$$[u'k__Bacteria', u'p__Fibrobacteres', u'c__Fibrobacteria', u'o__258ds10', u'f__', u'g__', u's__']
257	New.ReferenceOTU398$$[u'k__Bacteria', u'p__Proteobacteria', u'c__Alphaproteobacteria', u'o__Rhizobiales', u'f__Hyphomicrobiaceae', u'g__Rhodoplanes', u's__']
258	New.ReferenceOTU404$$[u'k__Bacteria', u'p__Actinobacteria', u'c__Actinobacteria', u'o__Actinomycetales']
259	New.ReferenceOTU2489$$[u'k__Bacteria', u'p__Proteobacteria', u'c__Alphaproteobacteria', u'o__Rhizobiales', u'f__Hyphomicrobiaceae', u'g__Pedomicrobium', u's__']
260	New.ReferenceOTU2668$$[u'k__Bacteria', u'p__Chloroflexi', u'c__Ellin6529', u'o__', u'f__', u'g__', u's__']
261	New.ReferenceOTU2667$$[u'k__Bacteria', u'p__Proteobacteria', u'c__Alphaproteobacteria', u'o__Rhodospirillales', u'f__Rhodospirillaceae', u'g__Magnetospirillum', u's__']
262	New.ReferenceOTU883$$[u'k__Bacteria', u'p__Bacteroidetes', u'c__[Saprospirae]', u'o__[Saprospirales]', u'f__Chitinophagaceae', u'g__Flavisolibacter', u's__']
263	New.ReferenceOTU889$$[u'k__Bacteria', u'p__Proteobacteria', u'c__Alphaproteobacteria', u'o__Rhizobiales', u'f__Hyphomicrobiaceae', u'g__Rhodoplanes', u's__']
264	New.ReferenceOTU2067$$[u'k__Bacteria', u'p__Proteobacteria', u'c__Betaproteobacteria', u'o__Burkholderiales', u'f__Comamonadaceae']
265	New.ReferenceOTU16$$[u'k__Bacteria', u'p__Actinobacteria', u'c__Actinobacteria', u'o__Actinomycetales', u'f__Intrasporangiaceae']
266	New.ReferenceOTU14$$[u'k__Bacteria', u'p__Chloroflexi', u'c__Chloroflexi', u'o__[Roseiflexales]', u'f__[Kouleothrixaceae]', u'g__', u's__']
267	New.ReferenceOTU1806$$[u'k__Bacteria', u'p__Actinobacteria', u'c__Actinobacteria', u'o__Actinomycetales', u'f__Micromonosporaceae']
268	New.ReferenceOTU1759$$[u'k__Bacteria', u'p__Proteobacteria', u'c__Alphaproteobacteria', u'o__Rhodospirillales', u'f__Rhodospirillaceae', u'g__', u's__']
269	New.ReferenceOTU1205$$[u'k__Bacteria', u'p__Proteobacteria', u'c__Alphaproteobacteria', u'o__Rhizobiales', u'f__Rhizobiaceae', u'g__Agrobacterium']
270	New.ReferenceOTU764$$[u'k__Bacteria', u'p__Proteobacteria', u'c__Alphaproteobacteria', u'o__', u'f__', u'g__', u's__']
271	New.ReferenceOTU1573$$[u'k__Bacteria', u'p__Planctomycetes', u'c__Phycisphaerae', u'o__Phycisphaerales', u'f__', u'g__', u's__']
272	New.ReferenceOTU183$$[u'k__Bacteria', u'p__Proteobacteria', u'c__Alphaproteobacteria', u'o__Rhodospirillales', u'f__Rhodospirillaceae', u'g__', u's__']
273	New.ReferenceOTU507$$[u'k__Bacteria', u'p__Proteobacteria', u'c__Alphaproteobacteria', u'o__Sphingomonadales', u'f__Erythrobacteraceae']
274	New.ReferenceOTU219$$[u'k__Bacteria', u'p__Proteobacteria', u'c__Alphaproteobacteria', u'o__Rhizobiales', u'f__Rhizobiaceae', u'g__Agrobacterium', u's__']
275	New.ReferenceOTU2588$$[u'k__Bacteria', u'p__Bacteroidetes', u'c__Cytophagia', u'o__Cytophagales', u'f__Cytophagaceae', u'g__', u's__']
276	New.ReferenceOTU2293$$[u'k__Bacteria', u'p__Proteobacteria', u'c__Alphaproteobacteria', u'o__Rhodospirillales', u'f__Rhodospirillaceae']
277	New.ReferenceOTU2120$$[u'k__Bacteria', u'p__Proteobacteria', u'c__Deltaproteobacteria', u'o__Myxococcales', u'f__OM27', u'g__', u's__']
278	New.ReferenceOTU1969$$[u'k__Bacteria', u'p__Actinobacteria', u'c__Actinobacteria', u'o__Actinomycetales', u'f__Actinosynnemataceae']
279	New.ReferenceOTU1962$$[u'k__Bacteria', u'p__Proteobacteria', u'c__Alphaproteobacteria', u'o__Rhizobiales', u'f__', u'g__', u's__']
280	New.ReferenceOTU1966$$[u'k__Bacteria', u'p__Proteobacteria', u'c__Betaproteobacteria', u'o__Burkholderiales', u'f__Comamonadaceae', u'g__Methylibium']
281	New.ReferenceOTU1817$$[u'k__Bacteria', u'p__Planctomycetes', u'c__Phycisphaerae', u'o__WD2101', u'f__', u'g__', u's__']
282	New.ReferenceOTU1816$$[u'k__Bacteria', u'p__Proteobacteria', u'c__Gammaproteobacteria', u'o__Xanthomonadales', u'f__Xanthomonadaceae']
283	New.ReferenceOTU777$$[u'k__Bacteria', u'p__Proteobacteria', u'c__Alphaproteobacteria', u'o__Sphingomonadales', u'f__Sphingomonadaceae', u'g__Kaistobacter', u's__']
284	New.ReferenceOTU772$$[u'k__Bacteria', u'p__Proteobacteria', u'c__Gammaproteobacteria', u'o__Xanthomonadales', u'f__Sinobacteraceae', u'g__', u's__']
285	New.ReferenceOTU1100$$[u'k__Bacteria', u'p__Proteobacteria', u'c__Alphaproteobacteria', u'o__Rhizobiales', u'f__Bradyrhizobiaceae']
286	New.ReferenceOTU1585$$[u'k__Bacteria', u'p__Actinobacteria', u'c__Acidimicrobiia', u'o__Acidimicrobiales', u'f__C111', u'g__', u's__']
287	New.ReferenceOTU514$$[u'k__Bacteria', u'p__Proteobacteria', u'c__Deltaproteobacteria', u'o__Myxococcales', u'f__', u'g__', u's__']
288	New.ReferenceOTU2598$$[u'k__Bacteria', u'p__Proteobacteria', u'c__Deltaproteobacteria', u'o__Myxococcales']
289	New.ReferenceOTU2047$$[u'k__Bacteria', u'p__Proteobacteria', u'c__Deltaproteobacteria', u'o__Myxococcales', u'f__', u'g__', u's__']
290	New.ReferenceOTU2046$$[u'k__Bacteria', u'p__Proteobacteria', u'c__Alphaproteobacteria', u'o__Ellin329', u'f__', u'g__', u's__']
291	New.ReferenceOTU38$$[u'k__Bacteria', u'p__Proteobacteria', u'c__Alphaproteobacteria', u'o__Caulobacterales', u'f__Caulobacteraceae', u'g__Phenylobacterium', u's__']
292	New.ReferenceOTU34$$[u'k__Bacteria', u'p__Proteobacteria', u'c__Alphaproteobacteria', u'o__Rhizobiales', u'f__Hyphomicrobiaceae']
293	New.ReferenceOTU1824$$[u'k__Bacteria', u'p__Verrucomicrobia', u'c__[Pedosphaerae]', u'o__[Pedosphaerales]', u'f__auto67_4W', u'g__', u's__']
294	New.ReferenceOTU748$$[u'k__Bacteria', u'p__Proteobacteria', u'c__Alphaproteobacteria', u'o__Rhizobiales', u'f__Rhizobiaceae', u'g__Rhizobium', u's__']
295	New.ReferenceOTU746$$[u'k__Bacteria', u'p__Actinobacteria', u'c__Actinobacteria', u'o__Actinomycetales', u'f__Micromonosporaceae', u'g__Dactylosporangium', u's__']
296	New.ReferenceOTU1176$$[u'k__Bacteria', u'p__Proteobacteria', u'c__Betaproteobacteria', u'o__Burkholderiales', u'f__Comamonadaceae']
297	New.ReferenceOTU1005$$[u'k__Bacteria', u'p__Proteobacteria', u'c__Alphaproteobacteria', u'o__Rhizobiales']
298	New.ReferenceOTU1007$$[u'k__Bacteria', u'p__Actinobacteria', u'c__Actinobacteria', u'o__Actinomycetales']
299	New.ReferenceOTU1000$$[u'k__Bacteria', u'p__Proteobacteria', u'c__Alphaproteobacteria']
300	New.ReferenceOTU1398$$[u'k__Bacteria', u'p__Actinobacteria', u'c__Acidimicrobiia', u'o__Acidimicrobiales', u'f__C111', u'g__', u's__']
301	New.ReferenceOTU1484$$[u'k__Bacteria', u'p__Nitrospirae', u'c__Nitrospira', u'o__Nitrospirales', u'f__Nitrospiraceae', u'g__Nitrospira', u's__']
302	New.ReferenceOTU2459$$[u'k__Bacteria', u'p__Proteobacteria', u'c__Alphaproteobacteria', u'o__Rhizobiales', u'f__Bradyrhizobiaceae']
303	New.ReferenceOTU2453$$[u'k__Bacteria', u'p__Actinobacteria', u'c__Actinobacteria', u'o__Actinomycetales']
304	New.ReferenceOTU2451$$[u'k__Bacteria', u'p__Acidobacteria', u'c__Solibacteres', u'o__Solibacterales', u'f__Solibacteraceae', u'g__Candidatus Solibacter', u's__']
305	New.ReferenceOTU2454$$[u'k__Bacteria', u'p__Proteobacteria', u'c__Betaproteobacteria', u'o__Burkholderiales', u'f__Comamonadaceae', u'g__Acidovorax']
306	New.ReferenceOTU238$$[u'k__Bacteria', u'p__Actinobacteria', u'c__Actinobacteria', u'o__Actinomycetales', u'f__Micromonosporaceae']
307	New.ReferenceOTU839$$[u'k__Bacteria', u'p__Verrucomicrobia', u'c__Opitutae', u'o__Opitutales', u'f__Opitutaceae', u'g__Opitutus', u's__']
308	New.ReferenceOTU1943$$[u'k__Bacteria', u'p__Proteobacteria', u'c__Alphaproteobacteria', u'o__Rhizobiales', u'f__Hyphomicrobiaceae', u'g__Rhodoplanes', u's__']
309	New.ReferenceOTU1541$$[u'k__Bacteria', u'p__Planctomycetes', u'c__Phycisphaerae', u'o__Phycisphaerales']
310	New.ReferenceOTU1542$$[u'k__Bacteria', u'p__Proteobacteria', u'c__Betaproteobacteria', u'o__Burkholderiales', u'f__Comamonadaceae']
311	New.ReferenceOTU1418$$[u'k__Bacteria', u'p__Actinobacteria', u'c__Acidimicrobiia', u'o__Acidimicrobiales', u'f__C111', u'g__', u's__']
312	New.ReferenceOTU229$$[u'k__Bacteria', u'p__Fibrobacteres', u'c__Fibrobacteria', u'o__258ds10', u'f__', u'g__', u's__']
313	New.ReferenceOTU821$$[u'k__Bacteria', u'p__Proteobacteria', u'c__Alphaproteobacteria', u'o__Sphingomonadales', u'f__Erythrobacteraceae', u'g__', u's__']
314	New.ReferenceOTU2710$$[u'k__Bacteria', u'p__Actinobacteria', u'c__Actinobacteria', u'o__Actinomycetales', u'f__Nocardioidaceae', u'g__', u's__']
315	New.ReferenceOTU2713$$[u'k__Bacteria', u'p__Proteobacteria', u'c__Gammaproteobacteria', u'o__Xanthomonadales', u'f__Sinobacteraceae', u'g__', u's__']
316	New.ReferenceOTU1848$$[u'k__Bacteria', u'p__Firmicutes', u'c__Bacilli', u'o__Bacillales']
317	New.ReferenceOTU1154$$[u'k__Bacteria', u'p__Proteobacteria', u'c__Gammaproteobacteria', u'o__Thiotrichales', u'f__Piscirickettsiaceae', u'g__', u's__']
318	New.ReferenceOTU1621$$[u'k__Bacteria', u'p__Proteobacteria', u'c__Betaproteobacteria', u'o__Burkholderiales', u'f__Comamonadaceae', u'g__Methylibium', u's__']
319	New.ReferenceOTU1530$$[u'k__Bacteria', u'p__Proteobacteria', u'c__Alphaproteobacteria', u'o__Rhizobiales', u'f__Phyllobacteriaceae', u'g__Mesorhizobium', u's__']
320	New.ReferenceOTU328$$[u'k__Bacteria', u'p__Planctomycetes', u'c__Phycisphaerae', u'o__WD2101', u'f__', u'g__', u's__']
321	New.ReferenceOTU1447$$[u'k__Bacteria', u'p__Proteobacteria', u'c__Betaproteobacteria', u'o__Burkholderiales', u'f__Comamonadaceae']
322	New.ReferenceOTU2438$$[u'k__Bacteria', u'p__Proteobacteria', u'c__Alphaproteobacteria', u'o__Ellin329', u'f__', u'g__', u's__']
323	New.ReferenceOTU818$$[u'k__Bacteria', u'p__Proteobacteria', u'c__Alphaproteobacteria', u'o__Rhizobiales', u'f__Hyphomicrobiaceae', u'g__Rhodoplanes', u's__']
324	New.ReferenceOTU2160$$[u'k__Bacteria', u'p__Chloroflexi', u'c__Chloroflexi', u'o__[Roseiflexales]', u'f__[Kouleothrixaceae]', u'g__', u's__']
325	New.ReferenceOTU2361$$[u'k__Bacteria', u'p__Armatimonadetes', u'c__[Fimbriimonadia]', u'o__[Fimbriimonadales]', u'f__[Fimbriimonadaceae]', u'g__Fimbriimonas', u's__']
326	New.ReferenceOTU1593$$[u'k__Bacteria', u'p__Actinobacteria', u'c__Actinobacteria', u'o__Actinomycetales', u'f__Nocardioidaceae', u'g__', u's__']
327	New.ReferenceOTU45$$[u'k__Bacteria', u'p__Proteobacteria', u'c__Alphaproteobacteria', u'o__Rhizobiales', u'f__Hyphomicrobiaceae', u'g__Rhodoplanes', u's__']
328	New.ReferenceOTU40$$[u'k__Bacteria', u'p__Chloroflexi', u'c__Ellin6529', u'o__', u'f__', u'g__', u's__']
329	New.ReferenceOTU1859$$[u'k__Bacteria', u'p__Actinobacteria', u'c__Actinobacteria', u'o__Actinomycetales', u'f__Cellulomonadaceae', u'g__Cellulomonas']
330	New.ReferenceOTU1147$$[u'k__Bacteria', u'p__Proteobacteria', u'c__Alphaproteobacteria', u'o__Rhodospirillales', u'f__Rhodospirillaceae', u'g__', u's__']
331	New.ReferenceOTU1701$$[u'k__Bacteria', u'p__Actinobacteria', u'c__Acidimicrobiia', u'o__Acidimicrobiales', u'f__C111', u'g__', u's__']
332	New.ReferenceOTU1706$$[u'k__Bacteria', u'p__Acidobacteria', u'c__Acidobacteria-6', u'o__iii1-15', u'f__RB40', u'g__', u's__']
333	New.ReferenceOTU1032$$[u'k__Bacteria', u'p__Proteobacteria', u'c__Gammaproteobacteria', u'o__Pseudomonadales', u'f__Pseudomonadaceae', u'g__Pseudomonas', u's__umsongensis']
334	New.ReferenceOTU1039$$[u'k__Bacteria', u'p__Proteobacteria', u'c__Alphaproteobacteria', u'o__Sphingomonadales', u'f__Sphingomonadaceae']
335	New.ReferenceOTU336$$[u'k__Bacteria', u'p__Proteobacteria', u'c__Deltaproteobacteria', u'o__Myxococcales', u'f__', u'g__', u's__']
336	New.ReferenceOTU2394$$[u'k__Bacteria', u'p__Proteobacteria', u'c__Alphaproteobacteria', u'o__Ellin329', u'f__', u'g__', u's__']
337	New.ReferenceOTU2775$$[u'k__Bacteria', u'p__Proteobacteria', u'c__Betaproteobacteria', u'o__Ellin6067', u'f__', u'g__', u's__']
338	New.ReferenceOTU2176$$[u'k__Bacteria', u'p__Proteobacteria', u'c__Gammaproteobacteria', u'o__Xanthomonadales', u'f__Sinobacteraceae', u'g__', u's__']
339	New.ReferenceOTU1994$$[u'k__Bacteria', u'p__Acidobacteria', u'c__Acidobacteria-6', u'o__iii1-15', u'f__', u'g__', u's__']
340	New.ReferenceOTU1601$$[u'k__Bacteria', u'p__Proteobacteria', u'c__Alphaproteobacteria', u'o__Rhizobiales', u'f__Bradyrhizobiaceae', u'g__Bradyrhizobium', u's__']
341	New.ReferenceOTU1737$$[u'k__Bacteria', u'p__Chloroflexi', u'c__TK17', u'o__mle1-48', u'f__', u'g__', u's__']
342	New.ReferenceOTU495$$[u'k__Bacteria', u'p__Bacteroidetes', u'c__Cytophagia', u'o__Cytophagales', u'f__Cytophagaceae', u'g__', u's__']
343	New.ReferenceOTU1513$$[u'k__Bacteria', u'p__Bacteroidetes', u'c__Cytophagia', u'o__Cytophagales', u'f__Cytophagaceae', u'g__', u's__']
344	New.ReferenceOTU303$$[u'k__Bacteria', u'p__Proteobacteria', u'c__Alphaproteobacteria', u'o__Rhizobiales']
345	New.ReferenceOTU655$$[u'k__Bacteria', u'p__Fibrobacteres', u'c__Fibrobacteria', u'o__258ds10', u'f__', u'g__', u's__']
346	New.ReferenceOTU1462$$[u'k__Bacteria', u'p__Proteobacteria', u'c__Alphaproteobacteria', u'o__Rhizobiales']
347	New.ReferenceOTU472$$[u'k__Bacteria', u'p__Verrucomicrobia', u'c__Verrucomicrobiae', u'o__Verrucomicrobiales', u'f__Verrucomicrobiaceae', u'g__Luteolibacter', u's__']
348	New.ReferenceOTU870$$[u'k__Bacteria', u'p__Proteobacteria', u'c__Alphaproteobacteria', u'o__Ellin329', u'f__', u'g__', u's__']
349	New.ReferenceOTU902$$[u'k__Bacteria', u'p__Proteobacteria', u'c__Betaproteobacteria', u'o__Burkholderiales', u'f__Oxalobacteraceae', u'g__Janthinobacterium', u's__']
350	New.ReferenceOTU900$$[u'k__Bacteria', u'p__Acidobacteria', u'c__Acidobacteria-6', u'o__iii1-15', u'f__', u'g__', u's__']
351	New.ReferenceOTU905$$[u'k__Bacteria', u'p__Actinobacteria', u'c__Thermoleophilia', u'o__Solirubrobacterales', u'f__Solirubrobacteraceae']
352	New.ReferenceOTU2187$$[u'k__Bacteria', u'p__Proteobacteria', u'c__Alphaproteobacteria', u'o__Rhizobiales', u'f__', u'g__', u's__']
353	New.ReferenceOTU2349$$[u'k__Bacteria', u'p__Proteobacteria', u'c__Alphaproteobacteria', u'o__Sphingomonadales', u'f__Sphingomonadaceae']
354	New.ReferenceOTU1726$$[u'k__Bacteria', u'p__Proteobacteria', u'c__Alphaproteobacteria', u'o__Rhizobiales']
355	New.ReferenceOTU1614$$[u'k__Bacteria', u'p__Bacteroidetes', u'c__[Saprospirae]', u'o__[Saprospirales]', u'f__Chitinophagaceae', u'g__', u's__']
356	New.ReferenceOTU647$$[u'k__Bacteria', u'p__Actinobacteria', u'c__Actinobacteria', u'o__Actinomycetales', u'f__Streptomycetaceae']
357	New.ReferenceOTU1477$$[u'k__Bacteria', u'p__Proteobacteria', u'c__Betaproteobacteria', u'o__MND1', u'f__', u'g__', u's__']
358	New.ReferenceOTU2401$$[u'k__Bacteria', u'p__Actinobacteria', u'c__Actinobacteria', u'o__Actinomycetales']
359	New.ReferenceOTU691$$[u'k__Bacteria', u'p__Actinobacteria', u'c__Thermoleophilia', u'o__Gaiellales', u'f__Gaiellaceae', u'g__', u's__']
360	New.ReferenceOTU462$$[u'k__Bacteria', u'p__Bacteroidetes', u'c__[Saprospirae]', u'o__[Saprospirales]', u'f__Chitinophagaceae']
361	New.ReferenceOTU260$$[u'k__Bacteria', u'p__Proteobacteria', u'c__Gammaproteobacteria', u'o__Xanthomonadales', u'f__Sinobacteraceae', u'g__', u's__']
362	New.ReferenceOTU2758$$[u'k__Bacteria', u'p__Proteobacteria', u'c__Alphaproteobacteria', u'o__Rhizobiales', u'f__Bradyrhizobiaceae']
363	New.CleanUp.ReferenceOTU1601$$[u'k__Bacteria', u'p__Proteobacteria', u'c__Gammaproteobacteria', u'o__Xanthomonadales', u'f__Xanthomonadaceae']
364	New.CleanUp.ReferenceOTU7605$$[u'k__Bacteria', u'p__Verrucomicrobia', u'c__Opitutae', u'o__Opitutales', u'f__Opitutaceae', u'g__Opitutus', u's__']
365	New.CleanUp.ReferenceOTU14583$$[u'k__Bacteria', u'p__Proteobacteria', u'c__Alphaproteobacteria', u'o__Sphingomonadales', u'f__Erythrobacteraceae']
366	New.CleanUp.ReferenceOTU40768$$[u'k__Bacteria', u'p__Proteobacteria', u'c__Betaproteobacteria', u'o__Burkholderiales', u'f__Oxalobacteraceae']
367	New.CleanUp.ReferenceOTU85755$$[u'k__Bacteria', u'p__Proteobacteria', u'c__Deltaproteobacteria', u'o__Desulfuromonadales', u'f__Geobacteraceae', u'g__Geobacter', u's__']
368	New.CleanUp.ReferenceOTU89610$$[u'k__Bacteria', u'p__Proteobacteria', u'c__Gammaproteobacteria', u'o__Xanthomonadales', u'f__Xanthomonadaceae', u'g__', u's__']
369	New.CleanUp.ReferenceOTU96605$$[u'k__Bacteria', u'p__Actinobacteria', u'c__Actinobacteria', u'o__Actinomycetales', u'f__Mycobacteriaceae', u'g__Mycobacterium', u's__']
370	New.CleanUp.ReferenceOTU103534$$[u'k__Bacteria', u'p__Proteobacteria', u'c__Gammaproteobacteria', u'o__Xanthomonadales', u'f__Xanthomonadaceae']
371	New.CleanUp.ReferenceOTU121524$$[u'k__Bacteria', u'p__Proteobacteria', u'c__Alphaproteobacteria', u'o__Sphingomonadales', u'f__Sphingomonadaceae', u'g__Kaistobacter', u's__']
372	New.CleanUp.ReferenceOTU128098$$[u'k__Bacteria', u'p__Proteobacteria', u'c__Gammaproteobacteria', u'o__Xanthomonadales', u'f__Sinobacteraceae', u'g__', u's__']
373	New.CleanUp.ReferenceOTU131461$$[u'k__Bacteria', u'p__Planctomycetes', u'c__Phycisphaerae', u'o__Phycisphaerales', u'f__', u'g__', u's__']
374	New.CleanUp.ReferenceOTU135880$$[u'k__Bacteria', u'p__Actinobacteria', u'c__Actinobacteria', u'o__Actinomycetales', u'f__Streptomycetaceae', u'g__', u's__']
375	New.CleanUp.ReferenceOTU155463$$[u'k__Bacteria', u'p__Proteobacteria', u'c__Alphaproteobacteria', u'o__Rhodospirillales', u'f__Rhodospirillaceae', u'g__', u's__']
376	New.CleanUp.ReferenceOTU161882$$[u'k__Bacteria', u'p__Proteobacteria', u'c__Betaproteobacteria', u'o__Burkholderiales', u'f__Comamonadaceae']
377	New.CleanUp.ReferenceOTU163324$$[u'k__Bacteria', u'p__Proteobacteria', u'c__Gammaproteobacteria', u'o__Xanthomonadales', u'f__Xanthomonadaceae', u'g__Dokdonella', u's__']
378	New.CleanUp.ReferenceOTU167070$$[u'k__Bacteria', u'p__Proteobacteria', u'c__Betaproteobacteria', u'o__Burkholderiales', u'f__Comamonadaceae', u'g__Hydrogenophaga', u's__']
379	New.CleanUp.ReferenceOTU204101$$[u'k__Bacteria', u'p__Acidobacteria', u'c__Acidobacteria-6', u'o__CCU21', u'f__', u'g__', u's__']
380	New.CleanUp.ReferenceOTU210785$$[u'k__Bacteria', u'p__Proteobacteria', u'c__Alphaproteobacteria', u'o__Rhizobiales', u'f__Hyphomicrobiaceae']
381	New.CleanUp.ReferenceOTU213121$$[u'k__Bacteria', u'p__Acidobacteria', u'c__Acidobacteria-6', u'o__CCU21', u'f__', u'g__', u's__']
382	New.CleanUp.ReferenceOTU220825$$[u'k__Bacteria', u'p__Proteobacteria', u'c__Betaproteobacteria', u'o__MND1', u'f__', u'g__', u's__']
383	New.CleanUp.ReferenceOTU238723$$[u'k__Bacteria', u'p__Proteobacteria', u'c__Alphaproteobacteria', u'o__Sphingomonadales']
384	New.CleanUp.ReferenceOTU249463$$[u'k__Bacteria', u'p__Proteobacteria', u'c__Alphaproteobacteria', u'o__Rhizobiales', u'f__Hyphomicrobiaceae', u'g__Rhodoplanes', u's__']
385	New.CleanUp.ReferenceOTU258175$$[u'k__Bacteria', u'p__Planctomycetes', u'c__OM190', u'o__agg27', u'f__', u'g__', u's__']
386	New.CleanUp.ReferenceOTU269493$$[u'k__Bacteria', u'p__Bacteroidetes', u'c__[Saprospirae]', u'o__[Saprospirales]', u'f__Chitinophagaceae', u'g__Flavisolibacter', u's__']
387	New.CleanUp.ReferenceOTU271849$$[u'k__Bacteria', u'p__Proteobacteria', u'c__Alphaproteobacteria', u'o__Rhodobacterales', u'f__Hyphomonadaceae', u'g__', u's__']
388	New.CleanUp.ReferenceOTU317300$$[u'k__Bacteria', u'p__Chloroflexi', u'c__Chloroflexi', u'o__[Roseiflexales]', u'f__[Kouleothrixaceae]', u'g__', u's__']
389	New.CleanUp.ReferenceOTU342183$$[u'k__Bacteria', u'p__Proteobacteria', u'c__Deltaproteobacteria', u'o__Myxococcales', u'f__', u'g__', u's__']
390	New.CleanUp.ReferenceOTU345152$$[u'k__Bacteria', u'p__Proteobacteria', u'c__Deltaproteobacteria', u'o__Myxococcales', u'f__', u'g__', u's__']
391	New.CleanUp.ReferenceOTU372783$$[u'k__Bacteria', u'p__Proteobacteria', u'c__Gammaproteobacteria']
392	New.CleanUp.ReferenceOTU374624$$[u'k__Bacteria', u'p__Proteobacteria', u'c__Betaproteobacteria', u'o__Burkholderiales', u'f__Comamonadaceae']
393	New.CleanUp.ReferenceOTU384466$$[u'k__Bacteria', u'p__OD1', u'c__ZB2', u'o__', u'f__', u'g__', u's__']
394	New.CleanUp.ReferenceOTU389614$$[u'k__Bacteria', u'p__Proteobacteria', u'c__Alphaproteobacteria', u'o__Rhodospirillales', u'f__Rhodospirillaceae', u'g__', u's__']
395	New.CleanUp.ReferenceOTU402242$$[u'k__Bacteria', u'p__Proteobacteria', u'c__Alphaproteobacteria', u'o__Rhizobiales', u'f__Hyphomicrobiaceae', u'g__Rhodoplanes', u's__']
396	New.CleanUp.ReferenceOTU403289$$[u'k__Bacteria', u'p__Acidobacteria', u'c__Solibacteres', u'o__Solibacterales', u'f__', u'g__', u's__']
397	New.CleanUp.ReferenceOTU411869$$[u'k__Bacteria', u'p__Proteobacteria', u'c__Deltaproteobacteria', u'o__Myxococcales', u'f__', u'g__', u's__']
398	New.CleanUp.ReferenceOTU420763$$[u'k__Bacteria', u'p__Proteobacteria', u'c__Betaproteobacteria', u'o__Rhodocyclales', u'f__Rhodocyclaceae', u'g__Dechloromonas', u's__']
399	New.CleanUp.ReferenceOTU421021$$[u'k__Bacteria', u'p__Chloroflexi', u'c__Ellin6529', u'o__', u'f__', u'g__', u's__']
400	New.CleanUp.ReferenceOTU422381$$[u'k__Bacteria', u'p__Chloroflexi', u'c__Thermomicrobia', u'o__JG30-KF-CM45', u'f__', u'g__', u's__']
401	New.CleanUp.ReferenceOTU433027$$[u'k__Bacteria', u'p__Proteobacteria', u'c__Deltaproteobacteria', u'o__Myxococcales', u'f__', u'g__', u's__']
402	New.CleanUp.ReferenceOTU434627$$[u'k__Bacteria', u'p__Proteobacteria', u'c__Gammaproteobacteria', u'o__Xanthomonadales', u'f__Sinobacteraceae', u'g__', u's__']
403	New.CleanUp.ReferenceOTU444217$$[u'k__Bacteria', u'p__Proteobacteria', u'c__Gammaproteobacteria', u'o__Xanthomonadales', u'f__Xanthomonadaceae']
404	New.CleanUp.ReferenceOTU448040$$[u'k__Bacteria', u'p__Proteobacteria', u'c__Deltaproteobacteria', u'o__Myxococcales', u'f__Haliangiaceae', u'g__', u's__']
405	New.CleanUp.ReferenceOTU457803$$[u'k__Bacteria', u'p__Proteobacteria', u'c__Deltaproteobacteria', u'o__Myxococcales', u'f__', u'g__', u's__']
406	New.CleanUp.ReferenceOTU459730$$[u'k__Bacteria', u'p__Proteobacteria', u'c__Betaproteobacteria', u'o__Burkholderiales', u'f__Oxalobacteraceae', u'g__', u's__']
407	New.CleanUp.ReferenceOTU472173$$[u'k__Bacteria', u'p__Proteobacteria', u'c__Alphaproteobacteria', u'o__Rhizobiales', u'f__', u'g__', u's__']
408	New.CleanUp.ReferenceOTU472809$$[u'k__Bacteria', u'p__Proteobacteria', u'c__Betaproteobacteria', u'o__Burkholderiales', u'f__Comamonadaceae']
409	New.CleanUp.ReferenceOTU491767$$[u'k__Bacteria', u'p__Proteobacteria', u'c__Gammaproteobacteria', u'o__Xanthomonadales', u'f__Sinobacteraceae', u'g__', u's__']
410	New.CleanUp.ReferenceOTU492221$$[u'k__Bacteria', u'p__Proteobacteria', u'c__Gammaproteobacteria', u'o__Xanthomonadales', u'f__Sinobacteraceae', u'g__', u's__']
411	New.CleanUp.ReferenceOTU496720$$[u'k__Bacteria', u'p__OD1', u'c__ZB2', u'o__', u'f__', u'g__', u's__']
412	New.CleanUp.ReferenceOTU568731$$[u'k__Bacteria', u'p__Proteobacteria', u'c__Alphaproteobacteria', u'o__Sphingomonadales', u'f__Sphingomonadaceae', u'g__Sphingomonas', u's__']
413	New.CleanUp.ReferenceOTU570446$$[u'k__Bacteria', u'p__Proteobacteria', u'c__Gammaproteobacteria', u'o__Xanthomonadales', u'f__Xanthomonadaceae']
414	New.CleanUp.ReferenceOTU570642$$[u'k__Bacteria', u'p__Bacteroidetes', u'c__Cytophagia', u'o__Cytophagales', u'f__Cytophagaceae', u'g__', u's__']
415	New.CleanUp.ReferenceOTU589039$$[u'k__Bacteria', u'p__Proteobacteria', u'c__Deltaproteobacteria', u'o__Myxococcales', u'f__', u'g__', u's__']
416	New.CleanUp.ReferenceOTU609675$$[u'k__Bacteria', u'p__Proteobacteria', u'c__Alphaproteobacteria', u'o__Rhodospirillales', u'f__Rhodospirillaceae', u'g__', u's__']
417	New.CleanUp.ReferenceOTU615767$$[u'k__Bacteria', u'p__Bacteroidetes', u'c__[Saprospirae]', u'o__[Saprospirales]', u'f__Chitinophagaceae', u'g__', u's__']
418	New.CleanUp.ReferenceOTU643780$$[u'k__Bacteria', u'p__Proteobacteria', u'c__Alphaproteobacteria', u'o__Sphingomonadales', u'f__Erythrobacteraceae', u'g__', u's__']
419	New.CleanUp.ReferenceOTU656302$$[u'k__Bacteria', u'p__Proteobacteria', u'c__Betaproteobacteria', u'o__Burkholderiales', u'f__Comamonadaceae', u'g__Rhodoferax', u's__']
420	New.CleanUp.ReferenceOTU660130$$[u'k__Bacteria', u'p__Proteobacteria', u'c__Deltaproteobacteria', u'o__Myxococcales', u'f__', u'g__', u's__']
421	New.CleanUp.ReferenceOTU683225$$[u'k__Bacteria', u'p__Proteobacteria', u'c__Deltaproteobacteria', u'o__Myxococcales', u'f__Haliangiaceae', u'g__', u's__']
422	New.CleanUp.ReferenceOTU706677$$[u'k__Bacteria', u'p__Proteobacteria', u'c__Alphaproteobacteria', u'o__Rhodospirillales', u'f__Acetobacteraceae', u'g__', u's__']
423	New.CleanUp.ReferenceOTU707644$$[u'k__Bacteria', u'p__Proteobacteria', u'c__Betaproteobacteria', u'o__Rhodocyclales', u'f__Rhodocyclaceae', u'g__Propionivibrio', u's__']
424	New.CleanUp.ReferenceOTU714002$$[u'k__Bacteria', u'p__Proteobacteria', u'c__Alphaproteobacteria', u'o__Rhizobiales', u'f__Bradyrhizobiaceae', u'g__Bosea', u's__genosp.']
425	New.CleanUp.ReferenceOTU722061$$[u'k__Bacteria', u'p__Proteobacteria', u'c__Gammaproteobacteria', u'o__Xanthomonadales', u'f__Xanthomonadaceae', u'g__', u's__']
426	New.CleanUp.ReferenceOTU722631$$[u'k__Bacteria', u'p__Acidobacteria', u'c__[Chloracidobacteria]', u'o__PK29', u'f__', u'g__', u's__']
427	New.CleanUp.ReferenceOTU752546$$[u'k__Bacteria', u'p__Actinobacteria', u'c__Actinobacteria', u'o__Actinomycetales', u'f__Streptomycetaceae']
428	4440262$$[u'k__Bacteria', u'p__Proteobacteria', u'c__Betaproteobacteria', u'o__MND1', u'f__', u'g__', u's__']
429	203611$$[u'k__Bacteria', u'p__Proteobacteria', u'c__Alphaproteobacteria', u'o__Rhizobiales', u'f__Hyphomicrobiaceae']
430	4437903$$[u'k__Bacteria', u'p__Proteobacteria', u'c__Gammaproteobacteria', u'o__Xanthomonadales', u'f__Sinobacteraceae', u'g__', u's__']
431	1125837$$[u'k__Bacteria', u'p__Proteobacteria', u'c__Alphaproteobacteria', u'o__Rhizobiales', u'f__Hyphomicrobiaceae', u'g__Rhodoplanes', u's__']
432	4414775$$[u'k__Bacteria', u'p__Proteobacteria', u'c__Alphaproteobacteria', u'o__Rhizobiales', u'f__Hyphomicrobiaceae', u'g__Rhodoplanes', u's__']
433	1117094$$[u'k__Bacteria', u'p__Bacteroidetes', u'c__[Saprospirae]', u'o__[Saprospirales]', u'f__Chitinophagaceae']
434	513073$$[u'k__Bacteria', u'p__Proteobacteria', u'c__Alphaproteobacteria', u'o__Rhizobiales', u'f__Hyphomicrobiaceae', u'g__Hyphomicrobium', u's__']
435	545121$$[u'k__Bacteria', u'p__Proteobacteria', u'c__Betaproteobacteria', u'o__SC-I-84', u'f__', u'g__', u's__']
436	799342$$[u'k__Bacteria', u'p__Proteobacteria', u'c__Alphaproteobacteria', u'o__Rhodospirillales', u'f__Acetobacteraceae', u'g__', u's__']
437	720217$$[u'k__Bacteria', u'p__Proteobacteria', u'c__Deltaproteobacteria', u'o__Myxococcales', u'f__Haliangiaceae', u'g__', u's__']
438	142384$$[u'k__Bacteria', u'p__Proteobacteria', u'c__Betaproteobacteria', u'o__A21b', u'f__UD5', u'g__', u's__']
439	869850$$[u'k__Bacteria', u'p__Verrucomicrobia', u'c__Verrucomicrobiae', u'o__Verrucomicrobiales', u'f__Verrucomicrobiaceae', u'g__Luteolibacter', u's__']
440	1140307$$[u'k__Bacteria', u'p__Planctomycetes', u'c__Phycisphaerae', u'o__WD2101', u'f__', u'g__', u's__']
441	2863166$$[u'k__Bacteria', u'p__Proteobacteria', u'c__Alphaproteobacteria', u'o__Rhizobiales', u'f__', u'g__', u's__']
442	868555$$[u'k__Bacteria', u'p__Planctomycetes', u'c__Planctomycetia', u'o__Gemmatales', u'f__Isosphaeraceae']
443	811187$$[u'k__Bacteria', u'p__Acidobacteria', u'c__Acidobacteria-6', u'o__iii1-15', u'f__', u'g__', u's__']
444	5419$$[u'k__Bacteria', u'p__Proteobacteria', u'c__Alphaproteobacteria', u'o__Rhizobiales', u'f__Rhizobiaceae', u'g__Agrobacterium', u's__']
445	657718$$[u'k__Bacteria', u'p__Proteobacteria', u'c__Alphaproteobacteria', u'o__Rhizobiales', u'f__Hyphomicrobiaceae', u'g__Rhodoplanes', u's__']
446	576571$$[u'k__Bacteria', u'p__Actinobacteria', u'c__Actinobacteria', u'o__Actinomycetales', u'f__Streptomycetaceae', u'g__Streptomyces']
447	3412843$$[u'k__Bacteria', u'p__Proteobacteria', u'c__Alphaproteobacteria', u'o__Rhodospirillales', u'f__Rhodospirillaceae', u'g__', u's__']
448	586084$$[u'k__Bacteria', u'p__Actinobacteria', u'c__Actinobacteria', u'o__Actinomycetales', u'f__Streptosporangiaceae', u'g__', u's__']
449	279206$$[u'k__Bacteria', u'p__Proteobacteria', u'c__Deltaproteobacteria', u'o__Myxococcales', u'f__Haliangiaceae', u'g__', u's__']
450	217328$$[u'k__Bacteria', u'p__Proteobacteria', u'c__Deltaproteobacteria', u'o__Myxococcales', u'f__Haliangiaceae', u'g__', u's__']
451	2760486$$[u'k__Bacteria', u'p__Elusimicrobia', u'c__Elusimicrobia', u'o__Elusimicrobiales', u'f__', u'g__', u's__']
452	3319380$$[u'k__Bacteria', u'p__Actinobacteria', u'c__Actinobacteria', u'o__Actinomycetales', u'f__Nocardioidaceae']
453	235293$$[u'k__Bacteria', u'p__Actinobacteria', u'c__Thermoleophilia', u'o__Solirubrobacterales', u'f__', u'g__', u's__']
454	571700$$[u'k__Bacteria', u'p__Chloroflexi', u'c__S085', u'o__', u'f__', u'g__', u's__']
455	827612$$[u'k__Bacteria', u'p__Proteobacteria', u'c__Betaproteobacteria', u'o__Burkholderiales', u'f__Comamonadaceae']
456	512674$$[u'k__Bacteria', u'p__Verrucomicrobia', u'c__[Spartobacteria]', u'o__[Chthoniobacterales]', u'f__[Chthoniobacteraceae]', u'g__', u's__']
457	4112171$$[u'k__Bacteria', u'p__Acidobacteria', u'c__Acidobacteria-6']
458	539878$$[u'k__Bacteria', u'p__Proteobacteria', u'c__Alphaproteobacteria', u'o__Rhizobiales', u'f__Phyllobacteriaceae']
459	649722$$[u'k__Bacteria', u'p__Proteobacteria', u'c__Deltaproteobacteria', u'o__Myxococcales', u'f__Haliangiaceae', u'g__', u's__']
460	1052235$$[u'k__Bacteria', u'p__Proteobacteria', u'c__Deltaproteobacteria', u'o__Myxococcales', u'f__Haliangiaceae', u'g__', u's__']
461	4371421$$[u'k__Bacteria', u'p__Proteobacteria', u'c__Alphaproteobacteria', u'o__Rhizobiales', u'f__Hyphomicrobiaceae', u'g__Hyphomicrobium']
462	4465540$$[u'k__Bacteria', u'p__Actinobacteria', u'c__Actinobacteria', u'o__Actinomycetales', u'f__Intrasporangiaceae', u'g__Terracoccus', u's__']
463	4330047$$[u'k__Bacteria', u'p__Acidobacteria', u'c__Acidobacteria-6']
464	821266$$[u'k__Bacteria', u'p__Planctomycetes', u'c__Phycisphaerae', u'o__Phycisphaerales', u'f__', u'g__', u's__']
465	537664$$[u'k__Bacteria', u'p__Proteobacteria', u'c__Alphaproteobacteria', u'o__Rhizobiales']
466	4467439$$[u'k__Bacteria', u'p__Actinobacteria', u'c__Actinobacteria', u'o__Actinomycetales', u'f__Streptomycetaceae']
467	331647$$[u'k__Bacteria', u'p__Proteobacteria', u'c__Alphaproteobacteria', u'o__Rhodospirillales', u'f__Rhodospirillaceae', u'g__', u's__']
468	359864$$[u'k__Bacteria', u'p__Proteobacteria', u'c__Betaproteobacteria', u'o__SC-I-84', u'f__', u'g__', u's__']
469	1062748$$[u'k__Bacteria', u'p__Actinobacteria', u'c__Actinobacteria', u'o__Actinomycetales', u'f__Mycobacteriaceae', u'g__Mycobacterium']
470	257647$$[u'k__Bacteria', u'p__Bacteroidetes', u'c__[Saprospirae]', u'o__[Saprospirales]', u'f__Chitinophagaceae']
471	547806$$[u'k__Bacteria', u'p__Actinobacteria', u'c__Actinobacteria', u'o__Actinomycetales', u'f__Actinosynnemataceae']
472	352324$$[u'k__Bacteria', u'p__Acidobacteria', u'c__Acidobacteria-6']
473	4368271$$[u'k__Bacteria', u'p__Proteobacteria', u'c__Betaproteobacteria', u'o__SC-I-84', u'f__', u'g__', u's__']
474	248170$$[u'k__Bacteria', u'p__Actinobacteria', u'c__Actinobacteria', u'o__Micrococcales', u'f__', u'g__', u's__']
475	323954$$[u'k__Bacteria', u'p__Proteobacteria', u'c__Alphaproteobacteria', u'o__Rhizobiales', u'f__Phyllobacteriaceae']
476	4468934$$[u'k__Bacteria', u'p__Chloroflexi', u'c__TK10', u'o__AKYG885', u'f__Dolo_23', u'g__', u's__']
477	365415$$[u'k__Bacteria', u'p__Proteobacteria', u'c__Gammaproteobacteria', u'o__Xanthomonadales', u'f__Sinobacteraceae', u'g__Steroidobacter', u's__']
478	811263$$[u'k__Bacteria', u'p__Actinobacteria', u'c__Thermoleophilia', u'o__Gaiellales', u'f__Gaiellaceae', u'g__', u's__']
479	576059$$[u'k__Bacteria', u'p__Acidobacteria', u'c__Solibacteres', u'o__Solibacterales', u'f__Solibacteraceae', u'g__Candidatus Solibacter', u's__']
480	4335335$$[u'k__Bacteria', u'p__Acidobacteria', u'c__Acidobacteria-6', u'o__iii1-15', u'f__', u'g__', u's__']
481	275105$$[u'k__Bacteria', u'p__Acidobacteria', u'c__[Chloracidobacteria]', u'o__RB41', u'f__', u'g__', u's__']
482	11427$$[u'k__Bacteria', u'p__Actinobacteria', u'c__Actinobacteria', u'o__Actinomycetales', u'f__Geodermatophilaceae', u'g__', u's__']
483	253660$$[u'k__Bacteria', u'p__Actinobacteria', u'c__Actinobacteria', u'o__Actinomycetales', u'f__Streptomycetaceae']
484	903626$$[u'k__Bacteria', u'p__Proteobacteria', u'c__Deltaproteobacteria', u'o__Myxococcales']
485	3616120$$[u'k__Bacteria', u'p__Acidobacteria', u'c__Acidobacteria-6', u'o__CCU21', u'f__', u'g__', u's__']
486	591683$$[u'k__Bacteria', u'p__Proteobacteria', u'c__Alphaproteobacteria', u'o__Rhizobiales', u'f__Hyphomicrobiaceae', u'g__Pedomicrobium', u's__']
487	1106498$$[u'k__Bacteria', u'p__Nitrospirae', u'c__Nitrospira', u'o__Nitrospirales', u'f__Nitrospiraceae', u'g__Nitrospira', u's__']
488	216748$$[u'k__Bacteria', u'p__Proteobacteria', u'c__Alphaproteobacteria', u'o__Rhizobiales']
489	225041$$[u'k__Bacteria', u'p__Chloroflexi', u'c__Chloroflexi', u'o__[Roseiflexales]', u'f__[Kouleothrixaceae]', u'g__', u's__']
490	949062$$[u'k__Bacteria', u'p__Proteobacteria', u'c__Alphaproteobacteria', u'o__Sphingomonadales', u'f__Sphingomonadaceae', u'g__Kaistobacter', u's__']
491	576693$$[u'k__Bacteria', u'p__Proteobacteria', u'c__Alphaproteobacteria', u'o__Rhodospirillales', u'f__Rhodospirillaceae']
492	154804$$[u'k__Bacteria', u'p__Actinobacteria', u'c__Acidimicrobiia', u'o__Acidimicrobiales', u'f__', u'g__', u's__']
493	4458424$$[u'k__Bacteria', u'p__Proteobacteria', u'c__Alphaproteobacteria', u'o__Sphingomonadales', u'f__Sphingomonadaceae']
494	320069$$[u'k__Bacteria', u'p__Planctomycetes', u'c__Planctomycetia', u'o__Pirellulales', u'f__Pirellulaceae']
495	215692$$[u'k__Bacteria', u'p__Proteobacteria', u'c__Alphaproteobacteria', u'o__Rhizobiales', u'f__Hyphomicrobiaceae', u'g__Rhodoplanes', u's__']
496	4346060$$[u'k__Bacteria', u'p__Acidobacteria', u'c__[Chloracidobacteria]', u'o__RB41', u'f__', u'g__', u's__']
497	245273$$[u'k__Bacteria', u'p__Proteobacteria']
498	242930$$[u'k__Bacteria', u'p__Proteobacteria', u'c__Alphaproteobacteria', u'o__Rhizobiales', u'f__Phyllobacteriaceae', u'g__Mesorhizobium', u's__']
499	236676$$[u'k__Bacteria', u'p__Proteobacteria', u'c__Alphaproteobacteria', u'o__Ellin329', u'f__', u'g__', u's__']
500	869471$$[u'k__Bacteria', u'p__Proteobacteria', u'c__Alphaproteobacteria', u'o__Sphingomonadales', u'f__Sphingomonadaceae']
501	763380$$[u'k__Bacteria', u'p__Acidobacteria', u'c__Solibacteres', u'o__Solibacterales', u'f__Solibacteraceae', u'g__', u's__']
502	206405$$[u'k__Bacteria', u'p__Proteobacteria', u'c__Betaproteobacteria', u'o__IS-44', u'f__', u'g__', u's__']
503	1110227$$[u'k__Bacteria', u'p__Proteobacteria', u'c__Alphaproteobacteria', u'o__Sphingomonadales', u'f__Sphingomonadaceae']
504	216418$$[u'k__Bacteria', u'p__Proteobacteria', u'c__Betaproteobacteria', u'o__Ellin6067', u'f__', u'g__', u's__']
505	368890$$[u'k__Bacteria', u'p__Acidobacteria', u'c__Acidobacteria-6', u'o__iii1-15', u'f__', u'g__', u's__']
506	4437174$$[u'k__Bacteria', u'p__Planctomycetes', u'c__Planctomycetia', u'o__Pirellulales', u'f__Pirellulaceae', u'g__', u's__']
507	281360$$[u'k__Bacteria', u'p__Proteobacteria', u'c__Alphaproteobacteria', u'o__Rhodospirillales', u'f__Rhodospirillaceae', u'g__', u's__']
508	3490230$$[u'k__Bacteria', u'p__Proteobacteria', u'c__Alphaproteobacteria', u'o__Sphingomonadales', u'f__Sphingomonadaceae', u'g__Sphingomonas', u's__']
509	1129998$$[u'k__Bacteria', u'p__Proteobacteria', u'c__Alphaproteobacteria', u'o__Rhizobiales', u'f__Hyphomicrobiaceae', u'g__Hyphomicrobium']
510	1125608$$[u'k__Bacteria', u'p__Proteobacteria', u'c__Gammaproteobacteria', u'o__Xanthomonadales', u'f__Xanthomonadaceae', u'g__Dokdonella', u's__']
511	1113185$$[u'k__Bacteria', u'p__Actinobacteria', u'c__Actinobacteria', u'o__Actinomycetales', u'f__Streptomycetaceae']
512	1061145$$[u'k__Bacteria', u'p__Proteobacteria', u'c__Alphaproteobacteria', u'o__Rhizobiales', u'f__Beijerinckiaceae', u'g__', u's__']
513	4359104$$[u'k__Bacteria', u'p__Acidobacteria', u'c__Acidobacteria-6', u'o__iii1-15', u'f__', u'g__', u's__']
514	1011476$$[u'k__Bacteria', u'p__Actinobacteria', u'c__Acidimicrobiia', u'o__Acidimicrobiales', u'f__C111', u'g__', u's__']
515	902698$$[u'k__Bacteria', u'p__Actinobacteria', u'c__Actinobacteria', u'o__Actinomycetales', u'f__Nocardioidaceae', u'g__', u's__']
516	113782$$[u'k__Bacteria', u'p__Acidobacteria', u'c__Acidobacteria-6', u'o__iii1-15', u'f__RB40', u'g__', u's__']
517	1012668$$[u'k__Bacteria', u'p__Actinobacteria', u'c__Acidimicrobiia', u'o__Acidimicrobiales', u'f__EB1017', u'g__', u's__']
518	New.ReferenceOTU1315$$[u'k__Bacteria', u'p__Actinobacteria', u'c__Thermoleophilia', u'o__Gaiellales', u'f__Gaiellaceae', u'g__', u's__']
519	New.ReferenceOTU455$$[u'k__Bacteria', u'p__Bacteroidetes', u'c__[Saprospirae]', u'o__[Saprospirales]', u'f__Chitinophagaceae', u'g__', u's__']
520	New.ReferenceOTU851$$[u'k__Bacteria', u'p__Actinobacteria', u'c__Actinobacteria', u'o__Actinomycetales', u'f__Mycobacteriaceae', u'g__Mycobacterium', u's__']
521	New.ReferenceOTU2696$$[u'k__Bacteria', u'p__Proteobacteria', u'c__Alphaproteobacteria', u'o__Sphingomonadales', u'f__Sphingomonadaceae']
522	New.ReferenceOTU2328$$[u'k__Bacteria', u'p__Proteobacteria', u'c__Alphaproteobacteria', u'o__Rhizobiales']
523	New.ReferenceOTU1272$$[u'k__Bacteria', u'p__Gemmatimonadetes', u'c__Gemm-1', u'o__', u'f__', u'g__', u's__']
524	New.ReferenceOTU2512$$[u'k__Bacteria', u'p__Chloroflexi', u'c__Thermomicrobia', u'o__JG30-KF-CM45', u'f__', u'g__', u's__']
525	New.ReferenceOTU118$$[u'k__Bacteria', u'p__Proteobacteria', u'c__Deltaproteobacteria', u'o__Myxococcales', u'f__OM27', u'g__', u's__']
526	New.ReferenceOTU2024$$[u'k__Bacteria', u'p__Verrucomicrobia', u'c__[Spartobacteria]', u'o__[Chthoniobacterales]', u'f__[Chthoniobacteraceae]', u'g__DA101', u's__']
527	New.ReferenceOTU1938$$[u'k__Bacteria', u'p__Gemmatimonadetes', u'c__Gemm-1', u'o__', u'f__', u'g__', u's__']
528	New.ReferenceOTU723$$[u'k__Bacteria', u'p__Proteobacteria', u'c__Alphaproteobacteria', u'o__Rhizobiales', u'f__Bradyrhizobiaceae', u'g__Balneimonas', u's__']
529	New.ReferenceOTU430$$[u'k__Bacteria', u'p__Acidobacteria', u'c__Solibacteres', u'o__Solibacterales', u'f__', u'g__', u's__']
530	New.ReferenceOTU1923$$[u'k__Bacteria', u'p__Actinobacteria', u'c__Thermoleophilia', u'o__Gaiellales', u'f__Gaiellaceae', u'g__', u's__']
531	New.ReferenceOTU1653$$[u'k__Bacteria', u'p__Actinobacteria', u'c__Thermoleophilia', u'o__Solirubrobacterales', u'f__', u'g__', u's__']
532	New.ReferenceOTU952$$[u'k__Bacteria', u'p__Proteobacteria', u'c__Deltaproteobacteria', u'o__Myxococcales', u'f__', u'g__', u's__']
533	New.ReferenceOTU1917$$[u'k__Bacteria', u'p__Chloroflexi', u'c__Chloroflexi', u'o__[Roseiflexales]', u'f__[Kouleothrixaceae]', u'g__', u's__']
534	New.ReferenceOTU961$$[u'k__Bacteria', u'p__Proteobacteria', u'c__Gammaproteobacteria', u'o__Xanthomonadales', u'f__Xanthomonadaceae', u'g__', u's__']
535	New.ReferenceOTU499$$[u'k__Bacteria', u'p__Actinobacteria', u'c__Actinobacteria', u'o__Actinomycetales', u'f__Nocardioidaceae', u'g__', u's__']
536	New.ReferenceOTU1699$$[u'k__Bacteria', u'p__Verrucomicrobia', u'c__[Spartobacteria]', u'o__[Chthoniobacterales]', u'f__[Chthoniobacteraceae]', u'g__DA101', u's__']
537	New.ReferenceOTU2068$$[u'k__Bacteria', u'p__Proteobacteria', u'c__Deltaproteobacteria', u'o__Myxococcales', u'f__Polyangiaceae', u'g__Sorangium', u's__cellulosum']
538	New.ReferenceOTU18$$[u'k__Bacteria', u'p__Proteobacteria', u'c__Alphaproteobacteria', u'o__Rhizobiales', u'f__Rhizobiaceae']
539	New.ReferenceOTU1750$$[u'k__Bacteria', u'p__Firmicutes', u'c__Bacilli', u'o__Bacillales', u'f__Bacillaceae', u'g__Bacillus']
540	New.ReferenceOTU1110$$[u'k__Bacteria', u'p__Proteobacteria', u'c__Gammaproteobacteria', u'o__Xanthomonadales', u'f__Sinobacteraceae', u'g__', u's__']
541	New.ReferenceOTU1116$$[u'k__Bacteria', u'p__Proteobacteria', u'c__Alphaproteobacteria', u'o__Rhodospirillales', u'f__Rhodospirillaceae', u'g__', u's__']
542	New.ReferenceOTU402$$[u'k__Bacteria', u'p__Gemmatimonadetes', u'c__Gemm-1', u'o__', u'f__', u'g__', u's__']
543	New.ReferenceOTU2581$$[u'k__Bacteria', u'p__Actinobacteria', u'c__Actinobacteria', u'o__Actinomycetales', u'f__Geodermatophilaceae', u'g__', u's__']
544	New.ReferenceOTU515$$[u'k__Bacteria', u'p__Bacteroidetes', u'c__[Saprospirae]', u'o__[Saprospirales]', u'f__Chitinophagaceae', u'g__', u's__']
545	New.ReferenceOTU1957$$[u'k__Bacteria', u'p__Actinobacteria', u'c__Actinobacteria', u'o__Actinomycetales', u'f__Streptomycetaceae', u'g__Streptomyces']
546	New.ReferenceOTU37$$[u'k__Bacteria', u'p__Proteobacteria', u'c__Deltaproteobacteria', u'o__Myxococcales']
547	New.ReferenceOTU1172$$[u'k__Bacteria', u'p__Proteobacteria', u'c__Deltaproteobacteria', u'o__Myxococcales', u'f__Haliangiaceae', u'g__', u's__']
548	New.ReferenceOTU2458$$[u'k__Bacteria', u'p__Planctomycetes', u'c__Phycisphaerae', u'o__WD2101', u'f__', u'g__', u's__']
549	New.ReferenceOTU1944$$[u'k__Bacteria', u'p__Actinobacteria', u'c__Actinobacteria', u'o__Actinomycetales', u'f__Mycobacteriaceae', u'g__Mycobacterium', u's__']
550	New.ReferenceOTU1548$$[u'k__Bacteria', u'p__Chloroflexi', u'c__Ellin6529', u'o__', u'f__', u'g__', u's__']
551	New.ReferenceOTU1019$$[u'k__Bacteria', u'p__Planctomycetes', u'c__Planctomycetia', u'o__Gemmatales', u'f__Gemmataceae', u'g__Gemmata', u's__']
552	New.ReferenceOTU2449$$[u'k__Bacteria', u'p__OD1', u'c__ABY1', u'o__', u'f__', u'g__', u's__']
553	New.ReferenceOTU2717$$[u'k__Bacteria', u'p__Acidobacteria', u'c__Solibacteres', u'o__Solibacterales', u'f__Solibacteraceae', u'g__Candidatus Solibacter', u's__']
554	New.ReferenceOTU1029$$[u'k__Bacteria', u'p__Nitrospirae', u'c__Nitrospira', u'o__Nitrospirales', u'f__Nitrospiraceae', u'g__Nitrospira', u's__']
555	New.ReferenceOTU1446$$[u'k__Bacteria', u'p__Proteobacteria', u'c__Deltaproteobacteria', u'o__Myxococcales', u'f__', u'g__', u's__']
556	New.ReferenceOTU785$$[u'k__Bacteria', u'p__Proteobacteria', u'c__Alphaproteobacteria', u'o__Rhizobiales', u'f__Rhodobiaceae', u'g__Afifella', u's__']
557	New.ReferenceOTU789$$[u'k__Bacteria', u'p__Planctomycetes', u'c__Phycisphaerae', u'o__WD2101', u'f__', u'g__', u's__']
558	New.ReferenceOTU256$$[u'k__Bacteria', u'p__Proteobacteria', u'c__Deltaproteobacteria', u'o__Myxococcales', u'f__OM27', u'g__', u's__']
559	New.ReferenceOTU2094$$[u'k__Bacteria', u'p__Proteobacteria', u'c__Gammaproteobacteria', u'o__Xanthomonadales', u'f__Xanthomonadaceae', u'g__', u's__']
560	New.ReferenceOTU42$$[u'k__Bacteria', u'p__Acidobacteria', u'c__Acidobacteria-6', u'o__CCU21', u'f__', u'g__', u's__']
561	New.ReferenceOTU1297$$[u'k__Bacteria', u'p__Planctomycetes', u'c__Phycisphaerae', u'o__WD2101', u'f__', u'g__', u's__']
562	New.ReferenceOTU1149$$[u'k__Bacteria', u'p__Actinobacteria', u'c__Thermoleophilia', u'o__Solirubrobacterales', u'f__Patulibacteraceae', u'g__', u's__']
563	New.ReferenceOTU73$$[u'k__Bacteria', u'p__Proteobacteria', u'c__Alphaproteobacteria', u'o__Rhizobiales', u'f__Hyphomicrobiaceae', u'g__Hyphomicrobium']
564	New.ReferenceOTU1732$$[u'k__Bacteria', u'p__Actinobacteria', u'c__Acidimicrobiia', u'o__Acidimicrobiales', u'f__Iamiaceae', u'g__Iamia', u's__']
565	New.ReferenceOTU1288$$[u'k__Bacteria', u'p__Proteobacteria', u'c__Alphaproteobacteria', u'o__Sphingomonadales', u'f__Sphingomonadaceae', u'g__Kaistobacter', u's__']
566	New.ReferenceOTU1518$$[u'k__Bacteria', u'p__Acidobacteria', u'c__Solibacteres', u'o__Solibacterales', u'f__', u'g__', u's__']
567	New.ReferenceOTU1469$$[u'k__Bacteria', u'p__Proteobacteria', u'c__Deltaproteobacteria', u'o__Myxococcales', u'f__', u'g__', u's__']
568	New.ReferenceOTU2417$$[u'k__Bacteria', u'p__Gemmatimonadetes', u'c__Gemm-1', u'o__', u'f__', u'g__', u's__']
569	New.ReferenceOTU273$$[u'k__Bacteria', u'p__Actinobacteria', u'c__Acidimicrobiia', u'o__Acidimicrobiales', u'f__EB1017', u'g__', u's__']
570	New.ReferenceOTU2344$$[u'k__Bacteria', u'p__Proteobacteria', u'c__Betaproteobacteria', u'o__Burkholderiales', u'f__Comamonadaceae']
571	New.ReferenceOTU68$$[u'k__Bacteria', u'p__Proteobacteria', u'c__Alphaproteobacteria', u'o__Rhodospirillales']
572	New.ReferenceOTU485$$[u'k__Bacteria', u'p__Acidobacteria', u'c__Acidobacteria-6', u'o__iii1-15', u'f__', u'g__', u's__']
573	New.ReferenceOTU481$$[u'k__Bacteria', u'p__Gemmatimonadetes', u'c__Gemm-1', u'o__', u'f__', u'g__', u's__']
574	New.ReferenceOTU1472$$[u'k__Bacteria', u'p__Actinobacteria', u'c__Actinobacteria', u'o__Actinomycetales', u'f__Streptosporangiaceae', u'g__', u's__']
575	New.ReferenceOTU2759$$[u'k__Bacteria', u'p__Proteobacteria', u'c__Deltaproteobacteria', u'o__Myxococcales', u'f__', u'g__', u's__']
576	New.CleanUp.ReferenceOTU9523$$[u'k__Bacteria', u'p__Acidobacteria', u'c__Solibacteres', u'o__Solibacterales', u'f__', u'g__', u's__']
577	New.CleanUp.ReferenceOTU12504$$[u'k__Bacteria', u'p__Proteobacteria', u'c__Betaproteobacteria', u'o__Burkholderiales', u'f__Comamonadaceae', u'g__Methylibium', u's__']
578	New.CleanUp.ReferenceOTU22080$$[u'k__Bacteria', u'p__Armatimonadetes', u'c__[Fimbriimonadia]', u'o__[Fimbriimonadales]', u'f__[Fimbriimonadaceae]', u'g__Fimbriimonas', u's__']
579	New.CleanUp.ReferenceOTU23354$$[u'k__Bacteria', u'p__Acidobacteria', u'c__Acidobacteria-6', u'o__iii1-15', u'f__RB40', u'g__', u's__']
580	New.CleanUp.ReferenceOTU48534$$[u'k__Bacteria', u'p__Chloroflexi', u'c__Chloroflexi', u'o__Herpetosiphonales', u'f__', u'g__', u's__']
581	New.CleanUp.ReferenceOTU88850$$[u'k__Bacteria', u'p__Proteobacteria', u'c__Alphaproteobacteria', u'o__Rhizobiales']
582	New.CleanUp.ReferenceOTU101115$$[u'k__Bacteria', u'p__Actinobacteria', u'c__Actinobacteria', u'o__Actinomycetales', u'f__Mycobacteriaceae', u'g__Mycobacterium', u's__']
583	New.CleanUp.ReferenceOTU112467$$[u'k__Bacteria', u'p__Planctomycetes', u'c__Phycisphaerae', u'o__Phycisphaerales', u'f__', u'g__', u's__']
584	New.CleanUp.ReferenceOTU116446$$[u'k__Bacteria', u'p__Bacteroidetes', u'c__Cytophagia', u'o__Cytophagales', u'f__Cytophagaceae', u'g__', u's__']
585	New.CleanUp.ReferenceOTU196843$$[u'k__Bacteria', u'p__Chloroflexi', u'c__Ktedonobacteria', u'o__JG30-KF-AS9', u'f__', u'g__', u's__']
586	New.CleanUp.ReferenceOTU216757$$[u'k__Bacteria', u'p__Proteobacteria', u'c__Gammaproteobacteria', u'o__Xanthomonadales', u'f__Xanthomonadaceae', u'g__Lysobacter']
587	New.CleanUp.ReferenceOTU241083$$[u'k__Bacteria', u'p__Nitrospirae', u'c__Nitrospira', u'o__Nitrospirales', u'f__0319-6A21', u'g__', u's__']
588	New.CleanUp.ReferenceOTU265514$$[u'k__Bacteria', u'p__Planctomycetes', u'c__OM190', u'o__agg27', u'f__', u'g__', u's__']
589	New.CleanUp.ReferenceOTU356645$$[u'k__Bacteria', u'p__Proteobacteria', u'c__Alphaproteobacteria', u'o__Rhizobiales']
590	New.CleanUp.ReferenceOTU395069$$[u'k__Bacteria', u'p__Planctomycetes', u'c__Planctomycetia', u'o__Pirellulales', u'f__Pirellulaceae', u'g__Pirellula', u's__']
591	New.CleanUp.ReferenceOTU408257$$[u'k__Bacteria', u'p__Proteobacteria', u'c__Gammaproteobacteria', u'o__Xanthomonadales', u'f__Sinobacteraceae', u'g__', u's__']
592	New.CleanUp.ReferenceOTU425742$$[u'k__Bacteria', u'p__Chloroflexi', u'c__Anaerolineae', u'o__envOPS12', u'f__', u'g__', u's__']
593	New.CleanUp.ReferenceOTU449573$$[u'k__Bacteria', u'p__Proteobacteria', u'c__Gammaproteobacteria', u'o__Xanthomonadales', u'f__Xanthomonadaceae']
594	New.CleanUp.ReferenceOTU466382$$[u'k__Bacteria', u'p__Proteobacteria', u'c__Deltaproteobacteria', u'o__Myxococcales', u'f__Polyangiaceae', u'g__', u's__']
595	New.CleanUp.ReferenceOTU504125$$[u'k__Bacteria', u'p__Acidobacteria', u'c__Acidobacteria-6', u'o__iii1-15', u'f__RB40', u'g__', u's__']
596	New.CleanUp.ReferenceOTU514542$$[u'k__Bacteria', u'p__Proteobacteria', u'c__Betaproteobacteria', u'o__MND1', u'f__', u'g__', u's__']
597	New.CleanUp.ReferenceOTU515897$$[u'k__Bacteria', u'p__Gemmatimonadetes', u'c__Gemmatimonadetes', u'o__KD8-87', u'f__', u'g__', u's__']
598	New.CleanUp.ReferenceOTU566071$$[u'k__Bacteria', u'p__Proteobacteria', u'c__Betaproteobacteria', u'o__Burkholderiales', u'f__Comamonadaceae']
599	New.CleanUp.ReferenceOTU604706$$[u'k__Bacteria', u'p__Actinobacteria', u'c__Actinobacteria', u'o__Actinomycetales', u'f__Microbacteriaceae', u'g__Agromyces', u's__']
600	New.CleanUp.ReferenceOTU605643$$[u'k__Bacteria', u'p__Bacteroidetes', u'c__Flavobacteriia', u'o__Flavobacteriales', u'f__Flavobacteriaceae', u'g__Flavobacterium', u's__']
601	New.CleanUp.ReferenceOTU613574$$[u'k__Bacteria', u'p__Planctomycetes', u'c__028H05-P-BN-P5', u'o__', u'f__', u'g__', u's__']
602	New.CleanUp.ReferenceOTU624755$$[u'k__Bacteria', u'p__Verrucomicrobia', u'c__Verrucomicrobiae', u'o__Verrucomicrobiales', u'f__Verrucomicrobiaceae', u'g__Luteolibacter', u's__']
603	New.CleanUp.ReferenceOTU649156$$[u'k__Bacteria', u'p__Actinobacteria', u'c__Acidimicrobiia', u'o__Acidimicrobiales', u'f__C111', u'g__', u's__']
604	New.CleanUp.ReferenceOTU668115$$[u'k__Bacteria', u'p__Planctomycetes', u'c__Phycisphaerae', u'o__WD2101', u'f__', u'g__', u's__']
605	New.CleanUp.ReferenceOTU681190$$[u'k__Bacteria', u'p__Acidobacteria', u'c__[Chloracidobacteria]', u'o__RB41', u'f__Ellin6075', u'g__', u's__']
606	New.CleanUp.ReferenceOTU681903$$[u'k__Bacteria', u'p__Bacteroidetes', u'c__[Saprospirae]', u'o__[Saprospirales]', u'f__Saprospiraceae', u'g__', u's__']
607	New.CleanUp.ReferenceOTU700300$$[u'k__Bacteria', u'p__Proteobacteria', u'c__Alphaproteobacteria', u'o__Rhizobiales', u'f__Hyphomicrobiaceae']
608	New.CleanUp.ReferenceOTU731290$$[u'k__Bacteria', u'p__Proteobacteria', u'c__Gammaproteobacteria', u'o__Xanthomonadales', u'f__Sinobacteraceae', u'g__', u's__']
609	New.CleanUp.ReferenceOTU750473$$[u'k__Bacteria', u'p__Proteobacteria', u'c__Deltaproteobacteria', u'o__Myxococcales', u'f__', u'g__', u's__']
610	615729$$[u'k__Bacteria', u'p__Actinobacteria', u'c__Acidimicrobiia', u'o__Acidimicrobiales']
611	153982$$[u'k__Bacteria', u'p__Proteobacteria', u'c__Alphaproteobacteria', u'o__Rhizobiales', u'f__Phyllobacteriaceae', u'g__Mesorhizobium', u's__']
612	1637549$$[u'k__Bacteria', u'p__Bacteroidetes', u'c__[Saprospirae]', u'o__[Saprospirales]', u'f__Chitinophagaceae']
613	546972$$[u'k__Bacteria', u'p__Actinobacteria', u'c__Actinobacteria', u'o__Actinomycetales', u'f__Mycobacteriaceae', u'g__Mycobacterium', u's__']
614	4444046$$[u'k__Bacteria', u'p__Actinobacteria', u'c__Acidimicrobiia', u'o__Acidimicrobiales', u'f__', u'g__', u's__']
615	4373459$$[u'k__Bacteria', u'p__Acidobacteria', u'c__Acidobacteria-6', u'o__iii1-15', u'f__', u'g__', u's__']
616	4465329$$[u'k__Bacteria', u'p__Bacteroidetes', u'c__[Saprospirae]', u'o__[Saprospirales]', u'f__Saprospiraceae', u'g__', u's__']
617	225158$$[u'k__Bacteria', u'p__Verrucomicrobia', u'c__[Spartobacteria]', u'o__[Chthoniobacterales]', u'f__[Chthoniobacteraceae]', u'g__DA101', u's__']
618	813575$$[u'k__Bacteria', u'p__Proteobacteria', u'c__Betaproteobacteria', u'o__Burkholderiales', u'f__Comamonadaceae']
619	4254478$$[u'k__Bacteria', u'p__Proteobacteria', u'c__Betaproteobacteria', u'o__Burkholderiales', u'f__Comamonadaceae']
620	266789$$[u'k__Bacteria', u'p__Bacteroidetes', u'c__Cytophagia', u'o__Cytophagales', u'f__Cytophagaceae', u'g__', u's__']
621	1065585$$[u'k__Bacteria', u'p__Armatimonadetes', u'c__[Fimbriimonadia]', u'o__[Fimbriimonadales]', u'f__[Fimbriimonadaceae]']
622	172128$$[u'k__Bacteria', u'p__Proteobacteria', u'c__Alphaproteobacteria', u'o__Rhizobiales', u'f__Hyphomicrobiaceae', u'g__Hyphomicrobium', u's__']
623	252274$$[u'k__Bacteria', u'p__Proteobacteria', u'c__Alphaproteobacteria', u'o__Rhizobiales', u'f__', u'g__', u's__']
624	846616$$[u'k__Bacteria', u'p__Planctomycetes', u'c__Phycisphaerae', u'o__Phycisphaerales', u'f__', u'g__', u's__']
625	888623$$[u'k__Bacteria', u'p__Bacteroidetes', u'c__[Saprospirae]', u'o__[Saprospirales]', u'f__Chitinophagaceae', u'g__Flavisolibacter', u's__']
626	815498$$[u'k__Bacteria', u'p__Actinobacteria', u'c__Actinobacteria', u'o__Actinomycetales', u'f__Mycobacteriaceae', u'g__Mycobacterium', u's__']
627	4319210$$[u'k__Bacteria', u'p__Gemmatimonadetes', u'c__Gemmatimonadetes', u'o__Ellin5290', u'f__', u'g__', u's__']
628	2885481$$[u'k__Bacteria', u'p__Chloroflexi', u'c__Chloroflexi', u'o__[Roseiflexales]', u'f__[Kouleothrixaceae]', u'g__', u's__']
629	New.ReferenceOTU1254$$[u'k__Bacteria', u'p__Proteobacteria', u'c__Alphaproteobacteria', u'o__Rhizobiales', u'f__Brucellaceae', u'g__Ochrobactrum']
630	New.ReferenceOTU1259$$[u'k__Bacteria', u'p__Bacteroidetes', u'c__Cytophagia', u'o__Cytophagales', u'f__Cytophagaceae', u'g__', u's__']
631	New.ReferenceOTU137$$[u'k__Bacteria', u'p__Bacteroidetes', u'c__[Saprospirae]', u'o__[Saprospirales]', u'f__Chitinophagaceae']
632	New.ReferenceOTU1235$$[u'k__Bacteria', u'p__Chloroflexi', u'c__Anaerolineae', u'o__SBR1031', u'f__A4b', u'g__', u's__']
633	New.ReferenceOTU211$$[u'k__Bacteria', u'p__Acidobacteria', u'c__Solibacteres', u'o__Solibacterales', u'f__[Bryobacteraceae]', u'g__', u's__']
634	New.ReferenceOTU1815$$[u'k__Bacteria', u'p__Proteobacteria', u'c__Alphaproteobacteria', u'o__Caulobacterales', u'f__Caulobacteraceae', u'g__', u's__']
635	New.ReferenceOTU1025$$[u'k__Bacteria', u'p__Bacteroidetes', u'c__[Saprospirae]', u'o__[Saprospirales]', u'f__Chitinophagaceae', u'g__', u's__']
636	New.ReferenceOTU741$$[u'k__Bacteria', u'p__Proteobacteria', u'c__Deltaproteobacteria', u'o__Myxococcales', u'f__Haliangiaceae', u'g__', u's__']
637	New.ReferenceOTU2177$$[u'k__Bacteria', u'p__Gemmatimonadetes', u'c__Gemm-1', u'o__', u'f__', u'g__', u's__']
638	New.ReferenceOTU644$$[u'k__Bacteria', u'p__Proteobacteria', u'c__Alphaproteobacteria', u'o__Rhodobacterales', u'f__Rhodobacteraceae', u'g__Rhodobacter', u's__']
639	New.CleanUp.ReferenceOTU124547$$[u'k__Bacteria', u'p__Bacteroidetes', u'c__[Saprospirae]', u'o__[Saprospirales]', u'f__Chitinophagaceae', u'g__Flavisolibacter', u's__']
640	New.CleanUp.ReferenceOTU226559$$[u'k__Bacteria', u'p__Gemmatimonadetes', u'c__Gemm-1', u'o__', u'f__', u'g__', u's__']
641	New.CleanUp.ReferenceOTU301358$$[u'k__Bacteria', u'p__Proteobacteria', u'c__Alphaproteobacteria', u'o__Rhodospirillales', u'f__Rhodospirillaceae', u'g__', u's__']
642	New.CleanUp.ReferenceOTU400998$$[u'k__Bacteria', u'p__Proteobacteria', u'c__Alphaproteobacteria', u'o__Sphingomonadales', u'f__Sphingomonadaceae', u'g__Kaistobacter', u's__']
643	New.CleanUp.ReferenceOTU506825$$[u'k__Bacteria', u'p__Verrucomicrobia', u'c__Opitutae', u'o__Opitutales', u'f__Opitutaceae', u'g__Opitutus', u's__']
644	New.CleanUp.ReferenceOTU523848$$[u'k__Bacteria', u'p__Chloroflexi', u'c__Ellin6529', u'o__', u'f__', u'g__', u's__']
645	New.CleanUp.ReferenceOTU614542$$[u'k__Bacteria', u'p__Spirochaetes', u'c__Spirochaetes', u'o__Spirochaetales', u'f__Spirochaetaceae', u'g__Spirochaeta', u's__aurantia']
646	New.CleanUp.ReferenceOTU641598$$[u'k__Bacteria', u'p__Acidobacteria', u'c__Solibacteres', u'o__Solibacterales', u'f__', u'g__', u's__']
647	New.CleanUp.ReferenceOTU645711$$[u'k__Bacteria', u'p__Acidobacteria', u'c__Acidobacteria-6', u'o__iii1-15', u'f__RB40', u'g__', u's__']
648	New.CleanUp.ReferenceOTU658024$$[u'k__Bacteria', u'p__Acidobacteria', u'c__Acidobacteria-6', u'o__iii1-15', u'f__', u'g__', u's__']
649	4435199$$[u'k__Bacteria', u'p__Proteobacteria', u'c__Alphaproteobacteria', u'o__Sphingomonadales']
650	512364$$[u'k__Bacteria', u'p__Verrucomicrobia', u'c__[Spartobacteria]', u'o__[Chthoniobacterales]', u'f__[Chthoniobacteraceae]', u'g__DA101', u's__']
651	809485$$[u'k__Bacteria', u'p__Bacteroidetes', u'c__Cytophagia', u'o__Cytophagales', u'f__Cytophagaceae', u'g__', u's__']
652	2970575$$[u'k__Bacteria', u'p__Bacteroidetes', u'c__[Saprospirae]', u'o__[Saprospirales]', u'f__Saprospiraceae', u'g__', u's__']
653	214695$$[u'k__Bacteria', u'p__Planctomycetes', u'c__Planctomycetia', u'o__Planctomycetales', u'f__Planctomycetaceae', u'g__Planctomyces', u's__']
654	4438361$$[u'k__Bacteria', u'p__Acidobacteria', u'c__Solibacteres', u'o__Solibacterales', u'f__', u'g__', u's__']
655	1074016$$[u'k__Bacteria', u'p__Proteobacteria', u'c__Betaproteobacteria', u'o__Burkholderiales', u'f__Oxalobacteraceae']
656	813557$$[u'k__Bacteria', u'p__Verrucomicrobia', u'c__Opitutae', u'o__Opitutales', u'f__Opitutaceae', u'g__Opitutus', u's__']
657	4128584$$[u'k__Bacteria', u'p__Planctomycetes', u'c__Phycisphaerae', u'o__WD2101', u'f__', u'g__', u's__']
658	1053194$$[u'k__Bacteria', u'p__Proteobacteria', u'c__Gammaproteobacteria', u'o__Xanthomonadales', u'f__Sinobacteraceae', u'g__', u's__']
659	585878$$[u'k__Bacteria', u'p__WS3', u'c__PRR-12', u'o__Sediment-1', u'f__', u'g__', u's__']
660	4476892$$[u'k__Bacteria', u'p__Proteobacteria', u'c__Alphaproteobacteria', u'o__Sphingomonadales', u'f__Sphingomonadaceae', u'g__Kaistobacter', u's__']
661	257891$$[u'k__Bacteria', u'p__Proteobacteria', u'c__Alphaproteobacteria', u'o__Ellin329', u'f__', u'g__', u's__']
662	1491$$[u'k__Bacteria', u'p__Nitrospirae', u'c__Nitrospira', u'o__Nitrospirales', u'f__Nitrospiraceae', u'g__Nitrospira', u's__']
663	213063$$[u'k__Bacteria', u'p__Proteobacteria', u'c__Alphaproteobacteria', u'o__Rhizobiales', u'f__Bradyrhizobiaceae']
664	1719556$$[u'k__Bacteria', u'p__Planctomycetes', u'c__Planctomycetia', u'o__Gemmatales', u'f__Gemmataceae', u'g__Gemmata', u's__']
665	221568$$[u'k__Bacteria', u'p__Verrucomicrobia', u'c__[Pedosphaerae]', u'o__[Pedosphaerales]']
666	52053$$[u'k__Bacteria', u'p__Proteobacteria', u'c__Alphaproteobacteria', u'o__Rhizobiales', u'f__Hyphomicrobiaceae', u'g__Rhodoplanes', u's__']
667	New.ReferenceOTU1886$$[u'k__Bacteria', u'p__Proteobacteria', u'c__Deltaproteobacteria', u'o__Desulfuromonadales', u'f__Geobacteraceae', u'g__', u's__']
668	New.ReferenceOTU1647$$[u'k__Bacteria', u'p__WS3', u'c__PRR-12', u'o__Sediment-1', u'f__PRR-10', u'g__', u's__']
669	New.ReferenceOTU2460$$[u'k__Bacteria', u'p__Actinobacteria', u'c__Actinobacteria', u'o__Actinomycetales', u'f__Geodermatophilaceae']
670	New.ReferenceOTU2149$$[u'k__Bacteria', u'p__Gemmatimonadetes', u'c__Gemmatimonadetes', u'o__Gemmatimonadales', u'f__Ellin5301', u'g__', u's__']
671	New.ReferenceOTU1637$$[u'k__Bacteria', u'p__Verrucomicrobia', u'c__Opitutae', u'o__Opitutales', u'f__Opitutaceae', u'g__Opitutus', u's__']
672	New.CleanUp.ReferenceOTU17257$$[u'k__Bacteria', u'p__Verrucomicrobia', u'c__Opitutae', u'o__Opitutales', u'f__Opitutaceae', u'g__', u's__']
673	New.CleanUp.ReferenceOTU93382$$[u'k__Bacteria', u'p__Planctomycetes', u'c__Planctomycetia', u'o__Pirellulales', u'f__Pirellulaceae', u'g__Pirellula', u's__']
674	New.CleanUp.ReferenceOTU108450$$[u'k__Bacteria', u'p__Proteobacteria', u'c__Betaproteobacteria', u'o__Ellin6067', u'f__', u'g__', u's__']
675	New.CleanUp.ReferenceOTU132741$$[u'k__Bacteria', u'p__Acidobacteria', u'c__Solibacteres', u'o__Solibacterales', u'f__', u'g__', u's__']
676	New.CleanUp.ReferenceOTU154485$$[u'k__Bacteria', u'p__Chloroflexi', u'c__Anaerolineae', u'o__SBR1031', u'f__A4b', u'g__', u's__']
677	New.CleanUp.ReferenceOTU210772$$[u'k__Bacteria', u'p__Acidobacteria', u'c__[Chloracidobacteria]', u'o__RB41', u'f__Ellin6075', u'g__', u's__']
678	New.CleanUp.ReferenceOTU261853$$[u'k__Bacteria', u'p__Actinobacteria', u'c__Acidimicrobiia', u'o__Acidimicrobiales', u'f__EB1017', u'g__', u's__']
679	New.CleanUp.ReferenceOTU280734$$[u'k__Bacteria', u'p__Acidobacteria', u'c__Acidobacteria-6', u'o__iii1-15', u'f__', u'g__', u's__']
680	New.CleanUp.ReferenceOTU299960$$[u'k__Bacteria', u'p__Acidobacteria', u'c__[Chloracidobacteria]', u'o__RB41', u'f__Ellin6075', u'g__', u's__']
681	New.CleanUp.ReferenceOTU440877$$[u'k__Bacteria', u'p__Bacteroidetes', u'c__[Saprospirae]', u'o__[Saprospirales]', u'f__Chitinophagaceae', u'g__', u's__']
682	New.CleanUp.ReferenceOTU515985$$[u'k__Bacteria', u'p__Bacteroidetes', u'c__Cytophagia', u'o__Cytophagales', u'f__Cytophagaceae', u'g__', u's__']
683	New.CleanUp.ReferenceOTU526721$$[u'k__Bacteria', u'p__Acidobacteria', u'c__Acidobacteria-6', u'o__iii1-15', u'f__RB40', u'g__', u's__']
684	New.CleanUp.ReferenceOTU534676$$[u'k__Bacteria', u'p__Proteobacteria', u'c__Deltaproteobacteria', u'o__Myxococcales', u'f__Haliangiaceae', u'g__', u's__']
685	New.CleanUp.ReferenceOTU537167$$[u'k__Bacteria', u'p__Actinobacteria', u'c__Actinobacteria', u'o__Actinomycetales', u'f__Streptomycetaceae']
686	New.CleanUp.ReferenceOTU630578$$[u'k__Bacteria', u'p__Proteobacteria', u'c__Gammaproteobacteria', u'o__Alteromonadales', u'f__211ds20', u'g__', u's__']

## Sheet: Heavy_DNA Exploit
	x
1	105000$$[u'k__Bacteria', u'p__Gemmatimonadetes', u'c__Gemmatimonadetes', u'o__Gemmatimonadales', u'f__Ellin5301', u'g__', u's__']
2	4416537$$[u'k__Bacteria', u'p__Acidobacteria', u'c__Sva0725', u'o__Sva0725', u'f__', u'g__', u's__']
3	296086$$[u'k__Bacteria', u'p__Actinobacteria', u'c__Thermoleophilia', u'o__Solirubrobacterales', u'f__', u'g__', u's__']
4	2183687$$[u'k__Bacteria', u'p__Proteobacteria', u'c__Betaproteobacteria', u'o__Ellin6067', u'f__', u'g__', u's__']
5	4330963$$[u'k__Bacteria', u'p__Proteobacteria', u'c__Deltaproteobacteria', u'o__Myxococcales', u'f__', u'g__', u's__']
6	978498$$[u'k__Bacteria', u'p__Proteobacteria', u'c__Deltaproteobacteria', u'o__Myxococcales', u'f__', u'g__', u's__']
7	98457$$[u'k__Bacteria', u'p__Proteobacteria', u'c__Alphaproteobacteria', u'o__Rhizobiales']
8	4375014$$[u'k__Bacteria', u'p__Acidobacteria', u'c__Solibacteres', u'o__Solibacterales', u'f__Solibacteraceae', u'g__Candidatus Solibacter', u's__']
9	4409934$$[u'k__Bacteria', u'p__Proteobacteria', u'c__Deltaproteobacteria', u'o__Desulfobacterales', u'f__Desulfobulbaceae', u'g__', u's__']
10	810371$$[u'k__Bacteria', u'p__Planctomycetes', u'c__Phycisphaerae', u'o__WD2101', u'f__', u'g__', u's__']
11	4402114$$[u'k__Bacteria', u'p__Proteobacteria', u'c__Betaproteobacteria', u'o__Rhodocyclales', u'f__Rhodocyclaceae', u'g__Zoogloea', u's__']
12	369289$$[u'k__Bacteria', u'p__Actinobacteria', u'c__Actinobacteria', u'o__Actinomycetales', u'f__Micromonosporaceae']
13	144640$$[u'k__Bacteria', u'p__Proteobacteria', u'c__Betaproteobacteria', u'o__Burkholderiales', u'f__Comamonadaceae', u'g__Acidovorax']
14	825474$$[u'k__Bacteria', u'p__Actinobacteria', u'c__Actinobacteria', u'o__Actinomycetales', u'f__Nocardioidaceae', u'g__', u's__']
15	1673321$$[u'k__Bacteria', u'p__Proteobacteria', u'c__Betaproteobacteria', u'o__Burkholderiales', u'f__Comamonadaceae', u'g__Methylibium', u's__']
16	1140286$$[u'k__Bacteria', u'p__Proteobacteria', u'c__Betaproteobacteria', u'o__Burkholderiales', u'f__Comamonadaceae']
17	915240$$[u'k__Bacteria', u'p__Actinobacteria', u'c__Actinobacteria', u'o__Actinomycetales', u'f__Kineosporiaceae', u'g__', u's__']
18	818509$$[u'k__Bacteria', u'p__Proteobacteria', u'c__Betaproteobacteria', u'o__Burkholderiales', u'f__Comamonadaceae']
19	4378219$$[u'k__Bacteria', u'p__Acidobacteria', u'c__Acidobacteria-6', u'o__iii1-15', u'f__mb2424', u'g__', u's__']
20	4328195$$[u'k__Bacteria', u'p__Acidobacteria', u'c__Solibacteres', u'o__Solibacterales', u'f__PAUC26f', u'g__', u's__']
21	941803$$[u'k__Bacteria', u'p__Proteobacteria', u'c__Alphaproteobacteria', u'o__Sphingomonadales', u'f__Sphingomonadaceae', u'g__Novosphingobium', u's__']
22	4450318$$[u'k__Bacteria', u'p__Actinobacteria', u'c__Actinobacteria', u'o__Actinomycetales']
23	1024056$$[u'k__Bacteria', u'p__Proteobacteria', u'c__Alphaproteobacteria', u'o__Rhodospirillales', u'f__Rhodospirillaceae', u'g__', u's__']
24	509629$$[u'k__Bacteria', u'p__Verrucomicrobia', u'c__[Pedosphaerae]', u'o__[Pedosphaerales]', u'f__', u'g__', u's__']
25	589946$$[u'k__Bacteria', u'p__Proteobacteria', u'c__Alphaproteobacteria', u'o__Rhodobacterales']
26	103580$$[u'k__Bacteria', u'p__Acidobacteria', u'c__Solibacteres', u'o__Solibacterales', u'f__', u'g__', u's__']
27	1066569$$[u'k__Bacteria', u'p__Acidobacteria', u'c__Sva0725', u'o__Sva0725', u'f__', u'g__', u's__']
28	4346395$$[u'k__Bacteria', u'p__Proteobacteria', u'c__Deltaproteobacteria', u'o__Desulfuromonadales', u'f__Geobacteraceae', u'g__Geobacter', u's__']
29	214169$$[u'k__Bacteria', u'p__Proteobacteria', u'c__Betaproteobacteria', u'o__', u'f__', u'g__', u's__']
30	236694$$[u'k__Bacteria', u'p__Verrucomicrobia', u'c__Verrucomicrobiae', u'o__Verrucomicrobiales', u'f__Verrucomicrobiaceae', u'g__', u's__']
31	4447718$$[u'k__Bacteria', u'p__Verrucomicrobia', u'c__[Pedosphaerae]', u'o__[Pedosphaerales]', u'f__Ellin515', u'g__', u's__']
32	875049$$[u'k__Bacteria', u'p__Actinobacteria', u'c__Actinobacteria', u'o__Actinomycetales', u'f__Nocardioidaceae', u'g__Nocardioides', u's__']
33	3205243$$[u'k__Bacteria', u'p__Planctomycetes', u'c__Planctomycetia', u'o__Gemmatales', u'f__Gemmataceae', u'g__Gemmata', u's__']
34	4326152$$[u'k__Bacteria', u'p__Proteobacteria', u'c__Alphaproteobacteria', u'o__Rhizobiales', u'f__Hyphomicrobiaceae', u'g__Rhodoplanes', u's__']
35	4465887$$[u'k__Bacteria', u'p__Acidobacteria', u'c__[Chloracidobacteria]', u'o__PK29', u'f__', u'g__', u's__']
36	542933$$[u'k__Bacteria', u'p__Actinobacteria', u'c__Acidimicrobiia', u'o__Acidimicrobiales', u'f__EB1017', u'g__', u's__']
37	4446108$$[u'k__Bacteria', u'p__Actinobacteria', u'c__Actinobacteria', u'o__Actinomycetales', u'f__Microbacteriaceae', u'g__Agromyces', u's__']
38	2801319$$[u'k__Bacteria', u'p__Proteobacteria', u'c__Betaproteobacteria', u'o__Burkholderiales', u'f__Comamonadaceae']
39	4436954$$[u'k__Bacteria', u'p__Proteobacteria', u'c__Alphaproteobacteria', u'o__Rhizobiales', u'f__Hyphomicrobiaceae', u'g__Devosia', u's__']
40	1716532$$[u'k__Bacteria', u'p__Proteobacteria', u'c__Deltaproteobacteria', u'o__Myxococcales', u'f__Haliangiaceae', u'g__', u's__']
41	4370738$$[u'k__Bacteria', u'p__Proteobacteria', u'c__Deltaproteobacteria', u'o__Myxococcales', u'f__', u'g__', u's__']
42	891898$$[u'k__Bacteria', u'p__Planctomycetes', u'c__Planctomycetia', u'o__Pirellulales', u'f__Pirellulaceae', u'g__Pirellula', u's__']
43	3843950$$[u'k__Bacteria', u'p__Actinobacteria', u'c__Actinobacteria', u'o__Actinomycetales', u'f__Streptomycetaceae']
44	269875$$[u'k__Bacteria', u'p__Proteobacteria', u'c__Deltaproteobacteria', u'o__Myxococcales', u'f__Haliangiaceae', u'g__', u's__']
45	4397941$$[u'k__Bacteria', u'p__Acidobacteria', u'c__Solibacteres', u'o__Solibacterales', u'f__Solibacteraceae', u'g__Candidatus Solibacter', u's__']
46	4350694$$[u'k__Bacteria', u'p__Verrucomicrobia', u'c__[Spartobacteria]', u'o__[Chthoniobacterales]', u'f__[Chthoniobacteraceae]', u'g__Candidatus Xiphinematobacter', u's__']
47	114170$$[u'k__Bacteria', u'p__Proteobacteria', u'c__Deltaproteobacteria', u'o__Myxococcales']
48	589123$$[u'k__Bacteria', u'p__Proteobacteria', u'c__Betaproteobacteria', u'o__Burkholderiales', u'f__Oxalobacteraceae']
49	348270$$[u'k__Bacteria', u'p__Acidobacteria', u'c__Acidobacteria-6', u'o__iii1-15', u'f__', u'g__', u's__']
50	1787355$$[u'k__Bacteria', u'p__Proteobacteria', u'c__Alphaproteobacteria', u'o__Sphingomonadales', u'f__Sphingomonadaceae', u'g__Kaistobacter', u's__']
51	829266$$[u'k__Bacteria', u'p__Proteobacteria', u'c__Gammaproteobacteria', u'o__Xanthomonadales', u'f__Xanthomonadaceae']
52	354765$$[u'k__Bacteria', u'p__Actinobacteria', u'c__Actinobacteria', u'o__Actinomycetales', u'f__Micromonosporaceae']
53	4353076$$[u'k__Bacteria', u'p__Proteobacteria', u'c__Gammaproteobacteria', u'o__Xanthomonadales', u'f__Sinobacteraceae', u'g__Steroidobacter', u's__']
54	1127804$$[u'k__Bacteria', u'p__Proteobacteria', u'c__Betaproteobacteria', u'o__Burkholderiales', u'f__Comamonadaceae']
55	4395046$$[u'k__Bacteria', u'p__Proteobacteria', u'c__Alphaproteobacteria', u'o__Rhodospirillales', u'f__Rhodospirillaceae', u'g__', u's__']
56	113939$$[u'k__Bacteria', u'p__Bacteroidetes', u'c__[Saprospirae]', u'o__[Saprospirales]', u'f__Chitinophagaceae', u'g__', u's__']
57	3868361$$[u'k__Bacteria', u'p__Acidobacteria', u'c__Solibacteres', u'o__Solibacterales', u'f__', u'g__', u's__']
58	277094$$[u'k__Bacteria', u'p__Proteobacteria', u'c__Gammaproteobacteria', u'o__Pseudomonadales', u'f__Pseudomonadaceae', u'g__Pseudomonas']
59	113232$$[u'k__Bacteria', u'p__Chloroflexi', u'c__Ellin6529', u'o__', u'f__', u'g__', u's__']
60	4363347$$[u'k__Bacteria', u'p__Proteobacteria', u'c__Alphaproteobacteria', u'o__Rhizobiales', u'f__Hyphomicrobiaceae', u'g__Rhodoplanes', u's__']
61	591340$$[u'k__Bacteria', u'p__Proteobacteria', u'c__Betaproteobacteria', u'o__Ellin6067', u'f__', u'g__', u's__']
62	4361561$$[u'k__Bacteria', u'p__Acidobacteria', u'c__Solibacteres', u'o__Solibacterales', u'f__Solibacteraceae', u'g__Candidatus Solibacter', u's__']
63	4435493$$[u'k__Bacteria', u'p__Proteobacteria', u'c__Deltaproteobacteria', u'o__Desulfobacterales', u'f__Desulfobulbaceae', u'g__', u's__']
64	2938351$$[u'k__Bacteria', u'p__TM7', u'c__TM7-3']
65	4455978$$[u'k__Bacteria', u'p__Proteobacteria', u'c__Gammaproteobacteria', u'o__Legionellales', u'f__Coxiellaceae', u'g__', u's__']
66	1081489$$[u'k__Bacteria', u'p__Fibrobacteres', u'c__Fibrobacteria', u'o__258ds10', u'f__', u'g__', u's__']
67	227344$$[u'k__Bacteria', u'p__Proteobacteria', u'c__Alphaproteobacteria', u'o__Rhizobiales', u'f__Phyllobacteriaceae']
68	201900$$[u'k__Bacteria', u'p__Proteobacteria', u'c__Alphaproteobacteria', u'o__Rhodospirillales', u'f__Rhodospirillaceae', u'g__Magnetospirillum', u's__']
69	1896092$$[u'k__Bacteria', u'p__Planctomycetes', u'c__Planctomycetia', u'o__Gemmatales', u'f__Gemmataceae', u'g__Gemmata', u's__']
70	216191$$[u'k__Bacteria', u'p__Planctomycetes', u'c__Phycisphaerae', u'o__WD2101', u'f__', u'g__', u's__']
71	4298530$$[u'k__Bacteria', u'p__Proteobacteria', u'c__Gammaproteobacteria', u'o__Xanthomonadales', u'f__Xanthomonadaceae']
72	4335779$$[u'k__Bacteria', u'p__Proteobacteria', u'c__Betaproteobacteria', u'o__', u'f__', u'g__', u's__']
73	539336$$[u'k__Bacteria', u'p__Acidobacteria', u'c__PAUC37f', u'o__', u'f__', u'g__', u's__']
74	249425$$[u'k__Bacteria', u'p__Proteobacteria', u'c__Deltaproteobacteria', u'o__Myxococcales', u'f__', u'g__', u's__']
75	4301852$$[u'k__Bacteria', u'p__Proteobacteria', u'c__Alphaproteobacteria', u'o__Sphingomonadales', u'f__Sphingomonadaceae']
76	812978$$[u'k__Bacteria', u'p__Proteobacteria', u'c__Alphaproteobacteria', u'o__Rhizobiales']
77	540592$$[u'k__Bacteria', u'p__Proteobacteria', u'c__Deltaproteobacteria', u'o__Myxococcales', u'f__', u'g__', u's__']
78	547926$$[u'k__Bacteria', u'p__Proteobacteria', u'c__Deltaproteobacteria', u'o__Myxococcales', u'f__', u'g__', u's__']
79	4422734$$[u'k__Bacteria', u'p__Proteobacteria', u'c__Alphaproteobacteria', u'o__Rhizobiales', u'f__', u'g__', u's__']
80	769696$$[u'k__Bacteria', u'p__Chloroflexi', u'c__Ellin6529', u'o__', u'f__', u'g__', u's__']
81	4377596$$[u'k__Bacteria', u'p__Proteobacteria', u'c__Deltaproteobacteria', u'o__Desulfobacterales', u'f__Desulfobulbaceae', u'g__', u's__']
82	238704$$[u'k__Bacteria', u'p__Planctomycetes', u'c__OM190', u'o__agg27', u'f__', u'g__', u's__']
83	539978$$[u'k__Bacteria', u'p__Actinobacteria', u'c__Thermoleophilia', u'o__Gaiellales', u'f__Gaiellaceae', u'g__', u's__']
84	409932$$[u'k__Bacteria', u'p__Actinobacteria', u'c__Actinobacteria', u'o__Actinomycetales', u'f__Micromonosporaceae']
85	4290381$$[u'k__Bacteria', u'p__Proteobacteria', u'c__Alphaproteobacteria', u'o__Rhodobacterales', u'f__Hyphomonadaceae', u'g__', u's__']
86	4405719$$[u'k__Bacteria', u'p__Proteobacteria', u'c__Deltaproteobacteria', u'o__Myxococcales']
87	1113692$$[u'k__Bacteria', u'p__Proteobacteria', u'c__Betaproteobacteria', u'o__Rhodocyclales', u'f__Rhodocyclaceae', u'g__Dechloromonas', u's__']
88	3259009$$[u'k__Bacteria', u'p__Proteobacteria', u'c__Alphaproteobacteria', u'o__Sphingomonadales', u'f__Sphingomonadaceae', u'g__Novosphingobium', u's__']
89	529762$$[u'k__Bacteria', u'p__Actinobacteria', u'c__Actinobacteria', u'o__Actinomycetales', u'f__Mycobacteriaceae', u'g__Mycobacterium', u's__']
90	4464735$$[u'k__Bacteria', u'p__Proteobacteria', u'c__Betaproteobacteria', u'o__Neisseriales', u'f__Neisseriaceae', u'g__Vogesella', u's__']
91	1109142$$[u'k__Bacteria', u'p__Verrucomicrobia', u'c__Verrucomicrobiae', u'o__Verrucomicrobiales', u'f__Verrucomicrobiaceae', u'g__', u's__']
92	318609$$[u'k__Bacteria', u'p__Proteobacteria', u'c__Alphaproteobacteria', u'o__Rhizobiales', u'f__Bradyrhizobiaceae']
93	253948$$[u'k__Bacteria', u'p__Proteobacteria', u'c__Betaproteobacteria', u'o__SC-I-84', u'f__', u'g__', u's__']
94	890805$$[u'k__Bacteria', u'p__Proteobacteria', u'c__Alphaproteobacteria', u'o__Rhizobiales', u'f__Hyphomicrobiaceae', u'g__Devosia', u's__']
95	222900$$[u'k__Bacteria', u'p__Proteobacteria', u'c__Deltaproteobacteria', u'o__Myxococcales', u'f__Polyangiaceae', u'g__', u's__']
96	695452$$[u'k__Bacteria', u'p__Actinobacteria', u'c__Actinobacteria', u'o__Actinomycetales', u'f__Microbacteriaceae']
97	849863$$[u'k__Bacteria', u'p__Proteobacteria', u'c__Alphaproteobacteria', u'o__Sphingomonadales', u'f__Sphingomonadaceae', u'g__Kaistobacter', u's__']
98	789730$$[u'k__Bacteria', u'p__Acidobacteria', u'c__Acidobacteriia', u'o__Acidobacteriales', u'f__Koribacteraceae', u'g__', u's__']
99	4454496$$[u'k__Bacteria', u'p__Proteobacteria', u'c__Deltaproteobacteria', u'o__Desulfobacterales', u'f__Desulfobulbaceae', u'g__', u's__']
100	989766$$[u'k__Bacteria', u'p__Actinobacteria', u'c__Thermoleophilia', u'o__Gaiellales', u'f__', u'g__', u's__']
101	4427861$$[u'k__Bacteria', u'p__Proteobacteria', u'c__Alphaproteobacteria', u'o__Rhizobiales', u'f__Hyphomicrobiaceae', u'g__Rhodoplanes', u's__']
102	2410340$$[u'k__Bacteria', u'p__Proteobacteria', u'c__Alphaproteobacteria', u'o__Rhodobacterales', u'f__Hyphomonadaceae', u'g__', u's__']
103	2364698$$[u'k__Bacteria', u'p__Proteobacteria', u'c__Alphaproteobacteria', u'o__Rhodospirillales']
104	714231$$[u'k__Bacteria', u'p__Proteobacteria', u'c__Gammaproteobacteria', u'o__Xanthomonadales', u'f__Xanthomonadaceae', u'g__Rhodanobacter', u's__']
105	112867$$[u'k__Bacteria', u'p__Chloroflexi', u'c__Ellin6529', u'o__', u'f__', u'g__', u's__']
106	849118$$[u'k__Bacteria', u'p__Proteobacteria', u'c__Alphaproteobacteria', u'o__Rhizobiales', u'f__Hyphomicrobiaceae', u'g__Devosia', u's__']
107	206609$$[u'k__Bacteria', u'p__Proteobacteria', u'c__Betaproteobacteria', u'o__Ellin6067', u'f__', u'g__', u's__']
108	838180$$[u'k__Bacteria', u'p__Proteobacteria', u'c__Alphaproteobacteria', u'o__Rhodobacterales', u'f__Hyphomonadaceae', u'g__', u's__']
109	751207$$[u'k__Bacteria', u'p__Proteobacteria', u'c__Betaproteobacteria', u'o__Burkholderiales', u'f__Comamonadaceae']
110	2742255$$[u'k__Bacteria', u'p__Proteobacteria', u'c__Betaproteobacteria', u'o__Burkholderiales', u'f__Comamonadaceae', u'g__Rhodoferax', u's__']
111	539915$$[u'k__Bacteria', u'p__Proteobacteria', u'c__Betaproteobacteria', u'o__Burkholderiales', u'f__Oxalobacteraceae', u'g__Janthinobacterium', u's__']
112	4298211$$[u'k__Bacteria', u'p__Proteobacteria', u'c__Gammaproteobacteria', u'o__', u'f__', u'g__', u's__']
113	791957$$[u'k__Bacteria', u'p__Verrucomicrobia', u'c__Verrucomicrobiae', u'o__Verrucomicrobiales', u'f__Verrucomicrobiaceae', u'g__', u's__']
114	3469796$$[u'k__Bacteria', u'p__Acidobacteria', u'c__Solibacteres', u'o__Solibacterales', u'f__Solibacteraceae', u'g__Candidatus Solibacter', u's__']
115	357011$$[u'k__Bacteria', u'p__Proteobacteria', u'c__Alphaproteobacteria', u'o__Rhodospirillales', u'f__Rhodospirillaceae', u'g__', u's__']
116	913399$$[u'k__Bacteria', u'p__Bacteroidetes', u'c__BME43', u'o__', u'f__', u'g__', u's__']
117	749896$$[u'k__Bacteria', u'p__Proteobacteria', u'c__Alphaproteobacteria', u'o__Sphingomonadales', u'f__Sphingomonadaceae']
118	1108652$$[u'k__Bacteria', u'p__Proteobacteria', u'c__Betaproteobacteria', u'o__Rhodocyclales', u'f__Rhodocyclaceae', u'g__Dechloromonas', u's__']
119	593492$$[u'k__Bacteria', u'p__Actinobacteria', u'c__Actinobacteria', u'o__Actinomycetales', u'f__Micromonosporaceae', u'g__Pilimelia', u's__']
120	4369700$$[u'k__Bacteria', u'p__Actinobacteria', u'c__Acidimicrobiia', u'o__Acidimicrobiales', u'f__C111', u'g__', u's__']
121	210865$$[u'k__Bacteria', u'p__Proteobacteria', u'c__Alphaproteobacteria', u'o__Rhodospirillales', u'f__Rhodospirillaceae', u'g__', u's__']
122	238031$$[u'k__Bacteria', u'p__Actinobacteria', u'c__Actinobacteria', u'o__Actinomycetales', u'f__Streptomycetaceae']
123	220524$$[u'k__Bacteria', u'p__Actinobacteria', u'c__Actinobacteria', u'o__Actinomycetales', u'f__Nakamurellaceae', u'g__', u's__']
124	1136589$$[u'k__Bacteria', u'p__Proteobacteria', u'c__Alphaproteobacteria', u'o__Rhodospirillales', u'f__Rhodospirillaceae']
125	1042683$$[u'k__Bacteria', u'p__Proteobacteria', u'c__Deltaproteobacteria', u'o__Myxococcales']
126	778968$$[u'k__Bacteria', u'p__Actinobacteria', u'c__Actinobacteria', u'o__Actinomycetales', u'f__Nocardioidaceae', u'g__', u's__']
127	210800$$[u'k__Bacteria', u'p__Proteobacteria', u'c__Alphaproteobacteria', u'o__Rhizobiales', u'f__Bradyrhizobiaceae']
128	131766$$[u'k__Bacteria', u'p__Actinobacteria', u'c__Actinobacteria', u'o__Actinomycetales', u'f__Micrococcaceae', u'g__', u's__']
129	562008$$[u'k__Bacteria', u'p__Proteobacteria', u'c__Gammaproteobacteria', u'o__Xanthomonadales', u'f__Sinobacteraceae', u'g__Steroidobacter', u's__']
130	825452$$[u'k__Bacteria', u'p__Proteobacteria', u'c__Alphaproteobacteria', u'o__Rhodospirillales', u'f__', u'g__', u's__']
131	4448576$$[u'k__Bacteria', u'p__Acidobacteria', u'c__Acidobacteria-6', u'o__iii1-15', u'f__RB40', u'g__', u's__']
132	963779$$[u'k__Bacteria', u'p__Proteobacteria', u'c__Alphaproteobacteria', u'o__Rhizobiales', u'f__Rhizobiaceae']
133	622731$$[u'k__Bacteria', u'p__Proteobacteria', u'c__Alphaproteobacteria', u'o__Rhodospirillales', u'f__Rhodospirillaceae', u'g__', u's__']
134	1638797$$[u'k__Bacteria', u'p__Proteobacteria', u'c__Alphaproteobacteria', u'o__Rhizobiales', u'f__Hyphomicrobiaceae', u'g__Rhodoplanes', u's__']
135	4361146$$[u'k__Bacteria', u'p__Proteobacteria', u'c__Deltaproteobacteria', u'o__Myxococcales', u'f__Haliangiaceae', u'g__', u's__']
136	4421534$$[u'k__Bacteria', u'p__Proteobacteria', u'c__Betaproteobacteria', u'o__Burkholderiales', u'f__Comamonadaceae']
137	750320$$[u'k__Bacteria', u'p__Proteobacteria', u'c__Deltaproteobacteria', u'o__Myxococcales', u'f__Polyangiaceae', u'g__Sorangium', u's__cellulosum']
138	324217$$[u'k__Bacteria', u'p__Actinobacteria', u'c__Actinobacteria', u'o__Actinomycetales', u'f__Nocardioidaceae', u'g__', u's__']
139	347428$$[u'k__Bacteria', u'p__Proteobacteria', u'c__Alphaproteobacteria', u'o__Rhizobiales', u'f__Hyphomicrobiaceae', u'g__Devosia', u's__']
140	156210$$[u'k__Bacteria', u'p__Verrucomicrobia', u'c__Opitutae', u'o__Opitutales', u'f__Opitutaceae', u'g__Opitutus', u's__']
141	1119166$$[u'k__Bacteria', u'p__Proteobacteria', u'c__Betaproteobacteria', u'o__IS-44', u'f__', u'g__', u's__']
142	4450089$$[u'k__Bacteria', u'p__Proteobacteria', u'c__Gammaproteobacteria', u'o__Xanthomonadales', u'f__Xanthomonadaceae']
143	133961$$[u'k__Bacteria', u'p__Proteobacteria', u'c__Gammaproteobacteria', u'o__Pseudomonadales', u'f__Pseudomonadaceae']
144	1133464$$[u'k__Bacteria', u'p__Bacteroidetes', u'c__[Saprospirae]', u'o__[Saprospirales]', u'f__Chitinophagaceae', u'g__', u's__']
145	4340498$$[u'k__Bacteria', u'p__Actinobacteria', u'c__Actinobacteria', u'o__Actinomycetales', u'f__Cellulomonadaceae', u'g__Cellulomonas', u's__']
146	779751$$[u'k__Bacteria', u'p__Proteobacteria', u'c__Betaproteobacteria', u'o__Rhodocyclales', u'f__Rhodocyclaceae', u'g__Dechloromonas', u's__']
147	1144430$$[u'k__Bacteria', u'p__Planctomycetes', u'c__Planctomycetia', u'o__Pirellulales', u'f__Pirellulaceae', u'g__', u's__']
148	206106$$[u'k__Bacteria', u'p__Proteobacteria', u'c__Alphaproteobacteria', u'o__Rhizobiales', u'f__', u'g__', u's__']
149	983648$$[u'k__Bacteria', u'p__Proteobacteria', u'c__Gammaproteobacteria', u'o__Alteromonadales', u'f__211ds20', u'g__', u's__']
150	1148345$$[u'k__Bacteria', u'p__Proteobacteria', u'c__Betaproteobacteria', u'o__Burkholderiales', u'f__Comamonadaceae']
151	1029922$$[u'k__Bacteria', u'p__Proteobacteria', u'c__Alphaproteobacteria', u'o__Ellin329', u'f__', u'g__', u's__']
152	904212$$[u'k__Bacteria', u'p__Actinobacteria', u'c__Acidimicrobiia', u'o__Acidimicrobiales']
153	3755157$$[u'k__Bacteria', u'p__Proteobacteria', u'c__Alphaproteobacteria', u'o__Rhizobiales']
154	255112$$[u'k__Bacteria', u'p__Verrucomicrobia', u'c__Verrucomicrobiae', u'o__Verrucomicrobiales', u'f__Verrucomicrobiaceae', u'g__Luteolibacter', u's__']
155	217929$$[u'k__Bacteria', u'p__Verrucomicrobia', u'c__[Pedosphaerae]', u'o__[Pedosphaerales]', u'f__', u'g__', u's__']
156	4386592$$[u'k__Bacteria', u'p__Verrucomicrobia', u'c__[Spartobacteria]', u'o__[Chthoniobacterales]', u'f__[Chthoniobacteraceae]', u'g__DA101', u's__']
157	688259$$[u'k__Bacteria', u'p__Actinobacteria', u'c__Actinobacteria', u'o__Actinomycetales', u'f__Micromonosporaceae']
158	524860$$[u'k__Bacteria', u'p__Planctomycetes', u'c__Planctomycetia', u'o__Gemmatales', u'f__Gemmataceae', u'g__Gemmata', u's__']
159	37173$$[u'k__Bacteria', u'p__Actinobacteria', u'c__Actinobacteria', u'o__Actinomycetales', u'f__Intrasporangiaceae', u'g__Phycicoccus', u's__']
160	610196$$[u'k__Bacteria', u'p__Acidobacteria', u'c__Solibacteres', u'o__Solibacterales', u'f__Solibacteraceae', u'g__Candidatus Solibacter', u's__']
161	3085831$$[u'k__Bacteria', u'p__Proteobacteria', u'c__Alphaproteobacteria', u'o__Sphingomonadales', u'f__Erythrobacteraceae']
162	142376$$[u'k__Bacteria', u'p__Proteobacteria', u'c__Betaproteobacteria', u'o__Burkholderiales', u'f__Comamonadaceae']
163	533650$$[u'k__Bacteria', u'p__Verrucomicrobia', u'c__[Pedosphaerae]', u'o__[Pedosphaerales]', u'f__auto67_4W', u'g__', u's__']
164	4431516$$[u'k__Bacteria', u'p__OD1', u'c__SM2F11', u'o__', u'f__', u'g__', u's__']
165	3627262$$[u'k__Bacteria', u'p__Acidobacteria', u'c__Acidobacteria-6', u'o__CCU21', u'f__', u'g__', u's__']
166	4348899$$[u'k__Bacteria', u'p__Verrucomicrobia', u'c__Opitutae', u'o__Opitutales', u'f__Opitutaceae', u'g__Opitutus', u's__']
167	814704$$[u'k__Bacteria', u'p__Proteobacteria', u'c__Betaproteobacteria', u'o__Burkholderiales', u'f__Comamonadaceae', u'g__Methylibium']
168	797200$$[u'k__Bacteria', u'p__Proteobacteria', u'c__Betaproteobacteria', u'o__Rhodocyclales', u'f__Rhodocyclaceae', u'g__Sulfuritalea', u's__']
169	648274$$[u'k__Bacteria', u'p__Proteobacteria', u'c__Betaproteobacteria', u'o__Rhodocyclales', u'f__Rhodocyclaceae']
170	2234401$$[u'k__Bacteria', u'p__Actinobacteria', u'c__Actinobacteria', u'o__Actinomycetales', u'f__Microbacteriaceae']
171	145000$$[u'k__Bacteria', u'p__Proteobacteria', u'c__Gammaproteobacteria', u'o__Xanthomonadales', u'f__Xanthomonadaceae', u'g__', u's__']
172	139220$$[u'k__Bacteria', u'p__Proteobacteria', u'c__Gammaproteobacteria', u'o__Xanthomonadales', u'f__Xanthomonadaceae', u'g__', u's__']
173	4476079$$[u'k__Bacteria', u'p__Actinobacteria', u'c__Thermoleophilia', u'o__Solirubrobacterales', u'f__', u'g__', u's__']
174	4362822$$[u'k__Bacteria', u'p__Actinobacteria', u'c__Actinobacteria', u'o__Actinomycetales', u'f__Microbacteriaceae', u'g__Salinibacterium', u's__']
175	3928395$$[u'k__Bacteria', u'p__Proteobacteria', u'c__Alphaproteobacteria', u'o__Sphingomonadales', u'f__Sphingomonadaceae', u'g__Sphingobium', u's__']
176	3359685$$[u'k__Bacteria', u'p__Actinobacteria', u'c__Actinobacteria', u'o__Actinomycetales', u'f__Microbacteriaceae', u'g__Agromyces', u's__']
177	1000512$$[u'k__Bacteria', u'p__Actinobacteria', u'c__Thermoleophilia', u'o__Gaiellales', u'f__Gaiellaceae', u'g__', u's__']
178	822806$$[u'k__Bacteria', u'p__Chloroflexi', u'c__Anaerolineae', u'o__SBR1031', u'f__A4b', u'g__', u's__']
179	1123057$$[u'k__Bacteria', u'p__Actinobacteria', u'c__Acidimicrobiia', u'o__Acidimicrobiales', u'f__EB1017', u'g__', u's__']
180	144181$$[u'k__Bacteria', u'p__Proteobacteria', u'c__Betaproteobacteria', u'o__Rhodocyclales', u'f__Rhodocyclaceae', u'g__Dechloromonas', u's__']
181	1546872$$[u'k__Bacteria', u'p__Gemmatimonadetes', u'c__Gemm-1', u'o__', u'f__', u'g__', u's__']
182	102749$$[u'k__Bacteria', u'p__Fibrobacteres', u'c__Fibrobacteria', u'o__258ds10', u'f__', u'g__', u's__']
183	224203$$[u'k__Bacteria', u'p__Acidobacteria', u'c__Solibacteres', u'o__Solibacterales', u'f__Solibacteraceae', u'g__Candidatus Solibacter', u's__']
184	93360$$[u'k__Bacteria', u'p__Actinobacteria', u'c__Actinobacteria', u'o__Actinomycetales', u'f__Micromonosporaceae', u'g__', u's__']
185	1657331$$[u'k__Bacteria', u'p__Proteobacteria', u'c__Alphaproteobacteria', u'o__Rhizobiales', u'f__Hyphomicrobiaceae', u'g__Pedomicrobium', u's__']
186	125045$$[u'k__Bacteria', u'p__Actinobacteria', u'c__Acidimicrobiia', u'o__Acidimicrobiales']
187	24111$$[u'k__Bacteria', u'p__Proteobacteria', u'c__Alphaproteobacteria', u'o__Rhizobiales', u'f__Phyllobacteriaceae', u'g__Aminobacter', u's__']
188	3609950$$[u'k__Bacteria', u'p__Acidobacteria', u'c__Acidobacteria-5', u'o__', u'f__', u'g__', u's__']
189	4296433$$[u'k__Bacteria', u'p__Proteobacteria', u'c__Alphaproteobacteria', u'o__Rhizobiales', u'f__', u'g__', u's__']
190	807804$$[u'k__Bacteria', u'p__Acidobacteria', u'c__Solibacteres', u'o__Solibacterales', u'f__', u'g__', u's__']
191	838297$$[u'k__Bacteria', u'p__Proteobacteria', u'c__Gammaproteobacteria', u'o__Xanthomonadales', u'f__Xanthomonadaceae', u'g__', u's__']
192	113054$$[u'k__Bacteria', u'p__Chloroflexi', u'c__Ellin6529', u'o__', u'f__', u'g__', u's__']
193	401798$$[u'k__Bacteria', u'p__Actinobacteria', u'c__Actinobacteria', u'o__Actinomycetales', u'f__Nocardioidaceae']
194	4310019$$[u'k__Bacteria', u'p__Proteobacteria', u'c__Alphaproteobacteria', u'o__Rhizobiales', u'f__Hyphomicrobiaceae', u'g__Rhodoplanes', u's__']
195	1104782$$[u'k__Bacteria', u'p__Proteobacteria', u'c__Betaproteobacteria', u'o__Ellin6067', u'f__', u'g__', u's__']
196	4453467$$[u'k__Bacteria', u'p__Acidobacteria', u'c__Acidobacteria-6', u'o__iii1-15', u'f__', u'g__', u's__']
197	2591424$$[u'k__Bacteria', u'p__Proteobacteria', u'c__Deltaproteobacteria', u'o__Myxococcales', u'f__', u'g__', u's__']
198	987899$$[u'k__Bacteria', u'p__Actinobacteria', u'c__Acidimicrobiia', u'o__Acidimicrobiales', u'f__', u'g__', u's__']
199	1125313$$[u'k__Bacteria', u'p__Proteobacteria', u'c__Alphaproteobacteria', u'o__Sphingomonadales', u'f__Sphingomonadaceae', u'g__Sphingobium', u's__']
200	125157$$[u'k__Bacteria', u'p__Actinobacteria', u'c__Acidimicrobiia', u'o__Acidimicrobiales', u'f__C111', u'g__', u's__']
201	946179$$[u'k__Bacteria', u'p__Actinobacteria', u'c__MB-A2-108', u'o__0319-7L14', u'f__', u'g__', u's__']
202	4323609$$[u'k__Bacteria', u'p__Proteobacteria', u'c__Betaproteobacteria', u'o__Rhodocyclales', u'f__Rhodocyclaceae', u'g__Dechloromonas', u's__']
203	494339$$[u'k__Bacteria', u'p__Proteobacteria', u'c__Alphaproteobacteria', u'o__Sphingomonadales', u'f__Sphingomonadaceae', u'g__Sphingomonas', u's__wittichii']
204	249571$$[u'k__Bacteria', u'p__Actinobacteria', u'c__Actinobacteria', u'o__Actinomycetales', u'f__Micromonosporaceae']
205	2788508$$[u'k__Bacteria', u'p__Proteobacteria', u'c__Deltaproteobacteria', u'o__Myxococcales', u'f__', u'g__', u's__']
206	1116348$$[u'k__Bacteria', u'p__Proteobacteria', u'c__Betaproteobacteria', u'o__Burkholderiales', u'f__Comamonadaceae']
207	1021984$$[u'k__Bacteria', u'p__Proteobacteria', u'c__Deltaproteobacteria', u'o__Myxococcales']
208	749563$$[u'k__Bacteria', u'p__Actinobacteria', u'c__Actinobacteria', u'o__Actinomycetales', u'f__Microbacteriaceae']
209	236255$$[u'k__Bacteria', u'p__Verrucomicrobia', u'c__[Spartobacteria]', u'o__[Chthoniobacterales]', u'f__[Chthoniobacteraceae]', u'g__DA101', u's__']
210	113715$$[u'k__Bacteria', u'p__Acidobacteria', u'c__[Chloracidobacteria]', u'o__RB41', u'f__Ellin6075', u'g__', u's__']
211	187488$$[u'k__Bacteria', u'p__Proteobacteria', u'c__Gammaproteobacteria', u'o__Alteromonadales', u'f__211ds20', u'g__', u's__']
212	4470872$$[u'k__Bacteria', u'p__Proteobacteria', u'c__Betaproteobacteria', u'o__Burkholderiales', u'f__Comamonadaceae', u'g__Rubrivivax', u's__']
213	2025156$$[u'k__Bacteria', u'p__Proteobacteria', u'c__Alphaproteobacteria', u'o__Rhizobiales', u'f__Hyphomicrobiaceae', u'g__Rhodoplanes', u's__']
214	823116$$[u'k__Bacteria', u'p__Proteobacteria', u'c__Alphaproteobacteria', u'o__Rhizobiales']
215	319502$$[u'k__Bacteria', u'p__Proteobacteria', u'c__Betaproteobacteria', u'o__Rhodocyclales', u'f__Rhodocyclaceae', u'g__Dechloromonas', u's__']
216	1109121$$[u'k__Bacteria', u'p__Proteobacteria', u'c__Alphaproteobacteria', u'o__Rhizobiales', u'f__Hyphomicrobiaceae', u'g__Rhodoplanes', u's__']
217	207320$$[u'k__Bacteria', u'p__Proteobacteria', u'c__Betaproteobacteria', u'o__SC-I-84', u'f__', u'g__', u's__']
218	285061$$[u'k__Bacteria', u'p__Proteobacteria', u'c__Alphaproteobacteria', u'o__Rhizobiales', u'f__Hyphomicrobiaceae', u'g__Pedomicrobium', u's__']
219	246068$$[u'k__Bacteria', u'p__Proteobacteria', u'c__Alphaproteobacteria', u'o__Rhizobiales', u'f__Hyphomicrobiaceae', u'g__Pedomicrobium', u's__']
220	3237752$$[u'k__Bacteria', u'p__Proteobacteria', u'c__Gammaproteobacteria', u'o__Xanthomonadales', u'f__Sinobacteraceae', u'g__', u's__']
221	4354562$$[u'k__Bacteria', u'p__Proteobacteria', u'c__Alphaproteobacteria', u'o__Rhizobiales']
222	1898675$$[u'k__Bacteria', u'p__Proteobacteria', u'c__Betaproteobacteria', u'o__Burkholderiales', u'f__Comamonadaceae']
223	848129$$[u'k__Bacteria', u'p__Proteobacteria', u'c__Alphaproteobacteria', u'o__Rhodospirillales', u'f__Rhodospirillaceae', u'g__Magnetospirillum', u's__']
224	254888$$[u'k__Bacteria', u'p__Proteobacteria', u'c__Betaproteobacteria', u'o__Burkholderiales', u'f__Comamonadaceae']
225	4417475$$[u'k__Bacteria', u'p__Proteobacteria', u'c__Alphaproteobacteria', u'o__Ellin329', u'f__', u'g__', u's__']
226	937999$$[u'k__Bacteria', u'p__Verrucomicrobia', u'c__Verrucomicrobiae', u'o__Verrucomicrobiales', u'f__Verrucomicrobiaceae', u'g__', u's__']
227	2966696$$[u'k__Bacteria', u'p__Proteobacteria', u'c__Alphaproteobacteria', u'o__Rhodospirillales', u'f__Rhodospirillaceae', u'g__', u's__']
228	824783$$[u'k__Bacteria', u'p__Proteobacteria', u'c__Deltaproteobacteria', u'o__Myxococcales', u'f__', u'g__', u's__']
229	113209$$[u'k__Bacteria', u'p__Acidobacteria', u'c__Acidobacteria-6']
230	3329856$$[u'k__Bacteria', u'p__Proteobacteria', u'c__Alphaproteobacteria', u'o__Rhodospirillales', u'f__Rhodospirillaceae', u'g__', u's__']
231	812381$$[u'k__Bacteria', u'p__Proteobacteria', u'c__Gammaproteobacteria', u'o__Xanthomonadales', u'f__Xanthomonadaceae']
232	250291$$[u'k__Bacteria', u'p__Planctomycetes', u'c__Phycisphaerae', u'o__WD2101', u'f__', u'g__', u's__']
233	817714$$[u'k__Bacteria', u'p__Proteobacteria', u'c__Deltaproteobacteria', u'o__Myxococcales']
234	4298361$$[u'k__Bacteria', u'p__Actinobacteria', u'c__Actinobacteria', u'o__Actinomycetales', u'f__Cellulomonadaceae', u'g__Cellulomonas', u's__']
235	1142871$$[u'k__Bacteria', u'p__Actinobacteria', u'c__MB-A2-108', u'o__0319-7L14', u'f__', u'g__', u's__']
236	4327066$$[u'k__Bacteria', u'p__Bacteroidetes', u'c__Bacteroidia', u'o__Bacteroidales', u'f__', u'g__', u's__']
237	1119668$$[u'k__Bacteria', u'p__Proteobacteria', u'c__Alphaproteobacteria', u'o__Rhizobiales', u'f__Hyphomicrobiaceae', u'g__Devosia', u's__']
238	859313$$[u'k__Bacteria', u'p__Actinobacteria', u'c__Acidimicrobiia', u'o__Acidimicrobiales', u'f__C111', u'g__', u's__']
239	4459446$$[u'k__Bacteria', u'p__Actinobacteria', u'c__Actinobacteria', u'o__Actinomycetales', u'f__Mycobacteriaceae', u'g__Mycobacterium', u's__']
240	113778$$[u'k__Bacteria', u'p__Proteobacteria', u'c__Alphaproteobacteria', u'o__Sphingomonadales', u'f__Sphingomonadaceae']
241	1145138$$[u'k__Bacteria', u'p__Proteobacteria', u'c__Betaproteobacteria', u'o__Burkholderiales', u'f__Comamonadaceae', u'g__Hydrogenophaga', u's__']
242	4385103$$[u'k__Bacteria', u'p__Acidobacteria', u'c__iii1-8', u'o__SJA-36', u'f__', u'g__', u's__']
243	893232$$[u'k__Bacteria', u'p__Proteobacteria', u'c__Alphaproteobacteria', u'o__Rhodospirillales', u'f__', u'g__', u's__']
244	545782$$[u'k__Bacteria', u'p__Planctomycetes', u'c__Planctomycetia', u'o__Gemmatales', u'f__Gemmataceae', u'g__Gemmata', u's__']
245	61836$$[u'k__Bacteria', u'p__Proteobacteria', u'c__Betaproteobacteria', u'o__Burkholderiales', u'f__Comamonadaceae']
246	317424$$[u'k__Bacteria', u'p__Proteobacteria', u'c__Betaproteobacteria', u'o__Burkholderiales', u'f__Comamonadaceae', u'g__Ramlibacter', u's__']
247	512663$$[u'k__Bacteria', u'p__Actinobacteria', u'c__Thermoleophilia', u'o__Gaiellales', u'f__', u'g__', u's__']
248	1056339$$[u'k__Bacteria', u'p__Proteobacteria', u'c__Deltaproteobacteria', u'o__Myxococcales', u'f__Nannocystaceae', u'g__Plesiocystis', u's__']
249	552725$$[u'k__Bacteria', u'p__Proteobacteria', u'c__Alphaproteobacteria', u'o__Rhodospirillales', u'f__Rhodospirillaceae', u'g__', u's__']
250	216643$$[u'k__Bacteria', u'p__Proteobacteria', u'c__Betaproteobacteria', u'o__SC-I-84', u'f__', u'g__', u's__']
251	4361133$$[u'k__Bacteria', u'p__Acidobacteria', u'c__Acidobacteria-6', u'o__iii1-15', u'f__', u'g__', u's__']
252	4424904$$[u'k__Bacteria', u'p__Proteobacteria', u'c__Deltaproteobacteria', u'o__Desulfuromonadales', u'f__Geobacteraceae', u'g__Geobacter', u's__']
253	330035$$[u'k__Bacteria', u'p__Firmicutes', u'c__Bacilli', u'o__Bacillales', u'f__Planococcaceae', u'g__Sporosarcina', u's__']
254	539907$$[u'k__Bacteria', u'p__Proteobacteria', u'c__Deltaproteobacteria', u'o__Syntrophobacterales', u'f__Syntrophobacteraceae', u'g__', u's__']
255	362188$$[u'k__Bacteria', u'p__Proteobacteria', u'c__Alphaproteobacteria', u'o__', u'f__', u'g__', u's__']
256	4411140$$[u'k__Bacteria', u'p__Proteobacteria', u'c__Deltaproteobacteria', u'o__Myxococcales']
257	111162$$[u'k__Bacteria', u'p__Planctomycetes', u'c__Phycisphaerae', u'o__WD2101', u'f__', u'g__', u's__']
258	158804$$[u'k__Bacteria', u'p__Actinobacteria', u'c__Actinobacteria', u'o__Actinomycetales', u'f__Nocardioidaceae', u'g__', u's__']
259	4401279$$[u'k__Bacteria', u'p__Proteobacteria', u'c__Deltaproteobacteria', u'o__Desulfuromonadales', u'f__Geobacteraceae', u'g__Geobacter', u's__']
260	962282$$[u'k__Bacteria', u'p__Actinobacteria', u'c__Thermoleophilia', u'o__Solirubrobacterales', u'f__', u'g__', u's__']
261	101884$$[u'k__Bacteria', u'p__Proteobacteria', u'c__Betaproteobacteria', u'o__', u'f__', u'g__', u's__']
262	134207$$[u'k__Bacteria', u'p__Firmicutes', u'c__Clostridia', u'o__Clostridiales', u'f__Veillonellaceae', u'g__', u's__']
263	90701$$[u'k__Bacteria', u'p__Actinobacteria', u'c__Actinobacteria', u'o__Actinomycetales', u'f__Mycobacteriaceae', u'g__Mycobacterium', u's__']
264	113477$$[u'k__Bacteria', u'p__Proteobacteria', u'c__Alphaproteobacteria', u'o__Rhizobiales']
265	242669$$[u'k__Bacteria', u'p__Proteobacteria', u'c__Alphaproteobacteria', u'o__Rhodospirillales', u'f__Acetobacteraceae']
266	836732$$[u'k__Bacteria', u'p__Proteobacteria', u'c__Alphaproteobacteria', u'o__Rhizobiales', u'f__', u'g__', u's__']
267	676066$$[u'k__Bacteria', u'p__Proteobacteria', u'c__Alphaproteobacteria', u'o__Rhizobiales', u'f__Bradyrhizobiaceae']
268	2504869$$[u'k__Bacteria', u'p__Acidobacteria', u'c__Acidobacteria-6', u'o__iii1-15', u'f__RB40', u'g__', u's__']
269	833957$$[u'k__Bacteria', u'p__Chloroflexi', u'c__Ellin6529', u'o__', u'f__', u'g__', u's__']
270	661442$$[u'k__Bacteria', u'p__Proteobacteria', u'c__Betaproteobacteria', u'o__Burkholderiales', u'f__Comamonadaceae']
271	4170464$$[u'k__Bacteria', u'p__Proteobacteria', u'c__Betaproteobacteria', u'o__Burkholderiales', u'f__Comamonadaceae']
272	4366008$$[u'k__Bacteria', u'p__Fibrobacteres', u'c__Fibrobacteria', u'o__258ds10', u'f__', u'g__', u's__']
273	90543$$[u'k__Bacteria', u'p__Proteobacteria', u'c__Betaproteobacteria', u'o__Burkholderiales', u'f__Comamonadaceae']
274	113674$$[u'k__Bacteria', u'p__Bacteroidetes', u'c__Sphingobacteriia', u'o__Sphingobacteriales', u'f__', u'g__', u's__']
275	1925459$$[u'k__Bacteria', u'p__Acidobacteria', u'c__Acidobacteria-6', u'o__', u'f__', u'g__', u's__']
276	804397$$[u'k__Bacteria', u'p__Proteobacteria', u'c__Alphaproteobacteria', u'o__Rhizobiales', u'f__Hyphomicrobiaceae', u'g__Devosia', u's__']
277	1831095$$[u'k__Bacteria', u'p__Actinobacteria', u'c__Actinobacteria', u'o__Actinomycetales', u'f__Cellulomonadaceae', u'g__Cellulomonas']
278	226377$$[u'k__Bacteria', u'p__Proteobacteria', u'c__Deltaproteobacteria', u'o__Desulfuromonadales', u'f__Geobacteraceae', u'g__Geobacter', u's__']
279	1026261$$[u'k__Bacteria', u'p__Proteobacteria', u'c__Deltaproteobacteria', u'o__Myxococcales', u'f__', u'g__', u's__']
280	4406766$$[u'k__Bacteria', u'p__Proteobacteria', u'c__Betaproteobacteria', u'o__Burkholderiales', u'f__Comamonadaceae']
281	1039546$$[u'k__Bacteria', u'p__Actinobacteria', u'c__Acidimicrobiia', u'o__Acidimicrobiales']
282	4337890$$[u'k__Bacteria', u'p__Proteobacteria', u'c__Gammaproteobacteria', u'o__Xanthomonadales', u'f__Xanthomonadaceae', u'g__Lysobacter', u's__']
283	210485$$[u'k__Bacteria', u'p__Proteobacteria', u'c__Betaproteobacteria', u'o__Burkholderiales', u'f__Comamonadaceae', u'g__Variovorax']
284	803166$$[u'k__Bacteria', u'p__Proteobacteria', u'c__Deltaproteobacteria', u'o__Myxococcales']
285	2313705$$[u'k__Bacteria', u'p__Proteobacteria', u'c__Alphaproteobacteria', u'o__Sphingomonadales', u'f__Sphingomonadaceae']
286	960076$$[u'k__Bacteria', u'p__Bacteroidetes', u'c__Flavobacteriia', u'o__Flavobacteriales', u'f__Flavobacteriaceae', u'g__Flavobacterium']
287	142320$$[u'k__Bacteria', u'p__Proteobacteria', u'c__Gammaproteobacteria', u'o__Xanthomonadales', u'f__Xanthomonadaceae', u'g__Lysobacter', u's__']
288	2679706$$[u'k__Bacteria', u'p__Proteobacteria', u'c__Alphaproteobacteria', u'o__Ellin329', u'f__', u'g__', u's__']
289	1094453$$[u'k__Bacteria', u'p__Proteobacteria', u'c__Alphaproteobacteria', u'o__Sphingomonadales', u'f__Sphingomonadaceae']
290	217917$$[u'k__Bacteria', u'p__Chloroflexi', u'c__Chloroflexi', u'o__[Roseiflexales]', u'f__[Kouleothrixaceae]', u'g__', u's__']
291	4391560$$[u'k__Bacteria', u'p__Proteobacteria', u'c__Alphaproteobacteria', u'o__Sphingomonadales', u'f__Erythrobacteraceae']
292	577309$$[u'k__Bacteria', u'p__Proteobacteria', u'c__Deltaproteobacteria', u'o__Myxococcales', u'f__Haliangiaceae', u'g__', u's__']
293	4333969$$[u'k__Bacteria', u'p__Proteobacteria', u'c__Betaproteobacteria', u'o__Rhodocyclales', u'f__Rhodocyclaceae']
294	550517$$[u'k__Bacteria', u'p__Proteobacteria', u'c__Deltaproteobacteria', u'o__Syntrophobacterales', u'f__Syntrophobacteraceae', u'g__', u's__']
295	329072$$[u'k__Bacteria', u'p__Acidobacteria', u'c__Acidobacteria-6', u'o__iii1-15', u'f__RB40', u'g__', u's__']
296	4354822$$[u'k__Bacteria', u'p__Acidobacteria', u'c__Holophagae', u'o__Holophagales', u'f__Holophagaceae', u'g__Geothrix', u's__']
297	343239$$[u'k__Bacteria', u'p__Proteobacteria', u'c__Betaproteobacteria', u'o__Burkholderiales', u'f__Comamonadaceae', u'g__Acidovorax']
298	1122863$$[u'k__Bacteria', u'p__Proteobacteria', u'c__Alphaproteobacteria', u'o__Rhizobiales', u'f__Hyphomicrobiaceae', u'g__Devosia', u's__']
299	112765$$[u'k__Bacteria', u'p__Proteobacteria', u'c__Deltaproteobacteria', u'o__Desulfuromonadales', u'f__Geobacteraceae', u'g__Geobacter', u's__']
300	315196$$[u'k__Bacteria', u'p__Proteobacteria', u'c__Alphaproteobacteria', u'o__Rhizobiales', u'f__Hyphomicrobiaceae', u'g__Devosia', u's__']
301	614860$$[u'k__Bacteria', u'p__Proteobacteria', u'c__Betaproteobacteria', u'o__', u'f__', u'g__', u's__']
302	810700$$[u'k__Bacteria', u'p__Proteobacteria', u'c__Alphaproteobacteria', u'o__Rhodospirillales', u'f__Rhodospirillaceae']
303	361100$$[u'k__Bacteria', u'p__Proteobacteria', u'c__Betaproteobacteria', u'o__MND1', u'f__', u'g__', u's__']
304	529793$$[u'k__Bacteria', u'p__Actinobacteria', u'c__Acidimicrobiia', u'o__Acidimicrobiales', u'f__EB1017', u'g__', u's__']
305	815884$$[u'k__Bacteria', u'p__Proteobacteria', u'c__Gammaproteobacteria', u'o__Xanthomonadales', u'f__Xanthomonadaceae', u'g__Arenimonas', u's__oryziterrae']
306	4401816$$[u'k__Bacteria', u'p__Actinobacteria', u'c__Actinobacteria', u'o__Actinomycetales', u'f__Micrococcaceae']
307	3225782$$[u'k__Bacteria', u'p__Acidobacteria', u'c__[Chloracidobacteria]', u'o__RB41', u'f__Ellin6075', u'g__', u's__']
308	4469134$$[u'k__Bacteria', u'p__Proteobacteria', u'c__Deltaproteobacteria', u'o__Myxococcales', u'f__Polyangiaceae', u'g__', u's__']
309	New.ReferenceOTU910$$[u'k__Bacteria', u'p__Proteobacteria', u'c__Alphaproteobacteria', u'o__Rhodospirillales', u'f__Rhodospirillaceae', u'g__', u's__']
310	New.ReferenceOTU2195$$[u'k__Bacteria', u'p__Proteobacteria', u'c__Betaproteobacteria', u'o__', u'f__', u'g__', u's__']
311	New.ReferenceOTU2720$$[u'k__Bacteria', u'p__Proteobacteria', u'c__Betaproteobacteria', u'o__Burkholderiales', u'f__Comamonadaceae', u'g__Hydrogenophaga', u's__']
312	New.ReferenceOTU2053$$[u'k__Bacteria', u'p__Proteobacteria', u'c__Betaproteobacteria', u'o__Burkholderiales', u'f__Comamonadaceae']
313	New.ReferenceOTU2358$$[u'k__Bacteria', u'p__Planctomycetes', u'c__', u'o__', u'f__', u'g__', u's__']
314	New.ReferenceOTU2350$$[u'k__Bacteria', u'p__Planctomycetes', u'c__Planctomycetia', u'o__Pirellulales', u'f__Pirellulaceae', u'g__A17', u's__']
315	New.ReferenceOTU670$$[u'k__Bacteria', u'p__Verrucomicrobia', u'c__Verrucomicrobiae', u'o__Verrucomicrobiales', u'f__Verrucomicrobiaceae', u'g__Luteolibacter', u's__']
316	New.ReferenceOTU1400$$[u'k__Bacteria', u'p__Gemmatimonadetes', u'c__Gemmatimonadetes', u'o__', u'f__', u'g__', u's__']
317	New.ReferenceOTU1317$$[u'k__Bacteria', u'p__Fibrobacteres', u'c__Fibrobacteria', u'o__258ds10', u'f__', u'g__', u's__']
318	New.ReferenceOTU109$$[u'k__Bacteria', u'p__Proteobacteria', u'c__Betaproteobacteria', u'o__Burkholderiales', u'f__Comamonadaceae', u'g__Methylibium', u's__']
319	New.ReferenceOTU108$$[u'k__Bacteria', u'p__Proteobacteria', u'c__Deltaproteobacteria', u'o__Desulfobacterales', u'f__Desulfobulbaceae', u'g__', u's__']
320	New.ReferenceOTU1082$$[u'k__Bacteria', u'p__OD1', u'c__ZB2', u'o__', u'f__', u'g__', u's__']
321	New.ReferenceOTU290$$[u'k__Bacteria', u'p__Proteobacteria', u'c__Betaproteobacteria', u'o__IS-44', u'f__', u'g__', u's__']
322	New.ReferenceOTU2218$$[u'k__Bacteria', u'p__Fibrobacteres', u'c__Fibrobacteria', u'o__258ds10', u'f__', u'g__', u's__']
323	New.ReferenceOTU2215$$[u'k__Bacteria', u'p__Proteobacteria', u'c__Betaproteobacteria', u'o__Burkholderiales', u'f__Comamonadaceae', u'g__Ramlibacter', u's__']
324	New.ReferenceOTU2697$$[u'k__Bacteria', u'p__Acidobacteria', u'c__[Chloracidobacteria]', u'o__RB41', u'f__', u'g__', u's__']
325	New.ReferenceOTU924$$[u'k__Bacteria', u'p__Acidobacteria', u'c__Solibacteres', u'o__Solibacterales', u'f__', u'g__', u's__']
326	New.ReferenceOTU2321$$[u'k__Bacteria', u'p__Proteobacteria', u'c__Alphaproteobacteria', u'o__Sphingomonadales', u'f__Sphingomonadaceae', u'g__Sphingomonas', u's__wittichii']
327	New.ReferenceOTU1247$$[u'k__Bacteria', u'p__Proteobacteria', u'c__Betaproteobacteria', u'o__Rhodocyclales', u'f__Rhodocyclaceae']
328	New.ReferenceOTU1797$$[u'k__Bacteria', u'p__Chloroflexi', u'c__Chloroflexi', u'o__[Roseiflexales]', u'f__[Kouleothrixaceae]', u'g__', u's__']
329	New.ReferenceOTU1079$$[u'k__Bacteria', u'p__Proteobacteria', u'c__Alphaproteobacteria', u'o__Rhizobiales', u'f__Bradyrhizobiaceae']
330	New.ReferenceOTU1070$$[u'k__Bacteria', u'p__Actinobacteria', u'c__Actinobacteria', u'o__Actinomycetales', u'f__Mycobacteriaceae', u'g__Mycobacterium']
331	New.ReferenceOTU1670$$[u'k__Bacteria', u'p__Chloroflexi', u'c__Ellin6529', u'o__', u'f__', u'g__', u's__']
332	New.ReferenceOTU1677$$[u'k__Bacteria', u'p__Actinobacteria', u'c__MB-A2-108', u'o__0319-7L14', u'f__', u'g__', u's__']
333	New.ReferenceOTU1307$$[u'k__Bacteria', u'p__Proteobacteria', u'c__Betaproteobacteria', u'o__Rhodocyclales', u'f__Rhodocyclaceae', u'g__Dechloromonas', u's__']
334	New.ReferenceOTU2518$$[u'k__Bacteria', u'p__Acidobacteria', u'c__Acidobacteria-6', u'o__iii1-15', u'f__', u'g__', u's__']
335	New.ReferenceOTU119$$[u'k__Bacteria', u'p__Planctomycetes', u'c__C6', u'o__d113', u'f__', u'g__', u's__']
336	New.ReferenceOTU442$$[u'k__Bacteria', u'p__Proteobacteria', u'c__Deltaproteobacteria', u'o__Desulfuromonadales', u'f__Geobacteraceae', u'g__Geobacter', u's__']
337	New.ReferenceOTU440$$[u'k__Bacteria', u'p__Actinobacteria', u'c__Thermoleophilia', u'o__Gaiellales', u'f__Gaiellaceae', u'g__', u's__']
338	New.ReferenceOTU1096$$[u'k__Bacteria', u'p__Proteobacteria', u'c__Deltaproteobacteria', u'o__Myxococcales', u'f__', u'g__', u's__']
339	New.ReferenceOTU283$$[u'k__Bacteria', u'p__Actinobacteria', u'c__Acidimicrobiia', u'o__Acidimicrobiales', u'f__C111', u'g__', u's__']
340	New.ReferenceOTU845$$[u'k__Bacteria', u'p__Proteobacteria', u'c__Alphaproteobacteria', u'o__Rhizobiales', u'f__Hyphomicrobiaceae', u'g__Rhodoplanes', u's__']
341	New.ReferenceOTU2336$$[u'k__Bacteria', u'p__Actinobacteria', u'c__MB-A2-108', u'o__0319-7L14', u'f__', u'g__', u's__']
342	New.ReferenceOTU1799$$[u'k__Bacteria', u'p__Proteobacteria', u'c__Betaproteobacteria', u'o__Burkholderiales', u'f__Comamonadaceae']
343	New.ReferenceOTU1646$$[u'k__Bacteria', u'p__OD1', u'c__ZB2', u'o__', u'f__', u'g__', u's__']
344	New.ReferenceOTU1643$$[u'k__Bacteria', u'p__Proteobacteria', u'c__Alphaproteobacteria', u'o__Rhizobiales', u'f__Bradyrhizobiaceae']
345	New.ReferenceOTU1330$$[u'k__Bacteria', u'p__WS3', u'c__PRR-12', u'o__Sediment-1', u'f__', u'g__', u's__']
346	New.ReferenceOTU435$$[u'k__Bacteria', u'p__Actinobacteria', u'c__Acidimicrobiia', u'o__Acidimicrobiales', u'f__EB1017', u'g__', u's__']
347	New.ReferenceOTU120$$[u'k__Bacteria', u'p__Actinobacteria', u'c__Acidimicrobiia', u'o__Acidimicrobiales', u'f__C111', u'g__', u's__']
348	New.ReferenceOTU434$$[u'k__Bacteria', u'p__Fibrobacteres', u'c__Fibrobacteria', u'o__258ds10', u'f__', u'g__', u's__']
349	New.ReferenceOTU121$$[u'k__Bacteria', u'p__Planctomycetes', u'c__Phycisphaerae', u'o__WD2101', u'f__', u'g__', u's__']
350	New.ReferenceOTU2650$$[u'k__Bacteria', u'p__Acidobacteria', u'c__Acidobacteria-6', u'o__iii1-15', u'f__', u'g__', u's__']
351	New.ReferenceOTU2303$$[u'k__Bacteria', u'p__Proteobacteria']
352	New.ReferenceOTU946$$[u'k__Bacteria', u'p__Chlamydiae', u'c__Chlamydiia', u'o__Chlamydiales', u'f__', u'g__', u's__']
353	New.ReferenceOTU2622$$[u'k__Bacteria', u'p__Proteobacteria', u'c__Betaproteobacteria', u'o__MND1', u'f__', u'g__', u's__']
354	New.ReferenceOTU1925$$[u'k__Bacteria', u'p__Proteobacteria', u'c__Betaproteobacteria', u'o__Ellin6067', u'f__', u'g__', u's__']
355	New.ReferenceOTU602$$[u'k__Bacteria', u'p__Fibrobacteres', u'c__Fibrobacteria', u'o__258ds10', u'f__', u'g__', u's__']
356	New.ReferenceOTU1780$$[u'k__Bacteria', u'p__Bacteroidetes', u'c__[Saprospirae]', u'o__[Saprospirales]', u'f__Chitinophagaceae', u'g__Niabella', u's__']
357	New.ReferenceOTU1251$$[u'k__Bacteria', u'p__Gemmatimonadetes', u'c__Gemmatimonadetes', u'o__N1423WL', u'f__', u'g__', u's__']
358	New.ReferenceOTU1252$$[u'k__Bacteria', u'p__Proteobacteria', u'c__Betaproteobacteria', u'o__MND1', u'f__', u'g__', u's__']
359	New.ReferenceOTU1258$$[u'k__Bacteria', u'p__Actinobacteria', u'c__Thermoleophilia', u'o__Gaiellales', u'f__Gaiellaceae', u'g__', u's__']
360	New.ReferenceOTU1431$$[u'k__Bacteria', u'p__Acidobacteria', u'c__Acidobacteriia', u'o__Acidobacteriales', u'f__Koribacteraceae', u'g__', u's__']
361	New.ReferenceOTU2307$$[u'k__Bacteria', u'p__Verrucomicrobia', u'c__Verrucomicrobiae', u'o__Verrucomicrobiales', u'f__Verrucomicrobiaceae', u'g__Luteolibacter', u's__']
362	New.ReferenceOTU425$$[u'k__Bacteria', u'p__Planctomycetes', u'c__Planctomycetia', u'o__Pirellulales', u'f__Pirellulaceae', u'g__', u's__']
363	New.ReferenceOTU2310$$[u'k__Bacteria', u'p__Acidobacteria', u'c__Acidobacteria-6', u'o__iii1-15', u'f__', u'g__', u's__']
364	New.ReferenceOTU2002$$[u'k__Bacteria', u'p__Proteobacteria', u'c__Alphaproteobacteria', u'o__Rhizobiales', u'f__Hyphomicrobiaceae', u'g__Pedomicrobium', u's__']
365	New.ReferenceOTU636$$[u'k__Bacteria', u'p__Proteobacteria', u'c__Alphaproteobacteria', u'o__Rhizobiales', u'f__Hyphomicrobiaceae', u'g__Rhodoplanes', u's__']
366	New.ReferenceOTU1138$$[u'k__Bacteria', u'p__Actinobacteria', u'c__Acidimicrobiia', u'o__Acidimicrobiales', u'f__', u'g__', u's__']
367	New.ReferenceOTU1130$$[u'k__Bacteria', u'p__Chloroflexi', u'c__Ellin6529', u'o__', u'f__', u'g__', u's__']
368	New.ReferenceOTU703$$[u'k__Bacteria', u'p__Planctomycetes', u'c__Planctomycetia', u'o__Gemmatales', u'f__Gemmataceae', u'g__', u's__']
369	New.ReferenceOTU2491$$[u'k__Bacteria', u'p__Proteobacteria', u'c__Alphaproteobacteria', u'o__Rhizobiales', u'f__Hyphomicrobiaceae']
370	New.ReferenceOTU2252$$[u'k__Bacteria', u'p__Proteobacteria', u'c__Alphaproteobacteria', u'o__Rhizobiales']
371	New.ReferenceOTU565$$[u'k__Bacteria', u'p__Planctomycetes', u'c__Phycisphaerae', u'o__WD2101', u'f__', u'g__', u's__']
372	New.ReferenceOTU966$$[u'k__Bacteria', u'p__Chloroflexi', u'c__Ellin6529', u'o__', u'f__', u'g__', u's__']
373	New.ReferenceOTU2079$$[u'k__Bacteria', u'p__Proteobacteria', u'c__Deltaproteobacteria', u'o__Myxococcales', u'f__Nannocystaceae', u'g__Plesiocystis', u's__']
374	New.ReferenceOTU2076$$[u'k__Bacteria', u'p__Proteobacteria', u'c__Alphaproteobacteria', u'o__Sphingomonadales', u'f__Sphingomonadaceae']
375	New.ReferenceOTU2077$$[u'k__Bacteria', u'p__Chloroflexi', u'c__Chloroflexi', u'o__[Roseiflexales]', u'f__', u'g__', u's__']
376	New.ReferenceOTU1904$$[u'k__Bacteria', u'p__Proteobacteria', u'c__Betaproteobacteria', u'o__Rhodocyclales', u'f__Rhodocyclaceae']
377	New.ReferenceOTU714$$[u'k__Bacteria', u'p__Verrucomicrobia', u'c__Opitutae', u'o__Opitutales', u'f__Opitutaceae', u'g__Opitutus', u's__']
378	New.ReferenceOTU1123$$[u'k__Bacteria', u'p__Gemmatimonadetes', u'c__Gemmatimonadetes', u'o__Gemmatimonadales', u'f__Ellin5301', u'g__', u's__']
379	New.ReferenceOTU1289$$[u'k__Bacteria', u'p__Proteobacteria', u'c__Gammaproteobacteria', u'o__Xanthomonadales']
380	New.ReferenceOTU1044$$[u'k__Bacteria', u'p__Planctomycetes', u'c__Pla4', u'o__', u'f__', u'g__', u's__']
381	New.ReferenceOTU1348$$[u'k__Bacteria', u'p__Proteobacteria', u'c__Alphaproteobacteria', u'o__Rhizobiales']
382	New.ReferenceOTU1340$$[u'k__Bacteria', u'p__Proteobacteria', u'c__Alphaproteobacteria', u'o__Rhizobiales', u'f__Hyphomicrobiaceae', u'g__Rhodoplanes', u's__']
383	New.ReferenceOTU151$$[u'k__Bacteria', u'p__Actinobacteria']
384	New.ReferenceOTU573$$[u'k__Bacteria', u'p__Actinobacteria', u'c__Acidimicrobiia', u'o__Acidimicrobiales', u'f__EB1017', u'g__', u's__']
385	New.ReferenceOTU574$$[u'k__Bacteria', u'p__Proteobacteria', u'c__Betaproteobacteria', u'o__SC-I-84', u'f__', u'g__', u's__']
386	New.ReferenceOTU656$$[u'k__Bacteria', u'p__Planctomycetes', u'c__Planctomycetia', u'o__Gemmatales', u'f__Gemmataceae', u'g__Gemmata', u's__']
387	New.ReferenceOTU2113$$[u'k__Bacteria', u'p__Chlamydiae', u'c__Chlamydiia', u'o__Chlamydiales', u'f__', u'g__', u's__']
388	New.ReferenceOTU1977$$[u'k__Bacteria', u'p__OD1', u'c__ZB2', u'o__', u'f__', u'g__', u's__']
389	New.ReferenceOTU1802$$[u'k__Bacteria', u'p__Planctomycetes', u'c__Phycisphaerae', u'o__WD2101', u'f__', u'g__', u's__']
390	New.ReferenceOTU1204$$[u'k__Bacteria', u'p__Proteobacteria', u'c__Alphaproteobacteria', u'o__Sphingomonadales', u'f__Sphingomonadaceae', u'g__Sphingobium', u's__']
391	New.ReferenceOTU1112$$[u'k__Bacteria', u'p__Proteobacteria', u'c__Betaproteobacteria', u'o__Burkholderiales', u'f__Comamonadaceae']
392	New.ReferenceOTU1115$$[u'k__Bacteria', u'p__Gemmatimonadetes', u'c__Gemm-1', u'o__', u'f__', u'g__', u's__']
393	New.ReferenceOTU1375$$[u'k__Bacteria', u'p__Acidobacteria', u'c__Solibacteres', u'o__Solibacterales', u'f__Solibacteraceae', u'g__Candidatus Solibacter', u's__']
394	New.ReferenceOTU1378$$[u'k__Bacteria', u'p__Proteobacteria', u'c__Alphaproteobacteria', u'o__Rhizobiales', u'f__Hyphomicrobiaceae', u'g__Hyphomicrobium']
395	New.ReferenceOTU368$$[u'k__Bacteria', u'p__Proteobacteria', u'c__Betaproteobacteria', u'o__Ellin6067', u'f__', u'g__', u's__']
396	New.ReferenceOTU365$$[u'k__Bacteria', u'p__Proteobacteria', u'c__Gammaproteobacteria', u'o__Xanthomonadales', u'f__Xanthomonadaceae']
397	New.ReferenceOTU166$$[u'k__Bacteria', u'p__OD1', u'c__ZB2', u'o__', u'f__', u'g__', u's__']
398	New.ReferenceOTU2472$$[u'k__Bacteria', u'p__Proteobacteria', u'c__Deltaproteobacteria', u'o__Myxococcales', u'f__', u'g__', u's__']
399	New.ReferenceOTU980$$[u'k__Bacteria', u'p__Proteobacteria', u'c__Alphaproteobacteria', u'o__Rhodospirillales', u'f__Rhodospirillaceae', u'g__Magnetospirillum', u's__']
400	New.ReferenceOTU987$$[u'k__Bacteria', u'p__Chloroflexi', u'c__S085', u'o__', u'f__', u'g__', u's__']
401	New.ReferenceOTU218$$[u'k__Bacteria', u'p__Actinobacteria', u'c__Actinobacteria', u'o__Actinomycetales', u'f__Nakamurellaceae', u'g__', u's__']
402	New.ReferenceOTU2586$$[u'k__Bacteria', u'p__Proteobacteria', u'c__Deltaproteobacteria', u'o__Syntrophobacterales', u'f__Syntrophobacteraceae', u'g__', u's__']
403	New.ReferenceOTU2054$$[u'k__Bacteria', u'p__Proteobacteria', u'c__Betaproteobacteria', u'o__Burkholderiales', u'f__Comamonadaceae']
404	New.ReferenceOTU2051$$[u'k__Bacteria', u'p__Proteobacteria', u'c__Alphaproteobacteria', u'o__Sphingomonadales', u'f__', u'g__', u's__']
405	New.ReferenceOTU0$$[u'k__Bacteria', u'p__Actinobacteria', u'c__Actinobacteria', u'o__Actinomycetales', u'f__Nocardioidaceae', u'g__', u's__']
406	New.ReferenceOTU2$$[u'k__Bacteria', u'p__Proteobacteria', u'c__Deltaproteobacteria', u'o__Myxococcales', u'f__', u'g__', u's__']
407	New.ReferenceOTU4$$[u'k__Bacteria', u'p__Proteobacteria', u'c__Alphaproteobacteria', u'o__Rhizobiales', u'f__Hyphomicrobiaceae']
408	New.ReferenceOTU2296$$[u'k__Bacteria', u'p__Fibrobacteres', u'c__Fibrobacteria', u'o__258ds10', u'f__', u'g__', u's__']
409	New.ReferenceOTU1961$$[u'k__Bacteria', u'p__Bacteroidetes', u'c__Cytophagia', u'o__Cytophagales', u'f__Cytophagaceae', u'g__Adhaeribacter', u's__']
410	New.ReferenceOTU1967$$[u'k__Bacteria', u'p__OD1', u'c__ZB2', u'o__', u'f__', u'g__', u's__']
411	New.ReferenceOTU1748$$[u'k__Bacteria', u'p__Proteobacteria', u'c__Alphaproteobacteria', u'o__Rhizobiales', u'f__Bradyrhizobiaceae']
412	New.ReferenceOTU1741$$[u'k__Bacteria', u'p__Proteobacteria', u'c__Deltaproteobacteria', u'o__Myxococcales', u'f__', u'g__', u's__']
413	New.ReferenceOTU1102$$[u'k__Bacteria', u'p__Chloroflexi', u'c__Thermomicrobia', u'o__JG30-KF-CM45', u'f__', u'g__', u's__']
414	New.ReferenceOTU1584$$[u'k__Bacteria', u'p__Proteobacteria', u'c__Alphaproteobacteria', u'o__Rhodospirillales', u'f__Rhodospirillaceae', u'g__', u's__']
415	New.ReferenceOTU373$$[u'k__Bacteria', u'p__Proteobacteria', u'c__Betaproteobacteria', u'o__Ellin6067', u'f__', u'g__', u's__']
416	New.ReferenceOTU172$$[u'k__Bacteria', u'p__Proteobacteria', u'c__Betaproteobacteria', u'o__Burkholderiales', u'f__Comamonadaceae']
417	New.ReferenceOTU1533$$[u'k__Bacteria', u'p__Proteobacteria', u'c__Alphaproteobacteria', u'o__Rhizobiales', u'f__Rhizobiaceae']
418	New.ReferenceOTU2603$$[u'k__Bacteria', u'p__Actinobacteria', u'c__Actinobacteria', u'o__Actinomycetales', u'f__Microbacteriaceae', u'g__Microbacterium']
419	New.ReferenceOTU208$$[u'k__Bacteria', u'p__Proteobacteria', u'c__Betaproteobacteria', u'o__Burkholderiales', u'f__Comamonadaceae']
420	New.ReferenceOTU2599$$[u'k__Bacteria', u'p__Actinobacteria', u'c__Thermoleophilia', u'o__Gaiellales', u'f__Gaiellaceae', u'g__', u's__']
421	New.ReferenceOTU2593$$[u'k__Bacteria', u'p__Actinobacteria', u'c__Thermoleophilia', u'o__Gaiellales', u'f__Gaiellaceae', u'g__', u's__']
422	New.ReferenceOTU2597$$[u'k__Bacteria', u'p__Planctomycetes', u'c__Planctomycetia', u'o__Pirellulales', u'f__Pirellulaceae', u'g__', u's__']
423	New.ReferenceOTU2595$$[u'k__Bacteria', u'p__Gemmatimonadetes', u'c__Gemmatimonadetes', u'o__N1423WL', u'f__', u'g__', u's__']
424	New.ReferenceOTU2133$$[u'k__Bacteria', u'p__Actinobacteria', u'c__Actinobacteria', u'o__Actinomycetales', u'f__Nocardioidaceae', u'g__Nocardioides', u's__']
425	New.ReferenceOTU1772$$[u'k__Bacteria', u'p__Verrucomicrobia', u'c__[Pedosphaerae]', u'o__[Pedosphaerales]', u'f__auto67_4W', u'g__', u's__']
426	New.ReferenceOTU745$$[u'k__Bacteria', u'p__Proteobacteria', u'c__Alphaproteobacteria', u'o__Rhodobacterales', u'f__Rhodobacteraceae', u'g__Rhodobacter', u's__']
427	New.ReferenceOTU1551$$[u'k__Bacteria', u'p__Chloroflexi', u'c__Chloroflexi', u'o__Herpetosiphonales', u'f__', u'g__', u's__']
428	New.ReferenceOTU1395$$[u'k__Bacteria', u'p__Actinobacteria', u'c__Actinobacteria', u'o__Actinomycetales', u'f__Nocardioidaceae', u'g__Nocardioides', u's__']
429	New.ReferenceOTU1396$$[u'k__Bacteria', u'p__Actinobacteria', u'c__Thermoleophilia', u'o__Gaiellales', u'f__Gaiellaceae', u'g__', u's__']
430	New.ReferenceOTU1392$$[u'k__Bacteria', u'p__Proteobacteria', u'c__Alphaproteobacteria', u'o__Rhizobiales', u'f__Hyphomicrobiaceae', u'g__Devosia', u's__']
431	New.ReferenceOTU1488$$[u'k__Bacteria', u'p__Acidobacteria', u'c__Acidobacteria-6', u'o__CCU21', u'f__', u'g__', u's__']
432	New.ReferenceOTU2142$$[u'k__Bacteria', u'p__Chloroflexi', u'c__TK10', u'o__AKYG885', u'f__Dolo_23', u'g__', u's__']
433	New.ReferenceOTU2146$$[u'k__Bacteria', u'p__Verrucomicrobia', u'c__[Pedosphaerae]', u'o__[Pedosphaerales]']
434	New.ReferenceOTU1947$$[u'k__Bacteria', u'p__Chloroflexi', u'c__Chloroflexi', u'o__[Roseiflexales]', u'f__', u'g__', u's__']
435	New.ReferenceOTU1164$$[u'k__Bacteria', u'p__Proteobacteria', u'c__Deltaproteobacteria', u'o__Myxococcales', u'f__', u'g__', u's__']
436	New.ReferenceOTU1766$$[u'k__Bacteria', u'p__WS3', u'c__PRR-12', u'o__Sediment-1', u'f__PRR-10', u'g__', u's__']
437	New.ReferenceOTU1769$$[u'k__Bacteria', u'p__Actinobacteria', u'c__Actinobacteria', u'o__Actinomycetales', u'f__Mycobacteriaceae', u'g__Mycobacterium']
438	New.ReferenceOTU1018$$[u'k__Bacteria', u'p__Proteobacteria', u'c__Gammaproteobacteria', u'o__Xanthomonadales', u'f__Sinobacteraceae', u'g__', u's__']
439	New.ReferenceOTU1383$$[u'k__Bacteria', u'p__Proteobacteria', u'c__Betaproteobacteria', u'o__Rhodocyclales', u'f__Rhodocyclaceae', u'g__KD1-23', u's__']
440	New.ReferenceOTU1498$$[u'k__Bacteria', u'p__Proteobacteria', u'c__Alphaproteobacteria', u'o__Rhodospirillales', u'f__Rhodospirillaceae', u'g__', u's__']
441	New.ReferenceOTU351$$[u'k__Bacteria', u'p__Actinobacteria', u'c__Actinobacteria', u'o__Actinomycetales', u'f__Intrasporangiaceae']
442	New.ReferenceOTU532$$[u'k__Bacteria', u'p__Chloroflexi', u'c__Chloroflexi', u'o__[Roseiflexales]', u'f__[Kouleothrixaceae]', u'g__', u's__']
443	New.ReferenceOTU2629$$[u'k__Bacteria', u'p__Actinobacteria', u'c__Acidimicrobiia', u'o__Acidimicrobiales', u'f__EB1017', u'g__', u's__']
444	New.ReferenceOTU823$$[u'k__Bacteria', u'p__Proteobacteria', u'c__Alphaproteobacteria', u'o__Rhizobiales', u'f__Rhizobiaceae']
445	New.ReferenceOTU827$$[u'k__Bacteria', u'p__Acidobacteria', u'c__Acidobacteria-6', u'o__iii1-15', u'f__', u'g__', u's__']
446	New.ReferenceOTU2151$$[u'k__Bacteria', u'p__Proteobacteria', u'c__Alphaproteobacteria']
447	New.ReferenceOTU1620$$[u'k__Bacteria', u'p__Actinobacteria', u'c__Actinobacteria', u'o__Actinomycetales', u'f__Intrasporangiaceae', u'g__Terracoccus', u's__']
448	New.ReferenceOTU1711$$[u'k__Bacteria', u'p__Gemmatimonadetes', u'c__Gemmatimonadetes', u'o__Gemmatimonadales', u'f__Ellin5301', u'g__', u's__']
449	New.ReferenceOTU1445$$[u'k__Bacteria', u'p__Proteobacteria', u'c__Alphaproteobacteria', u'o__Rhizobiales', u'f__', u'g__', u's__']
450	New.ReferenceOTU1441$$[u'k__Bacteria', u'p__Actinobacteria', u'c__Actinobacteria', u'o__Actinomycetales', u'f__Mycobacteriaceae', u'g__Mycobacterium', u's__']
451	New.ReferenceOTU786$$[u'k__Bacteria', u'p__Proteobacteria', u'c__Alphaproteobacteria', u'o__Rhizobiales', u'f__Bradyrhizobiaceae']
452	New.ReferenceOTU810$$[u'k__Bacteria', u'p__Proteobacteria', u'c__Deltaproteobacteria', u'o__Myxococcales', u'f__OM27', u'g__', u's__']
453	New.ReferenceOTU2762$$[u'k__Bacteria', u'p__Actinobacteria', u'c__Actinobacteria', u'o__Actinomycetales', u'f__Micromonosporaceae', u'g__Actinoplanes', u's__']
454	New.ReferenceOTU1201$$[u'k__Bacteria', u'p__Bacteroidetes', u'c__[Saprospirae]', u'o__[Saprospirales]', u'f__Saprospiraceae', u'g__', u's__']
455	New.ReferenceOTU2164$$[u'k__Bacteria', u'p__Actinobacteria', u'c__Thermoleophilia', u'o__Solirubrobacterales', u'f__', u'g__', u's__']
456	New.ReferenceOTU2365$$[u'k__Bacteria', u'p__Proteobacteria', u'c__Betaproteobacteria', u'o__', u'f__', u'g__', u's__']
457	New.ReferenceOTU2366$$[u'k__Bacteria', u'p__Bacteroidetes', u'c__Cytophagia', u'o__Cytophagales', u'f__Cytophagaceae', u'g__', u's__']
458	New.ReferenceOTU1145$$[u'k__Bacteria', u'p__Acidobacteria', u'c__Solibacteres', u'o__Solibacterales', u'f__Solibacteraceae', u'g__Candidatus Solibacter', u's__']
459	New.ReferenceOTU1632$$[u'k__Bacteria', u'p__Acidobacteria', u'c__Acidobacteria-6', u'o__iii1-15', u'f__', u'g__', u's__']
460	New.ReferenceOTU1146$$[u'k__Bacteria', u'p__Actinobacteria', u'c__Actinobacteria', u'o__Actinomycetales', u'f__Pseudonocardiaceae', u'g__Pseudonocardia', u's__']
461	New.ReferenceOTU1703$$[u'k__Bacteria', u'p__Fibrobacteres', u'c__Fibrobacteria', u'o__258ds10', u'f__', u'g__', u's__']
462	New.ReferenceOTU1708$$[u'k__Bacteria', u'p__Proteobacteria', u'c__Deltaproteobacteria', u'o__Myxococcales']
463	New.ReferenceOTU790$$[u'k__Bacteria', u'p__OD1', u'c__ZB2', u'o__', u'f__', u'g__', u's__']
464	New.ReferenceOTU797$$[u'k__Bacteria', u'p__Proteobacteria', u'c__Deltaproteobacteria', u'o__Myxococcales', u'f__OM27', u'g__', u's__']
465	New.ReferenceOTU2702$$[u'k__Bacteria', u'p__Proteobacteria', u'c__Gammaproteobacteria', u'o__Xanthomonadales', u'f__Xanthomonadaceae']
466	New.ReferenceOTU2399$$[u'k__Bacteria', u'p__Proteobacteria', u'c__Alphaproteobacteria', u'o__Sphingomonadales', u'f__Sphingomonadaceae', u'g__Sphingobium']
467	New.ReferenceOTU2701$$[u'k__Bacteria', u'p__Gemmatimonadetes', u'c__Gemm-1', u'o__', u'f__', u'g__', u's__']
468	New.ReferenceOTU806$$[u'k__Bacteria', u'p__Proteobacteria', u'c__Betaproteobacteria', u'o__Burkholderiales', u'f__Comamonadaceae']
469	New.ReferenceOTU2774$$[u'k__Bacteria', u'p__Proteobacteria', u'c__Deltaproteobacteria', u'o__Myxococcales', u'f__', u'g__', u's__']
470	New.ReferenceOTU2084$$[u'k__Bacteria', u'p__Proteobacteria', u'c__Gammaproteobacteria', u'o__Alteromonadales', u'f__Alteromonadaceae', u'g__Cellvibrio', u's__']
471	New.ReferenceOTU2170$$[u'k__Bacteria', u'p__Actinobacteria', u'c__Acidimicrobiia', u'o__Acidimicrobiales', u'f__EB1017', u'g__', u's__']
472	New.ReferenceOTU2376$$[u'k__Bacteria', u'p__Bacteroidetes', u'c__[Saprospirae]', u'o__[Saprospirales]', u'f__Saprospiraceae', u'g__', u's__']
473	New.ReferenceOTU2378$$[u'k__Bacteria', u'p__Proteobacteria', u'c__Deltaproteobacteria', u'o__Myxococcales', u'f__Haliangiaceae', u'g__', u's__']
474	New.ReferenceOTU1990$$[u'k__Bacteria', u'p__Proteobacteria', u'c__Betaproteobacteria', u'o__MND1', u'f__', u'g__', u's__']
475	New.ReferenceOTU1997$$[u'k__Bacteria', u'p__Chloroflexi', u'c__Chloroflexi', u'o__[Roseiflexales]', u'f__', u'g__', u's__']
476	New.ReferenceOTU1867$$[u'k__Bacteria', u'p__Proteobacteria', u'c__Alphaproteobacteria', u'o__Sphingomonadales', u'f__Sphingomonadaceae', u'g__Sphingopyxis', u's__alaskensis']
477	New.ReferenceOTU1863$$[u'k__Bacteria', u'p__Acidobacteria', u'c__Acidobacteria-6', u'o__CCU21', u'f__', u'g__', u's__']
478	New.ReferenceOTU1607$$[u'k__Bacteria', u'p__Proteobacteria', u'c__Alphaproteobacteria', u'o__Rhizobiales', u'f__', u'g__', u's__']
479	New.ReferenceOTU1734$$[u'k__Bacteria', u'p__Actinobacteria', u'c__Acidimicrobiia', u'o__Acidimicrobiales', u'f__EB1017', u'g__', u's__']
480	New.ReferenceOTU92$$[u'k__Bacteria', u'p__WS3', u'c__PRR-12', u'o__Sediment-1', u'f__PRR-10', u'g__', u's__']
481	New.ReferenceOTU492$$[u'k__Bacteria', u'p__Proteobacteria', u'c__Gammaproteobacteria', u'o__Xanthomonadales', u'f__Xanthomonadaceae']
482	New.ReferenceOTU2410$$[u'k__Bacteria', u'p__Chloroflexi', u'c__Gitt-GS-136', u'o__', u'f__', u'g__', u's__']
483	New.ReferenceOTU2562$$[u'k__Bacteria', u'p__Actinobacteria', u'c__Thermoleophilia', u'o__Solirubrobacterales', u'f__', u'g__', u's__']
484	New.ReferenceOTU2561$$[u'k__Bacteria', u'p__Acidobacteria', u'c__Acidobacteria-6', u'o__iii1-15', u'f__RB40', u'g__', u's__']
485	New.ReferenceOTU2567$$[u'k__Bacteria', u'p__Chloroflexi', u'c__S085', u'o__', u'f__', u'g__', u's__']
486	New.ReferenceOTU903$$[u'k__Bacteria', u'p__Proteobacteria', u'c__Betaproteobacteria', u'o__Burkholderiales', u'f__Comamonadaceae', u'g__Methylibium']
487	New.ReferenceOTU2184$$[u'k__Bacteria', u'p__Actinobacteria', u'c__Actinobacteria', u'o__Actinomycetales']
488	New.ReferenceOTU1986$$[u'k__Bacteria', u'p__Proteobacteria', u'c__Betaproteobacteria', u'o__Burkholderiales', u'f__Comamonadaceae']
489	New.ReferenceOTU67$$[u'k__Bacteria', u'p__Actinobacteria', u'c__Actinobacteria', u'o__Actinomycetales', u'f__Mycobacteriaceae', u'g__Mycobacterium', u's__']
490	New.ReferenceOTU1242$$[u'k__Bacteria', u'p__Proteobacteria', u'c__Alphaproteobacteria', u'o__Rhodospirillales', u'f__Rhodospirillaceae', u'g__', u's__']
491	New.ReferenceOTU82$$[u'k__Bacteria', u'p__Fibrobacteres', u'c__Fibrobacteria', u'o__258ds10', u'f__', u'g__', u's__']
492	New.ReferenceOTU488$$[u'k__Bacteria', u'p__Proteobacteria', u'c__Deltaproteobacteria', u'o__Myxococcales', u'f__', u'g__', u's__']
493	New.ReferenceOTU1298$$[u'k__Bacteria', u'p__Fibrobacteres', u'c__Fibrobacteria', u'o__258ds10', u'f__', u'g__', u's__']
494	New.ReferenceOTU1053$$[u'k__Bacteria', u'p__Proteobacteria', u'c__Deltaproteobacteria', u'o__Myxococcales', u'f__', u'g__', u's__']
495	New.ReferenceOTU1509$$[u'k__Bacteria', u'p__Proteobacteria', u'c__Betaproteobacteria', u'o__MND1', u'f__', u'g__', u's__']
496	New.ReferenceOTU2404$$[u'k__Bacteria', u'p__Acidobacteria', u'c__[Chloracidobacteria]', u'o__RB41', u'f__', u'g__', u's__']
497	New.ReferenceOTU2407$$[u'k__Bacteria', u'p__Actinobacteria', u'c__Actinobacteria', u'o__Actinomycetales', u'f__Nocardiaceae', u'g__Rhodococcus']
498	New.ReferenceOTU1188$$[u'k__Bacteria', u'p__Proteobacteria', u'c__Betaproteobacteria', u'o__Burkholderiales', u'f__Comamonadaceae', u'g__Delftia', u's__']
499	New.ReferenceOTU2576$$[u'k__Bacteria', u'p__Proteobacteria', u'c__Alphaproteobacteria', u'o__Rhizobiales']
500	New.ReferenceOTU2570$$[u'k__Bacteria', u'p__Actinobacteria', u'c__Acidimicrobiia', u'o__Acidimicrobiales', u'f__EB1017', u'g__', u's__']
501	New.ReferenceOTU468$$[u'k__Bacteria', u'p__Chloroflexi', u'c__Ktedonobacteria', u'o__Thermogemmatisporales', u'f__Thermogemmatisporaceae', u'g__', u's__']
502	New.ReferenceOTU266$$[u'k__Bacteria', u'p__Proteobacteria', u'c__Gammaproteobacteria']
503	New.ReferenceOTU864$$[u'k__Bacteria', u'p__Proteobacteria', u'c__Gammaproteobacteria', u'o__Xanthomonadales', u'f__Sinobacteraceae', u'g__', u's__']
504	New.CleanUp.ReferenceOTU284$$[u'k__Bacteria', u'p__Chloroflexi', u'c__Gitt-GS-136', u'o__', u'f__', u'g__', u's__']
505	New.CleanUp.ReferenceOTU895$$[u'k__Bacteria', u'p__Acidobacteria', u'c__Sva0725', u'o__Sva0725', u'f__', u'g__', u's__']
506	New.CleanUp.ReferenceOTU4388$$[u'k__Bacteria', u'p__Planctomycetes', u'c__Phycisphaerae', u'o__WD2101', u'f__', u'g__', u's__']
507	New.CleanUp.ReferenceOTU5944$$[u'k__Bacteria', u'p__Planctomycetes', u'c__Phycisphaerae', u'o__WD2101', u'f__', u'g__', u's__']
508	New.CleanUp.ReferenceOTU7150$$[u'k__Bacteria', u'p__Bacteroidetes', u'c__Bacteroidia', u'o__Bacteroidales', u'f__', u'g__', u's__']
509	New.CleanUp.ReferenceOTU8480$$[u'k__Bacteria', u'p__Verrucomicrobia', u'c__[Pedosphaerae]', u'o__[Pedosphaerales]']
510	New.CleanUp.ReferenceOTU12950$$[u'k__Bacteria', u'p__Planctomycetes', u'c__Phycisphaerae', u'o__Phycisphaerales', u'f__', u'g__', u's__']
511	New.CleanUp.ReferenceOTU15708$$[u'k__Bacteria', u'p__Planctomycetes', u'c__Planctomycetia', u'o__Gemmatales', u'f__Gemmataceae', u'g__Gemmata', u's__']
512	New.CleanUp.ReferenceOTU15882$$[u'k__Bacteria', u'p__Proteobacteria', u'c__Betaproteobacteria', u'o__Burkholderiales', u'f__Comamonadaceae']
513	New.CleanUp.ReferenceOTU21803$$[u'k__Bacteria', u'p__Actinobacteria', u'c__Actinobacteria', u'o__Actinomycetales', u'f__Sporichthyaceae', u'g__', u's__']
514	New.CleanUp.ReferenceOTU23698$$[u'k__Bacteria', u'p__Acidobacteria', u'c__Solibacteres', u'o__Solibacterales', u'f__Solibacteraceae', u'g__Candidatus Solibacter', u's__']
515	New.CleanUp.ReferenceOTU28505$$[u'k__Bacteria', u'p__Chloroflexi', u'c__Ellin6529', u'o__', u'f__', u'g__', u's__']
516	New.CleanUp.ReferenceOTU33486$$[u'k__Bacteria', u'p__Proteobacteria', u'c__Alphaproteobacteria', u'o__Rhizobiales', u'f__', u'g__', u's__']
517	New.CleanUp.ReferenceOTU40155$$[u'k__Bacteria', u'p__Planctomycetes', u'c__Phycisphaerae', u'o__WD2101', u'f__', u'g__', u's__']
518	New.CleanUp.ReferenceOTU42977$$[u'k__Bacteria', u'p__Actinobacteria', u'c__Acidimicrobiia', u'o__Acidimicrobiales', u'f__', u'g__', u's__']
519	New.CleanUp.ReferenceOTU43891$$[u'k__Bacteria', u'p__Gemmatimonadetes', u'c__Gemmatimonadetes', u'o__N1423WL', u'f__', u'g__', u's__']
520	New.CleanUp.ReferenceOTU44575$$[u'k__Bacteria', u'p__Proteobacteria', u'c__Deltaproteobacteria', u'o__Myxococcales']
521	New.CleanUp.ReferenceOTU50171$$[u'k__Bacteria', u'p__Proteobacteria', u'c__Betaproteobacteria', u'o__SC-I-84', u'f__', u'g__', u's__']
522	New.CleanUp.ReferenceOTU53570$$[u'k__Bacteria', u'p__Actinobacteria', u'c__Actinobacteria', u'o__Actinomycetales', u'f__Intrasporangiaceae']
523	New.CleanUp.ReferenceOTU60279$$[u'k__Bacteria', u'p__Armatimonadetes', u'c__[Fimbriimonadia]', u'o__[Fimbriimonadales]', u'f__[Fimbriimonadaceae]', u'g__Fimbriimonas', u's__']
524	New.CleanUp.ReferenceOTU60960$$[u'k__Bacteria', u'p__Proteobacteria', u'c__Alphaproteobacteria', u'o__Sphingomonadales', u'f__Sphingomonadaceae', u'g__Kaistobacter', u's__']
525	New.CleanUp.ReferenceOTU61708$$[u'k__Bacteria', u'p__Proteobacteria', u'c__Gammaproteobacteria', u'o__Xanthomonadales', u'f__Xanthomonadaceae', u'g__', u's__']
526	New.CleanUp.ReferenceOTU64581$$[u'k__Bacteria', u'p__Proteobacteria', u'c__Betaproteobacteria', u'o__Burkholderiales', u'f__Comamonadaceae', u'g__Acidovorax']
527	New.CleanUp.ReferenceOTU66806$$[u'k__Bacteria', u'p__Actinobacteria', u'c__Acidimicrobiia', u'o__Acidimicrobiales', u'f__EB1017', u'g__', u's__']
528	New.CleanUp.ReferenceOTU70363$$[u'k__Bacteria', u'p__Proteobacteria', u'c__Betaproteobacteria', u'o__Burkholderiales', u'f__Comamonadaceae']
529	New.CleanUp.ReferenceOTU75578$$[u'k__Bacteria', u'p__Verrucomicrobia', u'c__[Pedosphaerae]', u'o__[Pedosphaerales]', u'f__', u'g__', u's__']
530	New.CleanUp.ReferenceOTU76163$$[u'k__Bacteria', u'p__Verrucomicrobia', u'c__[Pedosphaerae]', u'o__[Pedosphaerales]', u'f__', u'g__', u's__']
531	New.CleanUp.ReferenceOTU78781$$[u'k__Bacteria', u'p__Chloroflexi', u'c__Thermomicrobia', u'o__JG30-KF-CM45', u'f__', u'g__', u's__']
532	New.CleanUp.ReferenceOTU79154$$[u'k__Bacteria', u'p__WS3', u'c__PRR-12', u'o__Sediment-1', u'f__PRR-10', u'g__', u's__']
533	New.CleanUp.ReferenceOTU81221$$[u'k__Bacteria', u'p__Proteobacteria', u'c__Deltaproteobacteria', u'o__Myxococcales']
534	New.CleanUp.ReferenceOTU84534$$[u'k__Bacteria', u'p__Proteobacteria', u'c__Deltaproteobacteria', u'o__Myxococcales']
535	New.CleanUp.ReferenceOTU93451$$[u'k__Bacteria', u'p__Proteobacteria', u'c__Alphaproteobacteria', u'o__Sphingomonadales', u'f__Sphingomonadaceae', u'g__Sphingobium', u's__']
536	New.CleanUp.ReferenceOTU94190$$[u'k__Bacteria', u'p__Bacteroidetes', u'c__[Saprospirae]', u'o__[Saprospirales]', u'f__Saprospiraceae', u'g__', u's__']
537	New.CleanUp.ReferenceOTU98507$$[u'k__Bacteria', u'p__Proteobacteria', u'c__Betaproteobacteria']
538	New.CleanUp.ReferenceOTU99634$$[u'k__Bacteria', u'p__Acidobacteria', u'c__[Chloracidobacteria]', u'o__RB41', u'f__Ellin6075', u'g__', u's__']
539	New.CleanUp.ReferenceOTU99744$$[u'k__Bacteria', u'p__Proteobacteria', u'c__Betaproteobacteria', u'o__Burkholderiales', u'f__Comamonadaceae']
540	New.CleanUp.ReferenceOTU100621$$[u'k__Bacteria', u'p__Planctomycetes', u'c__Phycisphaerae', u'o__Phycisphaerales', u'f__', u'g__', u's__']
541	New.CleanUp.ReferenceOTU100853$$[u'k__Bacteria', u'p__Proteobacteria', u'c__Alphaproteobacteria', u'o__Rhizobiales']
542	New.CleanUp.ReferenceOTU101279$$[u'k__Bacteria', u'p__Proteobacteria', u'c__Betaproteobacteria', u'o__Burkholderiales', u'f__Comamonadaceae']
543	New.CleanUp.ReferenceOTU103123$$[u'k__Bacteria', u'p__Acidobacteria', u'c__Acidobacteria-6', u'o__iii1-15', u'f__', u'g__', u's__']
544	New.CleanUp.ReferenceOTU108591$$[u'k__Bacteria', u'p__Planctomycetes', u'c__Planctomycetia', u'o__Planctomycetales', u'f__Planctomycetaceae', u'g__Planctomyces', u's__']
545	New.CleanUp.ReferenceOTU109366$$[u'k__Bacteria', u'p__Actinobacteria', u'c__Actinobacteria', u'o__Actinomycetales', u'f__Nocardioidaceae']
546	New.CleanUp.ReferenceOTU111902$$[u'k__Bacteria', u'p__Proteobacteria', u'c__Alphaproteobacteria', u'o__Sphingomonadales', u'f__Sphingomonadaceae', u'g__Sphingomonas', u's__wittichii']
547	New.CleanUp.ReferenceOTU112641$$[u'k__Bacteria', u'p__Proteobacteria', u'c__Betaproteobacteria', u'o__Burkholderiales', u'f__Comamonadaceae']
548	New.CleanUp.ReferenceOTU114836$$[u'k__Bacteria', u'p__Proteobacteria', u'c__Alphaproteobacteria', u'o__Rhodobacterales', u'f__Hyphomonadaceae', u'g__', u's__']
549	New.CleanUp.ReferenceOTU115775$$[u'k__Bacteria', u'p__Proteobacteria', u'c__Betaproteobacteria', u'o__Burkholderiales', u'f__Comamonadaceae']
550	New.CleanUp.ReferenceOTU117108$$[u'k__Bacteria', u'p__Proteobacteria', u'c__Deltaproteobacteria', u'o__Myxococcales']
551	New.CleanUp.ReferenceOTU117719$$[u'k__Bacteria', u'p__Proteobacteria', u'c__Gammaproteobacteria']
552	New.CleanUp.ReferenceOTU118177$$[u'k__Bacteria', u'p__Actinobacteria', u'c__Actinobacteria', u'o__Actinomycetales', u'f__Mycobacteriaceae', u'g__Mycobacterium', u's__']
553	New.CleanUp.ReferenceOTU118965$$[u'k__Bacteria', u'p__Chlorobi', u'c__', u'o__', u'f__', u'g__', u's__']
554	New.CleanUp.ReferenceOTU120449$$[u'k__Bacteria', u'p__Verrucomicrobia', u'c__Verrucomicrobiae', u'o__Verrucomicrobiales', u'f__Verrucomicrobiaceae', u'g__Luteolibacter', u's__']
555	New.CleanUp.ReferenceOTU125791$$[u'k__Bacteria', u'p__Proteobacteria', u'c__Alphaproteobacteria', u'o__Rhizobiales', u'f__Hyphomicrobiaceae', u'g__Hyphomicrobium']
556	New.CleanUp.ReferenceOTU126134$$[u'k__Bacteria', u'p__Actinobacteria', u'c__Acidimicrobiia', u'o__Acidimicrobiales', u'f__EB1017', u'g__', u's__']
557	New.CleanUp.ReferenceOTU136940$$[u'k__Bacteria', u'p__Proteobacteria', u'c__Alphaproteobacteria', u'o__Rhizobiales', u'f__', u'g__', u's__']
558	New.CleanUp.ReferenceOTU139339$$[u'k__Bacteria', u'p__Proteobacteria', u'c__Betaproteobacteria', u'o__Burkholderiales', u'f__Comamonadaceae', u'g__Ramlibacter', u's__']
559	New.CleanUp.ReferenceOTU145636$$[u'k__Bacteria', u'p__Acidobacteria', u'c__Acidobacteria-6', u'o__iii1-15', u'f__RB40', u'g__', u's__']
560	New.CleanUp.ReferenceOTU148535$$[u'k__Bacteria', u'p__Proteobacteria', u'c__Alphaproteobacteria']
561	New.CleanUp.ReferenceOTU150648$$[u'k__Bacteria', u'p__Proteobacteria', u'c__Alphaproteobacteria', u'o__Rhodospirillales', u'f__Acetobacteraceae', u'g__', u's__']
562	New.CleanUp.ReferenceOTU153354$$[u'k__Bacteria', u'p__Actinobacteria', u'c__Acidimicrobiia', u'o__Acidimicrobiales', u'f__', u'g__', u's__']
563	New.CleanUp.ReferenceOTU156538$$[u'k__Bacteria', u'p__Actinobacteria', u'c__Actinobacteria', u'o__Actinomycetales', u'f__Micromonosporaceae', u'g__Pilimelia', u's__']
564	New.CleanUp.ReferenceOTU157601$$[u'k__Bacteria', u'p__Proteobacteria', u'c__Deltaproteobacteria', u'o__Myxococcales', u'f__', u'g__', u's__']
565	New.CleanUp.ReferenceOTU162459$$[u'k__Bacteria', u'p__WS3', u'c__PRR-12', u'o__Sediment-1', u'f__', u'g__', u's__']
566	New.CleanUp.ReferenceOTU165807$$[u'k__Bacteria', u'p__Proteobacteria', u'c__Gammaproteobacteria', u'o__Xanthomonadales', u'f__Xanthomonadaceae', u'g__Thermomonas', u's__']
567	New.CleanUp.ReferenceOTU166208$$[u'k__Bacteria', u'p__Bacteroidetes', u'c__BME43', u'o__', u'f__', u'g__', u's__']
568	New.CleanUp.ReferenceOTU173932$$[u'k__Bacteria', u'p__Proteobacteria', u'c__Betaproteobacteria', u'o__IS-44', u'f__', u'g__', u's__']
569	New.CleanUp.ReferenceOTU174529$$[u'k__Bacteria', u'p__Proteobacteria', u'c__Gammaproteobacteria', u'o__Xanthomonadales', u'f__Sinobacteraceae', u'g__Steroidobacter', u's__']
570	New.CleanUp.ReferenceOTU176520$$[u'k__Bacteria', u'p__Proteobacteria', u'c__Deltaproteobacteria', u'o__Myxococcales', u'f__Haliangiaceae', u'g__', u's__']
571	New.CleanUp.ReferenceOTU176834$$[u'k__Bacteria', u'p__Chloroflexi', u'c__Anaerolineae', u'o__SBR1031', u'f__oc28', u'g__', u's__']
572	New.CleanUp.ReferenceOTU180971$$[u'k__Bacteria', u'p__Verrucomicrobia', u'c__[Spartobacteria]', u'o__[Chthoniobacterales]', u'f__[Chthoniobacteraceae]', u'g__DA101', u's__']
573	New.CleanUp.ReferenceOTU181542$$[u'k__Bacteria', u'p__Planctomycetes', u'c__Phycisphaerae', u'o__CCM11a', u'f__', u'g__', u's__']
574	New.CleanUp.ReferenceOTU186836$$[u'k__Bacteria', u'p__Verrucomicrobia', u'c__[Pedosphaerae]', u'o__[Pedosphaerales]', u'f__Ellin517', u'g__', u's__']
575	New.CleanUp.ReferenceOTU190827$$[u'k__Bacteria', u'p__Proteobacteria', u'c__Betaproteobacteria', u'o__Burkholderiales', u'f__Comamonadaceae']
576	New.CleanUp.ReferenceOTU193544$$[u'k__Bacteria', u'p__Proteobacteria', u'c__Gammaproteobacteria', u'o__Xanthomonadales', u'f__Xanthomonadaceae', u'g__', u's__']
577	New.CleanUp.ReferenceOTU195603$$[u'k__Bacteria', u'p__Verrucomicrobia', u'c__[Spartobacteria]', u'o__[Chthoniobacterales]', u'f__[Chthoniobacteraceae]', u'g__DA101', u's__']
578	New.CleanUp.ReferenceOTU196370$$[u'k__Bacteria', u'p__Proteobacteria', u'c__Deltaproteobacteria', u'o__Myxococcales', u'f__', u'g__', u's__']
579	New.CleanUp.ReferenceOTU202804$$[u'k__Bacteria', u'p__Planctomycetes', u'c__Planctomycetia', u'o__Pirellulales', u'f__Pirellulaceae', u'g__Pirellula', u's__']
580	New.CleanUp.ReferenceOTU206565$$[u'k__Bacteria', u'p__Actinobacteria', u'c__Thermoleophilia', u'o__Solirubrobacterales', u'f__Solirubrobacteraceae', u'g__', u's__']
581	New.CleanUp.ReferenceOTU209921$$[u'k__Bacteria', u'p__Proteobacteria', u'c__Betaproteobacteria', u'o__Burkholderiales', u'f__Comamonadaceae', u'g__Methylibium', u's__']
582	New.CleanUp.ReferenceOTU209964$$[u'k__Bacteria', u'p__Proteobacteria', u'c__Betaproteobacteria', u'o__Burkholderiales', u'f__Comamonadaceae']
583	New.CleanUp.ReferenceOTU210671$$[u'k__Bacteria', u'p__Proteobacteria', u'c__Betaproteobacteria', u'o__Burkholderiales', u'f__Comamonadaceae']
584	New.CleanUp.ReferenceOTU211113$$[u'k__Bacteria', u'p__Proteobacteria', u'c__Deltaproteobacteria', u'o__Myxococcales', u'f__', u'g__', u's__']
585	New.CleanUp.ReferenceOTU214398$$[u'k__Bacteria', u'p__Gemmatimonadetes', u'c__Gemmatimonadetes', u'o__', u'f__', u'g__', u's__']
586	New.CleanUp.ReferenceOTU215414$$[u'k__Bacteria', u'p__Acidobacteria', u'c__Acidobacteria-6', u'o__iii1-15', u'f__RB40', u'g__', u's__']
587	New.CleanUp.ReferenceOTU216659$$[u'k__Bacteria', u'p__OD1', u'c__ZB2', u'o__', u'f__', u'g__', u's__']
588	New.CleanUp.ReferenceOTU219052$$[u'k__Bacteria', u'p__Planctomycetes', u'c__Planctomycetia', u'o__Gemmatales', u'f__Gemmataceae', u'g__Gemmata', u's__']
589	New.CleanUp.ReferenceOTU220155$$[u'k__Bacteria', u'p__Gemmatimonadetes', u'c__Gemmatimonadetes', u'o__', u'f__', u'g__', u's__']
590	New.CleanUp.ReferenceOTU223367$$[u'k__Bacteria', u'p__Proteobacteria', u'c__Deltaproteobacteria', u'o__Myxococcales', u'f__Nannocystaceae', u'g__Plesiocystis', u's__']
591	New.CleanUp.ReferenceOTU223583$$[u'k__Bacteria', u'p__Proteobacteria', u'c__Alphaproteobacteria', u'o__Rhizobiales', u'f__', u'g__', u's__']
592	New.CleanUp.ReferenceOTU231139$$[u'k__Bacteria', u'p__Proteobacteria', u'c__Betaproteobacteria', u'o__Rhodocyclales', u'f__Rhodocyclaceae', u'g__Zoogloea', u's__']
593	New.CleanUp.ReferenceOTU232981$$[u'k__Bacteria', u'p__Acidobacteria', u'c__Acidobacteria-6', u'o__iii1-15', u'f__RB40', u'g__', u's__']
594	New.CleanUp.ReferenceOTU244979$$[u'k__Bacteria', u'p__Proteobacteria', u'c__Alphaproteobacteria', u'o__Rhizobiales', u'f__Hyphomicrobiaceae']
595	New.CleanUp.ReferenceOTU246159$$[u'k__Bacteria', u'p__Chloroflexi', u'c__Chloroflexi', u'o__Herpetosiphonales', u'f__', u'g__', u's__']
596	New.CleanUp.ReferenceOTU247014$$[u'k__Bacteria', u'p__Acidobacteria', u'c__Sva0725', u'o__Sva0725', u'f__', u'g__', u's__']
597	New.CleanUp.ReferenceOTU248206$$[u'k__Bacteria', u'p__Planctomycetes', u'c__C6', u'o__MVS-107', u'f__', u'g__', u's__']
598	New.CleanUp.ReferenceOTU253046$$[u'k__Bacteria', u'p__Chloroflexi', u'c__Ellin6529', u'o__', u'f__', u'g__', u's__']
599	New.CleanUp.ReferenceOTU255292$$[u'k__Bacteria', u'p__Proteobacteria', u'c__Betaproteobacteria', u'o__SC-I-84', u'f__', u'g__', u's__']
600	New.CleanUp.ReferenceOTU258505$$[u'k__Bacteria', u'p__Proteobacteria', u'c__Betaproteobacteria']
601	New.CleanUp.ReferenceOTU258763$$[u'k__Bacteria', u'p__Proteobacteria', u'c__Betaproteobacteria', u'o__', u'f__', u'g__', u's__']
602	New.CleanUp.ReferenceOTU262231$$[u'k__Bacteria', u'p__Acidobacteria', u'c__Sva0725', u'o__Sva0725', u'f__', u'g__', u's__']
603	New.CleanUp.ReferenceOTU262678$$[u'k__Bacteria', u'p__Actinobacteria', u'c__Acidimicrobiia', u'o__Acidimicrobiales', u'f__EB1017', u'g__', u's__']
604	New.CleanUp.ReferenceOTU264602$$[u'k__Bacteria', u'p__Proteobacteria', u'c__Deltaproteobacteria', u'o__Myxococcales', u'f__Haliangiaceae', u'g__', u's__']
605	New.CleanUp.ReferenceOTU266516$$[u'k__Bacteria', u'p__Firmicutes', u'c__Bacilli', u'o__Bacillales', u'f__Bacillaceae', u'g__Bacillus', u's__flexus']
606	New.CleanUp.ReferenceOTU269955$$[u'k__Bacteria', u'p__OD1', u'c__ZB2', u'o__', u'f__', u'g__', u's__']
607	New.CleanUp.ReferenceOTU275414$$[u'k__Bacteria', u'p__Actinobacteria', u'c__Thermoleophilia', u'o__Gaiellales', u'f__Gaiellaceae', u'g__', u's__']
608	New.CleanUp.ReferenceOTU276541$$[u'k__Bacteria', u'p__Verrucomicrobia', u'c__Verrucomicrobiae', u'o__Verrucomicrobiales', u'f__Verrucomicrobiaceae', u'g__', u's__']
609	New.CleanUp.ReferenceOTU281026$$[u'k__Bacteria', u'p__Planctomycetes', u'c__Planctomycetia', u'o__Gemmatales', u'f__Gemmataceae', u'g__Gemmata', u's__']
610	New.CleanUp.ReferenceOTU281739$$[u'k__Bacteria', u'p__Planctomycetes', u'c__Planctomycetia', u'o__Planctomycetales', u'f__Planctomycetaceae', u'g__Planctomyces', u's__']
611	New.CleanUp.ReferenceOTU282616$$[u'k__Bacteria', u'p__Proteobacteria', u'c__Gammaproteobacteria', u'o__Alteromonadales', u'f__211ds20', u'g__', u's__']
612	New.CleanUp.ReferenceOTU285169$$[u'k__Bacteria', u'p__Proteobacteria', u'c__Deltaproteobacteria', u'o__NB1-j', u'f__', u'g__', u's__']
613	New.CleanUp.ReferenceOTU285610$$[u'k__Bacteria', u'p__Planctomycetes', u'c__Planctomycetia', u'o__Gemmatales', u'f__Gemmataceae', u'g__Gemmata', u's__']
614	New.CleanUp.ReferenceOTU295687$$[u'k__Bacteria', u'p__OD1', u'c__ZB2', u'o__', u'f__', u'g__', u's__']
615	New.CleanUp.ReferenceOTU306041$$[u'k__Bacteria', u'p__Proteobacteria', u'c__Deltaproteobacteria', u'o__Myxococcales', u'f__OM27', u'g__', u's__']
616	New.CleanUp.ReferenceOTU309217$$[u'k__Bacteria', u'p__OD1', u'c__ZB2', u'o__', u'f__', u'g__', u's__']
617	New.CleanUp.ReferenceOTU309542$$[u'k__Bacteria', u'p__Proteobacteria', u'c__Alphaproteobacteria', u'o__Rhodobacterales', u'f__Rhodobacteraceae', u'g__Rhodobacter', u's__']
618	New.CleanUp.ReferenceOTU310282$$[u'k__Bacteria', u'p__Proteobacteria', u'c__Betaproteobacteria', u'o__Burkholderiales', u'f__Comamonadaceae']
619	New.CleanUp.ReferenceOTU313277$$[u'k__Bacteria', u'p__Planctomycetes', u'c__Planctomycetia', u'o__Pirellulales', u'f__Pirellulaceae', u'g__', u's__']
620	New.CleanUp.ReferenceOTU315726$$[u'k__Bacteria', u'p__Chloroflexi', u'c__Ellin6529', u'o__', u'f__', u'g__', u's__']
621	New.CleanUp.ReferenceOTU318868$$[u'k__Bacteria', u'p__Actinobacteria', u'c__Acidimicrobiia', u'o__Acidimicrobiales', u'f__', u'g__', u's__']
622	New.CleanUp.ReferenceOTU321545$$[u'k__Bacteria', u'p__Proteobacteria', u'c__Alphaproteobacteria', u'o__Rhizobiales', u'f__Phyllobacteriaceae', u'g__Mesorhizobium', u's__']
623	New.CleanUp.ReferenceOTU321872$$[u'k__Bacteria', u'p__Proteobacteria', u'c__Deltaproteobacteria', u'o__Myxococcales', u'f__', u'g__', u's__']
624	New.CleanUp.ReferenceOTU327894$$[u'k__Bacteria', u'p__Acidobacteria', u'c__Acidobacteria-6', u'o__iii1-15', u'f__mb2424', u'g__', u's__']
625	New.CleanUp.ReferenceOTU328520$$[u'k__Bacteria', u'p__Proteobacteria', u'c__Alphaproteobacteria', u'o__Rhodobacterales', u'f__Hyphomonadaceae', u'g__', u's__']
626	New.CleanUp.ReferenceOTU331831$$[u'k__Bacteria', u'p__Proteobacteria', u'c__Alphaproteobacteria']
627	New.CleanUp.ReferenceOTU332433$$[u'k__Bacteria', u'p__Proteobacteria', u'c__Betaproteobacteria', u'o__Burkholderiales', u'f__Comamonadaceae']
628	New.CleanUp.ReferenceOTU332762$$[u'k__Bacteria', u'p__Armatimonadetes', u'c__[Fimbriimonadia]', u'o__[Fimbriimonadales]', u'f__[Fimbriimonadaceae]']
629	New.CleanUp.ReferenceOTU335737$$[u'k__Bacteria', u'p__Proteobacteria', u'c__Alphaproteobacteria', u'o__Rhizobiales']
630	New.CleanUp.ReferenceOTU336417$$[u'k__Bacteria', u'p__Bacteroidetes', u'c__[Saprospirae]', u'o__[Saprospirales]', u'f__Chitinophagaceae', u'g__', u's__']
631	New.CleanUp.ReferenceOTU337346$$[u'k__Bacteria', u'p__Verrucomicrobia', u'c__[Pedosphaerae]', u'o__[Pedosphaerales]', u'f__', u'g__', u's__']
632	New.CleanUp.ReferenceOTU339307$$[u'k__Bacteria', u'p__Actinobacteria', u'c__Thermoleophilia', u'o__Gaiellales', u'f__Gaiellaceae', u'g__', u's__']
633	New.CleanUp.ReferenceOTU344364$$[u'k__Bacteria', u'p__Proteobacteria', u'c__Alphaproteobacteria', u'o__Rhodospirillales', u'f__Rhodospirillaceae', u'g__', u's__']
634	New.CleanUp.ReferenceOTU346671$$[u'k__Bacteria', u'p__Proteobacteria', u'c__Betaproteobacteria', u'o__Burkholderiales', u'f__Comamonadaceae']
635	New.CleanUp.ReferenceOTU346849$$[u'k__Bacteria', u'p__Verrucomicrobia', u'c__[Pedosphaerae]', u'o__[Pedosphaerales]', u'f__Ellin517', u'g__', u's__']
636	New.CleanUp.ReferenceOTU352113$$[u'k__Bacteria', u'p__Planctomycetes', u'c__Phycisphaerae', u'o__Phycisphaerales', u'f__', u'g__', u's__']
637	New.CleanUp.ReferenceOTU356089$$[u'k__Bacteria', u'p__Acidobacteria', u'c__Acidobacteria-6', u'o__iii1-15', u'f__RB40', u'g__', u's__']
638	New.CleanUp.ReferenceOTU359946$$[u'k__Bacteria', u'p__Proteobacteria', u'c__Alphaproteobacteria', u'o__Rhodospirillales', u'f__Rhodospirillaceae', u'g__', u's__']
639	New.CleanUp.ReferenceOTU362654$$[u'k__Bacteria', u'p__Proteobacteria', u'c__Deltaproteobacteria', u'o__Myxococcales', u'f__', u'g__', u's__']
640	New.CleanUp.ReferenceOTU363917$$[u'k__Bacteria', u'p__Proteobacteria', u'c__Deltaproteobacteria', u'o__Myxococcales', u'f__', u'g__', u's__']
641	New.CleanUp.ReferenceOTU366887$$[u'k__Bacteria', u'p__Proteobacteria', u'c__Alphaproteobacteria', u'o__Rhizobiales', u'f__', u'g__', u's__']
642	New.CleanUp.ReferenceOTU370865$$[u'k__Bacteria', u'p__Proteobacteria', u'c__Betaproteobacteria', u'o__Ellin6067', u'f__', u'g__', u's__']
643	New.CleanUp.ReferenceOTU370991$$[u'k__Bacteria', u'p__Proteobacteria', u'c__Alphaproteobacteria']
644	New.CleanUp.ReferenceOTU379518$$[u'k__Bacteria', u'p__Actinobacteria', u'c__Acidimicrobiia', u'o__Acidimicrobiales']
645	New.CleanUp.ReferenceOTU383789$$[u'k__Bacteria', u'p__Chloroflexi', u'c__Ellin6529', u'o__', u'f__', u'g__', u's__']
646	New.CleanUp.ReferenceOTU387598$$[u'k__Bacteria', u'p__Proteobacteria', u'c__Alphaproteobacteria', u'o__Rhodospirillales', u'f__Acetobacteraceae', u'g__', u's__']
647	New.CleanUp.ReferenceOTU389193$$[u'k__Bacteria', u'p__Proteobacteria', u'c__Deltaproteobacteria', u'o__Desulfovibrionales', u'f__Desulfovibrionaceae', u'g__Desulfovibrio', u's__putealis']
648	New.CleanUp.ReferenceOTU391543$$[u'k__Bacteria', u'p__Verrucomicrobia', u'c__Opitutae', u'o__Opitutales', u'f__Opitutaceae', u'g__Opitutus', u's__']
649	New.CleanUp.ReferenceOTU392140$$[u'k__Bacteria', u'p__Gemmatimonadetes', u'c__Gemmatimonadetes', u'o__Gemmatimonadales', u'f__Ellin5301', u'g__', u's__']
650	New.CleanUp.ReferenceOTU392429$$[u'k__Bacteria', u'p__Proteobacteria', u'c__Betaproteobacteria', u'o__SC-I-84', u'f__', u'g__', u's__']
651	New.CleanUp.ReferenceOTU394474$$[u'k__Bacteria', u'p__Acidobacteria', u'c__Acidobacteria-6', u'o__iii1-15', u'f__', u'g__', u's__']
652	New.CleanUp.ReferenceOTU394568$$[u'k__Bacteria', u'p__Proteobacteria', u'c__Deltaproteobacteria', u'o__Desulfuromonadales', u'f__Geobacteraceae', u'g__Geobacter', u's__']
653	New.CleanUp.ReferenceOTU395010$$[u'k__Bacteria', u'p__Actinobacteria', u'c__Actinobacteria', u'o__Actinomycetales', u'f__Kineosporiaceae', u'g__', u's__']
654	New.CleanUp.ReferenceOTU395578$$[u'k__Bacteria', u'p__Actinobacteria', u'c__Thermoleophilia', u'o__Gaiellales', u'f__', u'g__', u's__']
655	New.CleanUp.ReferenceOTU398727$$[u'k__Bacteria', u'p__OD1', u'c__ZB2', u'o__', u'f__', u'g__', u's__']
656	New.CleanUp.ReferenceOTU399274$$[u'k__Bacteria', u'p__Acidobacteria', u'c__[Chloracidobacteria]', u'o__DS-100', u'f__', u'g__', u's__']
657	New.CleanUp.ReferenceOTU399295$$[u'k__Bacteria', u'p__Fibrobacteres', u'c__Fibrobacteria', u'o__258ds10', u'f__', u'g__', u's__']
658	New.CleanUp.ReferenceOTU406388$$[u'k__Bacteria', u'p__Proteobacteria', u'c__Alphaproteobacteria', u'o__Rhizobiales']
659	New.CleanUp.ReferenceOTU409215$$[u'k__Bacteria', u'p__Proteobacteria', u'c__Betaproteobacteria', u'o__Burkholderiales', u'f__Comamonadaceae', u'g__Methylibium']
660	New.CleanUp.ReferenceOTU413279$$[u'k__Bacteria', u'p__Proteobacteria', u'c__Deltaproteobacteria', u'o__Desulfuromonadales', u'f__Geobacteraceae', u'g__Geobacter', u's__']
661	New.CleanUp.ReferenceOTU414634$$[u'k__Bacteria', u'p__Proteobacteria', u'c__Betaproteobacteria', u'o__Burkholderiales', u'f__Comamonadaceae', u'g__Methylibium']
662	New.CleanUp.ReferenceOTU415740$$[u'k__Bacteria', u'p__Proteobacteria', u'c__Betaproteobacteria', u'o__Burkholderiales', u'f__Comamonadaceae', u'g__Methylibium']
663	New.CleanUp.ReferenceOTU419425$$[u'k__Bacteria', u'p__Proteobacteria', u'c__Gammaproteobacteria', u'o__Xanthomonadales', u'f__Sinobacteraceae', u'g__', u's__']
664	New.CleanUp.ReferenceOTU419955$$[u'k__Bacteria', u'p__Planctomycetes', u'c__Planctomycetia', u'o__Gemmatales', u'f__Gemmataceae', u'g__Gemmata', u's__']
665	New.CleanUp.ReferenceOTU420347$$[u'k__Bacteria', u'p__Planctomycetes', u'c__Phycisphaerae', u'o__WD2101', u'f__', u'g__', u's__']
666	New.CleanUp.ReferenceOTU420846$$[u'k__Bacteria', u'p__Proteobacteria', u'c__Betaproteobacteria', u'o__Rhodocyclales', u'f__Rhodocyclaceae']
667	New.CleanUp.ReferenceOTU421530$$[u'k__Bacteria', u'p__Planctomycetes', u'c__Planctomycetia', u'o__Pirellulales', u'f__Pirellulaceae', u'g__A17', u's__']
668	New.CleanUp.ReferenceOTU422018$$[u'k__Bacteria', u'p__Bacteroidetes', u'c__Sphingobacteriia', u'o__Sphingobacteriales', u'f__', u'g__', u's__']
669	New.CleanUp.ReferenceOTU422567$$[u'k__Bacteria', u'p__Proteobacteria', u'c__Alphaproteobacteria', u'o__Rhodospirillales', u'f__Rhodospirillaceae', u'g__', u's__']
670	New.CleanUp.ReferenceOTU423912$$[u'k__Bacteria', u'p__Proteobacteria', u'c__Deltaproteobacteria', u'o__Myxococcales', u'f__', u'g__', u's__']
671	New.CleanUp.ReferenceOTU425625$$[u'k__Bacteria', u'p__Planctomycetes', u'c__Phycisphaerae', u'o__Phycisphaerales', u'f__', u'g__', u's__']
672	New.CleanUp.ReferenceOTU426669$$[u'k__Bacteria', u'p__Actinobacteria', u'c__MB-A2-108', u'o__0319-7L14', u'f__', u'g__', u's__']
673	New.CleanUp.ReferenceOTU431600$$[u'k__Bacteria', u'p__Proteobacteria', u'c__Betaproteobacteria', u'o__Burkholderiales', u'f__Comamonadaceae', u'g__Leptothrix', u's__']
674	New.CleanUp.ReferenceOTU431946$$[u'k__Bacteria', u'p__Proteobacteria', u'c__Gammaproteobacteria', u'o__Xanthomonadales', u'f__Xanthomonadaceae', u'g__Thermomonas', u's__']
675	New.CleanUp.ReferenceOTU434598$$[u'k__Bacteria', u'p__Bacteroidetes', u'c__[Saprospirae]', u'o__[Saprospirales]', u'f__Chitinophagaceae']
676	New.CleanUp.ReferenceOTU435274$$[u'k__Bacteria', u'p__Acidobacteria', u'c__Acidobacteria-6', u'o__CCU21', u'f__', u'g__', u's__']
677	New.CleanUp.ReferenceOTU437223$$[u'k__Bacteria', u'p__Planctomycetes', u'c__C6', u'o__d113', u'f__', u'g__', u's__']
678	New.CleanUp.ReferenceOTU438842$$[u'k__Bacteria', u'p__Planctomycetes', u'c__Planctomycetia', u'o__Planctomycetales', u'f__Planctomycetaceae', u'g__Planctomyces', u's__']
679	New.CleanUp.ReferenceOTU445122$$[u'k__Bacteria', u'p__Actinobacteria', u'c__Acidimicrobiia', u'o__Acidimicrobiales', u'f__', u'g__', u's__']
680	New.CleanUp.ReferenceOTU449380$$[u'k__Bacteria', u'p__Bacteroidetes', u'c__Cytophagia', u'o__Cytophagales', u'f__Cytophagaceae', u'g__', u's__']
681	New.CleanUp.ReferenceOTU459106$$[u'k__Bacteria', u'p__Proteobacteria', u'c__Gammaproteobacteria', u'o__Xanthomonadales', u'f__Xanthomonadaceae']
682	New.CleanUp.ReferenceOTU460836$$[u'k__Bacteria', u'p__Planctomycetes', u'c__Planctomycetia', u'o__Gemmatales', u'f__Gemmataceae', u'g__', u's__']
683	New.CleanUp.ReferenceOTU462516$$[u'k__Bacteria', u'p__Proteobacteria', u'c__Betaproteobacteria', u'o__Burkholderiales', u'f__Comamonadaceae']
684	New.CleanUp.ReferenceOTU462563$$[u'k__Bacteria', u'p__Bacteroidetes', u'c__Cytophagia', u'o__Cytophagales', u'f__Cytophagaceae', u'g__', u's__']
685	New.CleanUp.ReferenceOTU464814$$[u'k__Bacteria', u'p__Proteobacteria', u'c__Alphaproteobacteria', u'o__Rhizobiales', u'f__Rhizobiaceae']
686	New.CleanUp.ReferenceOTU471628$$[u'k__Bacteria', u'p__Acidobacteria', u'c__Sva0725', u'o__Sva0725', u'f__', u'g__', u's__']
687	New.CleanUp.ReferenceOTU475884$$[u'k__Bacteria', u'p__Chloroflexi', u'c__Ellin6529', u'o__', u'f__', u'g__', u's__']
688	New.CleanUp.ReferenceOTU475925$$[u'k__Bacteria', u'p__Acidobacteria', u'c__[Chloracidobacteria]', u'o__RB41', u'f__Ellin6075', u'g__', u's__']
689	New.CleanUp.ReferenceOTU479927$$[u'k__Bacteria', u'p__Proteobacteria', u'c__Alphaproteobacteria', u'o__Rhizobiales', u'f__Hyphomicrobiaceae', u'g__Rhodoplanes', u's__']
690	New.CleanUp.ReferenceOTU480137$$[u'k__Bacteria', u'p__Proteobacteria', u'c__Betaproteobacteria', u'o__Burkholderiales', u'f__Comamonadaceae', u'g__Rubrivivax', u's__']
691	New.CleanUp.ReferenceOTU481704$$[u'k__Bacteria', u'p__Proteobacteria', u'c__Deltaproteobacteria', u'o__Myxococcales', u'f__', u'g__', u's__']
692	New.CleanUp.ReferenceOTU483056$$[u'k__Bacteria', u'p__Proteobacteria', u'c__Deltaproteobacteria']
693	New.CleanUp.ReferenceOTU489180$$[u'k__Bacteria', u'p__Proteobacteria', u'c__Deltaproteobacteria', u'o__Myxococcales']
694	New.CleanUp.ReferenceOTU492552$$[u'k__Bacteria', u'p__Proteobacteria', u'c__Deltaproteobacteria', u'o__Desulfovibrionales', u'f__Desulfovibrionaceae', u'g__Desulfovibrio', u's__putealis']
695	New.CleanUp.ReferenceOTU497311$$[u'k__Bacteria', u'p__Proteobacteria', u'c__Betaproteobacteria', u'o__Ellin6067', u'f__', u'g__', u's__']
696	New.CleanUp.ReferenceOTU499608$$[u'k__Bacteria', u'p__Proteobacteria', u'c__Betaproteobacteria', u'o__Rhodocyclales', u'f__Rhodocyclaceae']
697	New.CleanUp.ReferenceOTU501961$$[u'k__Bacteria', u'p__Chloroflexi', u'c__Anaerolineae', u'o__CFB-26', u'f__', u'g__', u's__']
698	New.CleanUp.ReferenceOTU502813$$[u'k__Bacteria', u'p__Acidobacteria', u'c__Acidobacteria-6', u'o__iii1-15', u'f__mb2424', u'g__', u's__']
699	New.CleanUp.ReferenceOTU503152$$[u'k__Bacteria', u'p__Proteobacteria', u'c__Betaproteobacteria', u'o__Burkholderiales', u'f__Comamonadaceae']
700	New.CleanUp.ReferenceOTU504502$$[u'k__Bacteria', u'p__Proteobacteria', u'c__Deltaproteobacteria', u'o__Syntrophobacterales', u'f__Syntrophobacteraceae', u'g__', u's__']
701	New.CleanUp.ReferenceOTU505702$$[u'k__Bacteria', u'p__Chloroflexi', u'c__S085', u'o__', u'f__', u'g__', u's__']
702	New.CleanUp.ReferenceOTU514891$$[u'k__Bacteria', u'p__Gemmatimonadetes', u'c__Gemmatimonadetes', u'o__N1423WL', u'f__', u'g__', u's__']
703	New.CleanUp.ReferenceOTU517095$$[u'k__Bacteria', u'p__Fibrobacteres', u'c__Fibrobacteria', u'o__258ds10', u'f__', u'g__', u's__']
704	New.CleanUp.ReferenceOTU517690$$[u'k__Bacteria', u'p__Verrucomicrobia', u'c__[Pedosphaerae]', u'o__[Pedosphaerales]', u'f__', u'g__', u's__']
705	New.CleanUp.ReferenceOTU517835$$[u'k__Bacteria', u'p__Proteobacteria', u'c__Alphaproteobacteria', u'o__Rhodobacterales', u'f__Rhodobacteraceae']
706	New.CleanUp.ReferenceOTU524379$$[u'k__Bacteria', u'p__Proteobacteria', u'c__Alphaproteobacteria', u'o__Rhizobiales']
707	New.CleanUp.ReferenceOTU527236$$[u'k__Bacteria', u'p__Actinobacteria', u'c__Actinobacteria', u'o__Actinomycetales', u'f__Micromonosporaceae', u'g__', u's__']
708	New.CleanUp.ReferenceOTU528938$$[u'k__Bacteria', u'p__Bacteroidetes', u'c__[Saprospirae]', u'o__[Saprospirales]', u'f__Chitinophagaceae', u'g__Sediminibacterium', u's__']
709	New.CleanUp.ReferenceOTU529025$$[u'k__Bacteria', u'p__Proteobacteria', u'c__Betaproteobacteria', u'o__Burkholderiales', u'f__Comamonadaceae']
710	New.CleanUp.ReferenceOTU530826$$[u'k__Bacteria', u'p__Proteobacteria', u'c__Alphaproteobacteria', u'o__Rhizobiales']
711	New.CleanUp.ReferenceOTU532456$$[u'k__Bacteria', u'p__Planctomycetes', u'c__Planctomycetia', u'o__Pirellulales', u'f__Pirellulaceae', u'g__Pirellula', u's__']
712	New.CleanUp.ReferenceOTU532891$$[u'k__Bacteria', u'p__Proteobacteria', u'c__Deltaproteobacteria', u'o__NB1-j', u'f__JTB38', u'g__', u's__']
713	New.CleanUp.ReferenceOTU533574$$[u'k__Bacteria', u'p__Bacteroidetes']
714	New.CleanUp.ReferenceOTU536259$$[u'k__Bacteria', u'p__Actinobacteria', u'c__Thermoleophilia', u'o__Solirubrobacterales', u'f__Patulibacteraceae', u'g__', u's__']
715	New.CleanUp.ReferenceOTU538275$$[u'k__Bacteria', u'p__Proteobacteria', u'c__Alphaproteobacteria', u'o__Sphingomonadales', u'f__Sphingomonadaceae']
716	New.CleanUp.ReferenceOTU540581$$[u'k__Bacteria', u'p__Acidobacteria', u'c__Solibacteres', u'o__Solibacterales', u'f__', u'g__', u's__']
717	New.CleanUp.ReferenceOTU543255$$[u'k__Bacteria', u'p__Proteobacteria', u'c__Deltaproteobacteria', u'o__Desulfuromonadales', u'f__Geobacteraceae', u'g__Geobacter', u's__']
718	New.CleanUp.ReferenceOTU549211$$[u'k__Bacteria', u'p__Verrucomicrobia', u'c__[Pedosphaerae]', u'o__[Pedosphaerales]', u'f__auto67_4W', u'g__', u's__']
719	New.CleanUp.ReferenceOTU555824$$[u'k__Bacteria', u'p__Planctomycetes', u'c__OM190', u'o__agg27', u'f__', u'g__', u's__']
720	New.CleanUp.ReferenceOTU558264$$[u'k__Bacteria', u'p__Actinobacteria', u'c__Acidimicrobiia', u'o__Acidimicrobiales', u'f__C111', u'g__', u's__']
721	New.CleanUp.ReferenceOTU559410$$[u'k__Bacteria', u'p__Proteobacteria', u'c__Alphaproteobacteria', u'o__Rhodospirillales', u'f__Acetobacteraceae', u'g__', u's__']
722	New.CleanUp.ReferenceOTU565593$$[u'k__Bacteria', u'p__WS3', u'c__PRR-12', u'o__Sediment-1', u'f__', u'g__', u's__']
723	New.CleanUp.ReferenceOTU565847$$[u'k__Bacteria', u'p__Gemmatimonadetes', u'c__Gemmatimonadetes', u'o__Gemmatimonadales', u'f__', u'g__', u's__']
724	New.CleanUp.ReferenceOTU566766$$[u'k__Bacteria', u'p__Proteobacteria', u'c__Alphaproteobacteria', u'o__Rhizobiales', u'f__', u'g__', u's__']
725	New.CleanUp.ReferenceOTU570971$$[u'k__Bacteria', u'p__Proteobacteria', u'c__Deltaproteobacteria', u'o__Myxococcales', u'f__Nannocystaceae', u'g__Nannocystis', u's__exedens']
726	New.CleanUp.ReferenceOTU571675$$[u'k__Bacteria', u'p__Proteobacteria', u'c__Alphaproteobacteria', u'o__Rhizobiales', u'f__Bradyrhizobiaceae']
727	New.CleanUp.ReferenceOTU575738$$[u'k__Bacteria', u'p__Verrucomicrobia', u'c__[Pedosphaerae]', u'o__[Pedosphaerales]']
728	New.CleanUp.ReferenceOTU577337$$[u'k__Bacteria', u'p__Proteobacteria', u'c__Betaproteobacteria', u'o__Burkholderiales', u'f__Comamonadaceae']
729	New.CleanUp.ReferenceOTU578345$$[u'k__Bacteria', u'p__Proteobacteria', u'c__Deltaproteobacteria', u'o__Desulfuromonadales', u'f__Geobacteraceae', u'g__Geobacter', u's__']
730	New.CleanUp.ReferenceOTU579631$$[u'k__Bacteria', u'p__Acidobacteria', u'c__Acidobacteria-6', u'o__iii1-15', u'f__RB40', u'g__', u's__']
731	New.CleanUp.ReferenceOTU581564$$[u'k__Bacteria', u'p__Acidobacteria', u'c__Sva0725', u'o__Sva0725', u'f__', u'g__', u's__']
732	New.CleanUp.ReferenceOTU582812$$[u'k__Bacteria', u'p__Proteobacteria', u'c__Gammaproteobacteria', u'o__Xanthomonadales', u'f__Xanthomonadaceae']
733	New.CleanUp.ReferenceOTU597667$$[u'k__Bacteria', u'p__Chloroflexi', u'c__Chloroflexi', u'o__[Roseiflexales]', u'f__[Kouleothrixaceae]', u'g__', u's__']
734	New.CleanUp.ReferenceOTU601845$$[u'k__Bacteria', u'p__Actinobacteria', u'c__Thermoleophilia', u'o__Gaiellales', u'f__Gaiellaceae', u'g__', u's__']
735	New.CleanUp.ReferenceOTU603991$$[u'k__Bacteria', u'p__Verrucomicrobia', u'c__[Pedosphaerae]', u'o__[Pedosphaerales]', u'f__Ellin517', u'g__', u's__']
736	New.CleanUp.ReferenceOTU605296$$[u'k__Bacteria', u'p__Proteobacteria', u'c__Betaproteobacteria', u'o__Burkholderiales', u'f__Comamonadaceae']
737	New.CleanUp.ReferenceOTU607410$$[u'k__Bacteria', u'p__OD1', u'c__ZB2', u'o__', u'f__', u'g__', u's__']
738	New.CleanUp.ReferenceOTU611409$$[u'k__Bacteria', u'p__Proteobacteria', u'c__Gammaproteobacteria', u'o__Xanthomonadales', u'f__Sinobacteraceae', u'g__', u's__']
739	New.CleanUp.ReferenceOTU616696$$[u'k__Bacteria', u'p__Acidobacteria', u'c__iii1-8', u'o__DS-18', u'f__', u'g__', u's__']
740	New.CleanUp.ReferenceOTU616746$$[u'k__Bacteria', u'p__Proteobacteria', u'c__Deltaproteobacteria', u'o__Desulfobacterales', u'f__Desulfobulbaceae', u'g__Desulfobulbus', u's__']
741	New.CleanUp.ReferenceOTU627713$$[u'k__Bacteria', u'p__Proteobacteria', u'c__Deltaproteobacteria', u'o__Myxococcales', u'f__OM27', u'g__', u's__']
742	New.CleanUp.ReferenceOTU628094$$[u'k__Bacteria', u'p__Proteobacteria', u'c__Deltaproteobacteria', u'o__Myxococcales', u'f__', u'g__', u's__']
743	New.CleanUp.ReferenceOTU631918$$[u'k__Bacteria', u'p__Actinobacteria', u'c__Acidimicrobiia', u'o__Acidimicrobiales', u'f__', u'g__', u's__']
744	New.CleanUp.ReferenceOTU633369$$[u'k__Bacteria', u'p__Chloroflexi', u'c__Anaerolineae', u'o__Caldilineales', u'f__Caldilineaceae', u'g__', u's__']
745	New.CleanUp.ReferenceOTU633430$$[u'k__Bacteria', u'p__Proteobacteria', u'c__Betaproteobacteria', u'o__Rhodocyclales', u'f__Rhodocyclaceae']
746	New.CleanUp.ReferenceOTU639526$$[u'k__Bacteria', u'p__Proteobacteria', u'c__Alphaproteobacteria', u'o__Rhizobiales', u'f__Bradyrhizobiaceae']
747	New.CleanUp.ReferenceOTU641010$$[u'k__Bacteria', u'p__OD1', u'c__ZB2', u'o__', u'f__', u'g__', u's__']
748	New.CleanUp.ReferenceOTU645789$$[u'k__Bacteria', u'p__Proteobacteria', u'c__Alphaproteobacteria', u'o__Rhizobiales']
749	New.CleanUp.ReferenceOTU646008$$[u'k__Bacteria', u'p__Proteobacteria', u'c__Alphaproteobacteria', u'o__Sphingomonadales', u'f__Sphingomonadaceae', u'g__Kaistobacter', u's__']
750	New.CleanUp.ReferenceOTU648396$$[u'k__Bacteria', u'p__Acidobacteria', u'c__[Chloracidobacteria]', u'o__DS-100', u'f__', u'g__', u's__']
751	New.CleanUp.ReferenceOTU648817$$[u'k__Bacteria', u'p__Verrucomicrobia', u'c__[Spartobacteria]', u'o__[Chthoniobacterales]', u'f__[Chthoniobacteraceae]', u'g__DA101', u's__']
752	New.CleanUp.ReferenceOTU652771$$[u'k__Bacteria', u'p__OD1', u'c__ZB2', u'o__', u'f__', u'g__', u's__']
753	New.CleanUp.ReferenceOTU653227$$[u'k__Bacteria', u'p__Proteobacteria', u'c__Gammaproteobacteria', u'o__Alteromonadales', u'f__211ds20', u'g__', u's__']
754	New.CleanUp.ReferenceOTU657213$$[u'k__Bacteria', u'p__Verrucomicrobia', u'c__[Pedosphaerae]', u'o__[Pedosphaerales]', u'f__', u'g__', u's__']
755	New.CleanUp.ReferenceOTU659532$$[u'k__Bacteria', u'p__Planctomycetes', u'c__Phycisphaerae', u'o__WD2101', u'f__', u'g__', u's__']
756	New.CleanUp.ReferenceOTU659620$$[u'k__Bacteria', u'p__Planctomycetes', u'c__vadinHA49', u'o__DH61', u'f__', u'g__', u's__']
757	New.CleanUp.ReferenceOTU664912$$[u'k__Bacteria', u'p__Proteobacteria', u'c__Deltaproteobacteria']
758	New.CleanUp.ReferenceOTU664957$$[u'k__Bacteria', u'p__Proteobacteria', u'c__Betaproteobacteria', u'o__Burkholderiales', u'f__Oxalobacteraceae']
759	New.CleanUp.ReferenceOTU666251$$[u'k__Bacteria', u'p__Proteobacteria', u'c__Deltaproteobacteria', u'o__Desulfuromonadales']
760	New.CleanUp.ReferenceOTU667307$$[u'k__Bacteria', u'p__Proteobacteria', u'c__Betaproteobacteria', u'o__Rhodocyclales', u'f__Rhodocyclaceae']
761	New.CleanUp.ReferenceOTU672443$$[u'k__Bacteria', u'p__Proteobacteria', u'c__Betaproteobacteria', u'o__SC-I-84', u'f__', u'g__', u's__']
762	New.CleanUp.ReferenceOTU673737$$[u'k__Bacteria', u'p__Actinobacteria', u'c__Acidimicrobiia', u'o__Acidimicrobiales', u'f__', u'g__', u's__']
763	New.CleanUp.ReferenceOTU674282$$[u'k__Bacteria', u'p__Proteobacteria', u'c__Gammaproteobacteria', u'o__Xanthomonadales', u'f__Sinobacteraceae', u'g__', u's__']
764	New.CleanUp.ReferenceOTU675119$$[u'k__Bacteria', u'p__Chloroflexi', u'c__Chloroflexi', u'o__[Roseiflexales]', u'f__[Kouleothrixaceae]', u'g__', u's__']
765	New.CleanUp.ReferenceOTU677266$$[u'k__Bacteria', u'p__OD1', u'c__ZB2', u'o__', u'f__', u'g__', u's__']
766	New.CleanUp.ReferenceOTU681162$$[u'k__Bacteria', u'p__Chloroflexi', u'c__Ellin6529', u'o__', u'f__', u'g__', u's__']
767	New.CleanUp.ReferenceOTU687585$$[u'k__Bacteria', u'p__Gemmatimonadetes', u'c__Gemm-1', u'o__', u'f__', u'g__', u's__']
768	New.CleanUp.ReferenceOTU687966$$[u'k__Bacteria', u'p__Proteobacteria', u'c__Betaproteobacteria', u'o__SC-I-84', u'f__', u'g__', u's__']
769	New.CleanUp.ReferenceOTU693370$$[u'k__Bacteria', u'p__Proteobacteria', u'c__Betaproteobacteria', u'o__Burkholderiales', u'f__Comamonadaceae']
770	New.CleanUp.ReferenceOTU693743$$[u'k__Bacteria', u'p__Proteobacteria', u'c__Gammaproteobacteria', u'o__Xanthomonadales', u'f__Sinobacteraceae', u'g__', u's__']
771	New.CleanUp.ReferenceOTU697122$$[u'k__Bacteria', u'p__Proteobacteria', u'c__Betaproteobacteria', u'o__', u'f__', u'g__', u's__']
772	New.CleanUp.ReferenceOTU700364$$[u'k__Bacteria', u'p__Acidobacteria', u'c__Sva0725', u'o__Sva0725', u'f__', u'g__', u's__']
773	New.CleanUp.ReferenceOTU700715$$[u'k__Bacteria', u'p__Proteobacteria', u'c__Deltaproteobacteria', u'o__Myxococcales', u'f__', u'g__', u's__']
774	New.CleanUp.ReferenceOTU700843$$[u'k__Bacteria', u'p__Chloroflexi', u'c__Anaerolineae', u'o__SBR1031', u'f__A4b', u'g__', u's__']
775	New.CleanUp.ReferenceOTU706768$$[u'k__Bacteria', u'p__Proteobacteria', u'c__Betaproteobacteria', u'o__Burkholderiales', u'f__Comamonadaceae']
776	New.CleanUp.ReferenceOTU712078$$[u'k__Bacteria', u'p__Proteobacteria', u'c__Betaproteobacteria', u'o__Rhodocyclales', u'f__Rhodocyclaceae', u'g__Dechloromonas', u's__']
777	New.CleanUp.ReferenceOTU716421$$[u'k__Bacteria', u'p__Chloroflexi', u'c__S085', u'o__', u'f__', u'g__', u's__']
778	New.CleanUp.ReferenceOTU719104$$[u'k__Bacteria', u'p__Proteobacteria', u'c__Betaproteobacteria', u'o__SC-I-84', u'f__', u'g__', u's__']
779	New.CleanUp.ReferenceOTU720265$$[u'k__Bacteria', u'p__WS3', u'c__PRR-12', u'o__wb1_H11', u'f__', u'g__', u's__']
780	New.CleanUp.ReferenceOTU723476$$[u'k__Bacteria', u'p__Proteobacteria', u'c__Betaproteobacteria', u'o__Burkholderiales', u'f__Comamonadaceae']
781	New.CleanUp.ReferenceOTU724801$$[u'k__Bacteria', u'p__Proteobacteria', u'c__Betaproteobacteria', u'o__SC-I-84', u'f__', u'g__', u's__']
782	New.CleanUp.ReferenceOTU728059$$[u'k__Bacteria', u'p__Proteobacteria', u'c__Gammaproteobacteria', u'o__', u'f__', u'g__', u's__']
783	New.CleanUp.ReferenceOTU739171$$[u'k__Bacteria', u'p__Proteobacteria', u'c__Betaproteobacteria', u'o__Burkholderiales', u'f__Oxalobacteraceae', u'g__', u's__']
784	New.CleanUp.ReferenceOTU740641$$[u'k__Bacteria', u'p__Verrucomicrobia', u'c__[Pedosphaerae]', u'o__[Pedosphaerales]']
785	New.CleanUp.ReferenceOTU742793$$[u'k__Bacteria', u'p__Proteobacteria', u'c__Betaproteobacteria', u'o__Burkholderiales', u'f__Burkholderiaceae']
786	New.CleanUp.ReferenceOTU743235$$[u'k__Bacteria', u'p__Actinobacteria', u'c__Actinobacteria', u'o__Actinomycetales', u'f__Nocardioidaceae', u'g__Aeromicrobium', u's__']
787	New.CleanUp.ReferenceOTU744089$$[u'k__Bacteria', u'p__Actinobacteria', u'c__MB-A2-108', u'o__0319-7L14', u'f__', u'g__', u's__']
788	New.CleanUp.ReferenceOTU747095$$[u'k__Bacteria', u'p__Proteobacteria', u'c__Gammaproteobacteria', u'o__Xanthomonadales', u'f__Xanthomonadaceae', u'g__', u's__']
789	New.CleanUp.ReferenceOTU747484$$[u'k__Bacteria', u'p__Actinobacteria', u'c__Acidimicrobiia', u'o__Acidimicrobiales', u'f__', u'g__', u's__']
790	New.CleanUp.ReferenceOTU751584$$[u'k__Bacteria', u'p__Gemmatimonadetes', u'c__Gemmatimonadetes', u'o__', u'f__', u'g__', u's__']
791	New.CleanUp.ReferenceOTU753857$$[u'k__Bacteria', u'p__Proteobacteria', u'c__Alphaproteobacteria', u'o__Rhodobacterales', u'f__Rhodobacteraceae', u'g__Rubellimicrobium', u's__']
792	New.CleanUp.ReferenceOTU754850$$[u'k__Bacteria', u'p__OD1', u'c__ZB2', u'o__', u'f__', u'g__', u's__']
793	New.CleanUp.ReferenceOTU756208$$[u'k__Bacteria', u'p__Acidobacteria', u'c__Holophagae', u'o__Holophagales', u'f__Holophagaceae', u'g__Geothrix', u's__']
794	765676$$[u'k__Bacteria', u'p__Proteobacteria', u'c__Alphaproteobacteria', u'o__Rhizobiales', u'f__Rhodobiaceae', u'g__Afifella', u's__']
795	223441$$[u'k__Bacteria', u'p__Actinobacteria', u'c__Acidimicrobiia', u'o__Acidimicrobiales']
796	698417$$[u'k__Bacteria', u'p__Acidobacteria', u'c__Acidobacteria-6', u'o__iii1-15', u'f__', u'g__', u's__']
797	4358255$$[u'k__Bacteria', u'p__Proteobacteria', u'c__Deltaproteobacteria', u'o__Myxococcales']
798	112045$$[u'k__Bacteria', u'p__Actinobacteria', u'c__Thermoleophilia', u'o__Solirubrobacterales', u'f__Solirubrobacteraceae']
799	1105085$$[u'k__Bacteria', u'p__Proteobacteria', u'c__Alphaproteobacteria', u'o__Caulobacterales', u'f__Caulobacteraceae', u'g__Asticcacaulis', u's__biprosthecium']
800	210722$$[u'k__Bacteria', u'p__Proteobacteria', u'c__Alphaproteobacteria', u'o__Rhizobiales', u'f__Hyphomicrobiaceae', u'g__Rhodoplanes', u's__']
801	558911$$[u'k__Bacteria', u'p__Actinobacteria', u'c__Actinobacteria', u'o__Actinomycetales', u'f__Nocardioidaceae', u'g__Kribbella', u's__']
802	3922904$$[u'k__Bacteria', u'p__Acidobacteria', u'c__Acidobacteria-6', u'o__iii1-15', u'f__', u'g__', u's__']
803	4387303$$[u'k__Bacteria', u'p__Actinobacteria', u'c__Actinobacteria', u'o__Actinomycetales', u'f__Streptomycetaceae']
804	4409930$$[u'k__Bacteria', u'p__Acidobacteria', u'c__Acidobacteria-6', u'o__iii1-15', u'f__', u'g__', u's__']
805	4366199$$[u'k__Bacteria', u'p__Proteobacteria', u'c__Alphaproteobacteria', u'o__Rhizobiales']
806	4348417$$[u'k__Bacteria', u'p__Acidobacteria', u'c__Acidobacteria-6', u'o__iii1-15', u'f__', u'g__', u's__']
807	111748$$[u'k__Bacteria', u'p__Gemmatimonadetes', u'c__Gemmatimonadetes', u'o__Gemmatimonadales', u'f__Ellin5301', u'g__', u's__']
808	311035$$[u'k__Bacteria', u'p__Actinobacteria', u'c__Thermoleophilia', u'o__Gaiellales', u'f__Gaiellaceae', u'g__', u's__']
809	578951$$[u'k__Bacteria', u'p__Gemmatimonadetes', u'c__Gemmatimonadetes', u'o__Gemmatimonadales', u'f__Gemmatimonadaceae', u'g__Gemmatimonas', u's__']
810	222768$$[u'k__Bacteria', u'p__Proteobacteria', u'c__Alphaproteobacteria', u'o__Ellin329', u'f__', u'g__', u's__']
811	4356931$$[u'k__Bacteria', u'p__Acidobacteria', u'c__Solibacteres', u'o__Solibacterales', u'f__', u'g__', u's__']
812	810096$$[u'k__Bacteria', u'p__Proteobacteria', u'c__Alphaproteobacteria', u'o__Sphingomonadales', u'f__Sphingomonadaceae', u'g__Sphingomonas', u's__']
813	527397$$[u'k__Bacteria', u'p__Proteobacteria', u'c__Gammaproteobacteria', u'o__Xanthomonadales', u'f__Sinobacteraceae', u'g__', u's__']
814	555571$$[u'k__Bacteria', u'p__Planctomycetes', u'c__Phycisphaerae', u'o__WD2101', u'f__', u'g__', u's__']
815	1146264$$[u'k__Bacteria', u'p__Proteobacteria', u'c__Gammaproteobacteria', u'o__Xanthomonadales', u'f__Xanthomonadaceae', u'g__', u's__']
816	224900$$[u'k__Bacteria', u'p__Proteobacteria', u'c__Betaproteobacteria', u'o__Ellin6067', u'f__', u'g__', u's__']
817	4302554$$[u'k__Bacteria', u'p__Actinobacteria', u'c__Thermoleophilia', u'o__Gaiellales', u'f__Gaiellaceae', u'g__', u's__']
818	4294451$$[u'k__Bacteria', u'p__Proteobacteria', u'c__Deltaproteobacteria', u'o__Desulfuromonadales', u'f__Geobacteraceae', u'g__Geobacter', u's__']
819	873887$$[u'k__Bacteria', u'p__Actinobacteria', u'c__Thermoleophilia', u'o__Solirubrobacterales', u'f__Solirubrobacteraceae', u'g__', u's__']
820	4401333$$[u'k__Bacteria', u'p__Proteobacteria', u'c__Deltaproteobacteria', u'o__Myxococcales', u'f__Haliangiaceae', u'g__', u's__']
821	1962755$$[u'k__Bacteria', u'p__Proteobacteria', u'c__Deltaproteobacteria', u'o__Syntrophobacterales', u'f__Syntrophobacteraceae', u'g__', u's__']
822	565750$$[u'k__Bacteria', u'p__Actinobacteria', u'c__Acidimicrobiia', u'o__Acidimicrobiales', u'f__Iamiaceae', u'g__Iamia', u's__']
823	4434780$$[u'k__Bacteria', u'p__Acidobacteria', u'c__Acidobacteria-6', u'o__iii1-15', u'f__', u'g__', u's__']
824	3189157$$[u'k__Bacteria', u'p__Actinobacteria', u'c__MB-A2-108', u'o__0319-7L14', u'f__', u'g__', u's__']
825	3072386$$[u'k__Bacteria', u'p__Proteobacteria', u'c__Alphaproteobacteria', u'o__Rhizobiales', u'f__', u'g__', u's__']
826	750187$$[u'k__Bacteria', u'p__Actinobacteria', u'c__Actinobacteria', u'o__Actinomycetales', u'f__Streptomycetaceae', u'g__Streptomyces']
827	12056$$[u'k__Bacteria', u'p__Actinobacteria', u'c__Actinobacteria', u'o__Actinomycetales', u'f__Thermomonosporaceae', u'g__Actinomadura', u's__vinacea']
828	153594$$[u'k__Bacteria', u'p__Actinobacteria', u'c__Actinobacteria']
829	4337833$$[u'k__Bacteria', u'p__Planctomycetes', u'c__Planctomycetia', u'o__Pirellulales', u'f__Pirellulaceae', u'g__A17', u's__']
830	254103$$[u'k__Bacteria', u'p__Actinobacteria', u'c__Thermoleophilia', u'o__Gaiellales', u'f__Gaiellaceae', u'g__', u's__']
831	133306$$[u'k__Bacteria', u'p__Actinobacteria', u'c__Actinobacteria', u'o__Actinomycetales', u'f__Nocardioidaceae', u'g__', u's__']
832	727008$$[u'k__Bacteria', u'p__Actinobacteria', u'c__Acidimicrobiia', u'o__Acidimicrobiales', u'f__', u'g__', u's__']
833	204108$$[u'k__Bacteria', u'p__Gemmatimonadetes', u'c__Gemm-1', u'o__', u'f__', u'g__', u's__']
834	123077$$[u'k__Bacteria', u'p__Actinobacteria', u'c__Thermoleophilia', u'o__Gaiellales', u'f__Gaiellaceae', u'g__', u's__']
835	927367$$[u'k__Bacteria', u'p__Actinobacteria', u'c__Thermoleophilia', u'o__Solirubrobacterales']
836	4109984$$[u'k__Bacteria', u'p__Chloroflexi', u'c__Anaerolineae', u'o__SBR1031', u'f__A4b', u'g__', u's__']
837	904631$$[u'k__Bacteria', u'p__Actinobacteria', u'c__Acidimicrobiia', u'o__Acidimicrobiales', u'f__', u'g__', u's__']
838	1126651$$[u'k__Bacteria', u'p__Proteobacteria', u'c__Alphaproteobacteria', u'o__Sphingomonadales', u'f__Sphingomonadaceae', u'g__Kaistobacter', u's__']
839	3802893$$[u'k__Bacteria', u'p__Proteobacteria', u'c__Betaproteobacteria', u'o__MND1', u'f__', u'g__', u's__']
840	223743$$[u'k__Bacteria', u'p__Actinobacteria', u'c__Thermoleophilia', u'o__Solirubrobacterales', u'f__', u'g__', u's__']
841	211678$$[u'k__Bacteria', u'p__Acidobacteria', u'c__Acidobacteria-6', u'o__iii1-15', u'f__', u'g__', u's__']
842	133467$$[u'k__Bacteria', u'p__Actinobacteria', u'c__Actinobacteria', u'o__Actinomycetales', u'f__Intrasporangiaceae']
843	964559$$[u'k__Bacteria', u'p__Proteobacteria', u'c__Alphaproteobacteria', u'o__Rhizobiales', u'f__Hyphomicrobiaceae', u'g__Rhodoplanes', u's__']
844	48487$$[u'k__Bacteria', u'p__Proteobacteria', u'c__Deltaproteobacteria', u'o__Myxococcales']
845	143386$$[u'k__Bacteria', u'p__Proteobacteria', u'c__Alphaproteobacteria', u'o__Sphingomonadales', u'f__Sphingomonadaceae', u'g__Kaistobacter', u's__']
846	4479035$$[u'k__Bacteria', u'p__Actinobacteria', u'c__Thermoleophilia', u'o__Solirubrobacterales', u'f__', u'g__', u's__']
847	549954$$[u'k__Bacteria', u'p__Chloroflexi', u'c__Thermomicrobia', u'o__JG30-KF-CM45', u'f__', u'g__', u's__']
848	4051670$$[u'k__Bacteria', u'p__Proteobacteria', u'c__Deltaproteobacteria', u'o__Myxococcales', u'f__', u'g__', u's__']
849	244494$$[u'k__Bacteria', u'p__Actinobacteria', u'c__Actinobacteria', u'o__Actinomycetales', u'f__Pseudonocardiaceae', u'g__Pseudonocardia', u's__']
850	3334375$$[u'k__Bacteria', u'p__Actinobacteria', u'c__Thermoleophilia', u'o__Gaiellales', u'f__Gaiellaceae', u'g__', u's__']
851	245124$$[u'k__Bacteria', u'p__Nitrospirae', u'c__Nitrospira', u'o__Nitrospirales', u'f__0319-6A21', u'g__', u's__']
852	114396$$[u'k__Bacteria', u'p__Proteobacteria', u'c__Alphaproteobacteria', u'o__Rhizobiales', u'f__Hyphomicrobiaceae', u'g__Rhodoplanes', u's__']
853	361233$$[u'k__Bacteria', u'p__Proteobacteria', u'c__Gammaproteobacteria', u'o__Xanthomonadales', u'f__Xanthomonadaceae', u'g__Lysobacter', u's__']
854	181641$$[u'k__Bacteria', u'p__Proteobacteria', u'c__Alphaproteobacteria', u'o__Rhodospirillales', u'f__Rhodospirillaceae', u'g__Inquilinus', u's__limosus']
855	12799$$[u'k__Bacteria', u'p__Actinobacteria', u'c__Actinobacteria', u'o__Actinomycetales', u'f__Nocardioidaceae']
856	4440613$$[u'k__Bacteria', u'p__Proteobacteria', u'c__Deltaproteobacteria', u'o__', u'f__', u'g__', u's__']
857	509881$$[u'k__Bacteria', u'p__Actinobacteria', u'c__Thermoleophilia', u'o__Solirubrobacterales', u'f__', u'g__', u's__']
858	208645$$[u'k__Bacteria', u'p__Proteobacteria', u'c__Betaproteobacteria', u'o__MND1', u'f__', u'g__', u's__']
859	1000876$$[u'k__Bacteria', u'p__Actinobacteria', u'c__Actinobacteria', u'o__Actinomycetales', u'f__Nocardioidaceae', u'g__Nocardioides', u's__']
860	4342107$$[u'k__Bacteria', u'p__Proteobacteria', u'c__Alphaproteobacteria', u'o__Rhizobiales', u'f__Hyphomicrobiaceae', u'g__Rhodoplanes', u's__']
861	4483077$$[u'k__Bacteria', u'p__Proteobacteria', u'c__Alphaproteobacteria', u'o__Sphingomonadales', u'f__Sphingomonadaceae', u'g__Kaistobacter', u's__']
862	3486915$$[u'k__Bacteria', u'p__Proteobacteria', u'c__Alphaproteobacteria', u'o__Rhizobiales']
863	257322$$[u'k__Bacteria', u'p__Actinobacteria', u'c__Acidimicrobiia', u'o__Acidimicrobiales']
864	208009$$[u'k__Bacteria', u'p__Proteobacteria', u'c__Betaproteobacteria', u'o__SC-I-84', u'f__', u'g__', u's__']
865	4364714$$[u'k__Bacteria', u'p__Proteobacteria', u'c__Betaproteobacteria', u'o__Ellin6067', u'f__', u'g__', u's__']
866	351849$$[u'k__Bacteria', u'p__Proteobacteria', u'c__Alphaproteobacteria', u'o__Rhizobiales', u'f__Rhizobiaceae']
867	1128929$$[u'k__Bacteria', u'p__Planctomycetes', u'c__Pla4', u'o__', u'f__', u'g__', u's__']
868	113935$$[u'k__Bacteria', u'p__Actinobacteria', u'c__Actinobacteria', u'o__Actinomycetales', u'f__Micromonosporaceae', u'g__Pilimelia', u's__']
869	252012$$[u'k__Bacteria', u'p__Proteobacteria', u'c__Gammaproteobacteria', u'o__Xanthomonadales', u'f__Sinobacteraceae', u'g__', u's__']
870	2471299$$[u'k__Bacteria', u'p__Proteobacteria', u'c__Alphaproteobacteria']
871	305915$$[u'k__Bacteria', u'p__Proteobacteria', u'c__Betaproteobacteria', u'o__Burkholderiales', u'f__Comamonadaceae', u'g__Rubrivivax', u's__']
872	582921$$[u'k__Bacteria', u'p__Proteobacteria', u'c__Alphaproteobacteria', u'o__Sphingomonadales', u'f__Sphingomonadaceae', u'g__Sphingomonas', u's__']
873	1637278$$[u'k__Bacteria', u'p__Proteobacteria', u'c__Alphaproteobacteria', u'o__Rhizobiales', u'f__Hyphomicrobiaceae', u'g__Rhodoplanes', u's__']
874	4336686$$[u'k__Bacteria', u'p__Actinobacteria', u'c__Actinobacteria', u'o__Actinomycetales', u'f__Streptomycetaceae']
875	4437180$$[u'k__Bacteria', u'p__Planctomycetes', u'c__OM190', u'o__agg27', u'f__', u'g__', u's__']
876	93865$$[u'k__Bacteria', u'p__Acidobacteria', u'c__Acidobacteria-6', u'o__iii1-15', u'f__', u'g__', u's__']
877	112949$$[u'k__Bacteria', u'p__Chloroflexi', u'c__TK10', u'o__AKYG885', u'f__Dolo_23', u'g__', u's__']
878	313245$$[u'k__Bacteria', u'p__Acidobacteria', u'c__Acidobacteria-6', u'o__iii1-15', u'f__', u'g__', u's__']
879	247758$$[u'k__Bacteria', u'p__Actinobacteria', u'c__Actinobacteria', u'o__Actinomycetales', u'f__Nocardioidaceae', u'g__Kribbella', u's__']
880	805487$$[u'k__Bacteria', u'p__Actinobacteria', u'c__Actinobacteria', u'o__Actinomycetales', u'f__Streptomycetaceae', u'g__Streptomyces']
881	242829$$[u'k__Bacteria', u'p__Proteobacteria', u'c__Alphaproteobacteria', u'o__Caulobacterales', u'f__Caulobacteraceae', u'g__Phenylobacterium', u's__']
882	912372$$[u'k__Bacteria', u'p__Gemmatimonadetes', u'c__Gemmatimonadetes', u'o__Ellin5290', u'f__', u'g__', u's__']
883	114587$$[u'k__Bacteria', u'p__Actinobacteria', u'c__Actinobacteria', u'o__Actinomycetales', u'f__Pseudonocardiaceae', u'g__Pseudonocardia', u's__']
884	113004$$[u'k__Bacteria', u'p__Gemmatimonadetes', u'c__Gemmatimonadetes', u'o__Gemmatimonadales', u'f__Ellin5301', u'g__', u's__']
885	543366$$[u'k__Bacteria', u'p__Planctomycetes', u'c__Phycisphaerae', u'o__WD2101', u'f__', u'g__', u's__']
886	3691868$$[u'k__Bacteria', u'p__Acidobacteria', u'c__[Chloracidobacteria]', u'o__PK29', u'f__', u'g__', u's__']
887	810126$$[u'k__Bacteria', u'p__Proteobacteria', u'c__Alphaproteobacteria']
888	955576$$[u'k__Bacteria', u'p__Proteobacteria', u'c__Alphaproteobacteria', u'o__Rhodospirillales', u'f__', u'g__', u's__']
889	822776$$[u'k__Bacteria', u'p__Proteobacteria', u'c__Betaproteobacteria', u'o__Burkholderiales', u'f__Oxalobacteraceae', u'g__Massilia']
890	212676$$[u'k__Bacteria', u'p__Acidobacteria', u'c__Acidobacteria-6', u'o__iii1-15', u'f__', u'g__', u's__']
891	150180$$[u'k__Bacteria', u'p__Proteobacteria', u'c__Alphaproteobacteria', u'o__Rhizobiales', u'f__Phyllobacteriaceae']
892	1139973$$[u'k__Bacteria', u'p__Proteobacteria', u'c__Gammaproteobacteria', u'o__Xanthomonadales', u'f__Xanthomonadaceae', u'g__Rhodanobacter']
893	250328$$[u'k__Bacteria', u'p__Planctomycetes', u'c__Planctomycetia', u'o__Pirellulales', u'f__Pirellulaceae', u'g__', u's__']
894	890516$$[u'k__Bacteria', u'p__Actinobacteria', u'c__Actinobacteria', u'o__Actinomycetales']
895	1109633$$[u'k__Bacteria', u'p__Acidobacteria', u'c__Solibacteres', u'o__Solibacterales', u'f__', u'g__', u's__']
896	216839$$[u'k__Bacteria', u'p__Chloroflexi', u'c__TK10', u'o__AKYG885', u'f__Dolo_23', u'g__', u's__']
897	630818$$[u'k__Bacteria', u'p__Actinobacteria', u'c__Acidimicrobiia', u'o__Acidimicrobiales', u'f__EB1017', u'g__', u's__']
898	240838$$[u'k__Bacteria', u'p__Bacteroidetes', u'c__[Saprospirae]', u'o__[Saprospirales]', u'f__Chitinophagaceae', u'g__', u's__']
899	564690$$[u'k__Bacteria', u'p__Proteobacteria', u'c__Alphaproteobacteria', u'o__Rhodospirillales', u'f__Acetobacteraceae', u'g__', u's__']
900	4380399$$[u'k__Bacteria', u'p__Proteobacteria', u'c__Betaproteobacteria', u'o__MND1', u'f__', u'g__', u's__']
901	256612$$[u'k__Bacteria', u'p__Proteobacteria', u'c__Alphaproteobacteria', u'o__Rhizobiales', u'f__Hyphomicrobiaceae']
902	4405718$$[u'k__Bacteria', u'p__Acidobacteria', u'c__Acidobacteria-6', u'o__CCU21', u'f__', u'g__', u's__']
903	106297$$[u'k__Bacteria', u'p__Chloroflexi', u'c__TK10', u'o__B07_WMSP1', u'f__', u'g__', u's__']
904	4451937$$[u'k__Bacteria', u'p__Proteobacteria', u'c__Alphaproteobacteria', u'o__Rhizobiales']
905	250967$$[u'k__Bacteria', u'p__Proteobacteria', u'c__Deltaproteobacteria', u'o__Myxococcales']
906	143210$$[u'k__Bacteria', u'p__Proteobacteria', u'c__Betaproteobacteria', u'o__Burkholderiales', u'f__Comamonadaceae', u'g__Ramlibacter', u's__']
907	208959$$[u'k__Bacteria', u'p__Proteobacteria', u'c__Alphaproteobacteria', u'o__Rhizobiales']
908	777827$$[u'k__Bacteria', u'p__Bacteroidetes', u'c__Flavobacteriia', u'o__Flavobacteriales', u'f__Cryomorphaceae', u'g__', u's__']
909	244241$$[u'k__Bacteria', u'p__Proteobacteria', u'c__Alphaproteobacteria', u'o__Rhodospirillales']
910	4440462$$[u'k__Bacteria', u'p__Actinobacteria', u'c__MB-A2-108', u'o__0319-7L14', u'f__', u'g__', u's__']
911	726955$$[u'k__Bacteria', u'p__Actinobacteria', u'c__Actinobacteria', u'o__Actinomycetales']
912	279355$$[u'k__Bacteria', u'p__Planctomycetes', u'c__Planctomycetia', u'o__Gemmatales', u'f__Gemmataceae', u'g__', u's__']
913	4434910$$[u'k__Bacteria', u'p__Actinobacteria', u'c__Acidimicrobiia', u'o__Acidimicrobiales', u'f__', u'g__', u's__']
914	883548$$[u'k__Bacteria', u'p__Proteobacteria', u'c__Gammaproteobacteria', u'o__Xanthomonadales', u'f__Sinobacteraceae', u'g__', u's__']
915	1110625$$[u'k__Bacteria', u'p__Actinobacteria', u'c__Thermoleophilia', u'o__Solirubrobacterales', u'f__', u'g__', u's__']
916	4024062$$[u'k__Bacteria', u'p__Acidobacteria', u'c__Acidobacteria-6', u'o__iii1-15', u'f__', u'g__', u's__']
917	221791$$[u'k__Bacteria', u'p__Acidobacteria', u'c__iii1-8', u'o__32-20', u'f__', u'g__', u's__']
918	801276$$[u'k__Bacteria', u'p__Proteobacteria', u'c__Gammaproteobacteria', u'o__Xanthomonadales', u'f__Xanthomonadaceae', u'g__Thermomonas', u's__']
919	3329863$$[u'k__Bacteria', u'p__Acidobacteria', u'c__Acidobacteria-6', u'o__CCU21', u'f__', u'g__', u's__']
920	252937$$[u'k__Bacteria', u'p__Acidobacteria', u'c__BPC102', u'o__MVS-40', u'f__', u'g__', u's__']
921	1897510$$[u'k__Bacteria', u'p__Proteobacteria', u'c__Deltaproteobacteria', u'o__Myxococcales', u'f__Haliangiaceae', u'g__', u's__']
922	1137749$$[u'k__Bacteria', u'p__Actinobacteria', u'c__Actinobacteria', u'o__Actinomycetales', u'f__Micromonosporaceae', u'g__', u's__']
923	1052559$$[u'k__Bacteria', u'p__Proteobacteria', u'c__Alphaproteobacteria', u'o__Sphingomonadales', u'f__Sphingomonadaceae']
924	2115777$$[u'k__Bacteria', u'p__Actinobacteria', u'c__Actinobacteria', u'o__Actinomycetales', u'f__Streptomycetaceae']
925	832652$$[u'k__Bacteria', u'p__Actinobacteria', u'c__Actinobacteria', u'o__Actinomycetales', u'f__Intrasporangiaceae']
926	364805$$[u'k__Bacteria', u'p__Actinobacteria', u'c__Actinobacteria', u'o__Actinomycetales', u'f__Geodermatophilaceae', u'g__', u's__']
927	297615$$[u'k__Bacteria', u'p__Actinobacteria', u'c__Acidimicrobiia', u'o__Acidimicrobiales', u'f__EB1017', u'g__', u's__']
928	4442419$$[u'k__Bacteria', u'p__Firmicutes', u'c__Bacilli', u'o__Bacillales', u'f__Bacillaceae', u'g__Bacillus']
929	222209$$[u'k__Bacteria', u'p__Proteobacteria', u'c__Alphaproteobacteria', u'o__Rhizobiales', u'f__Bradyrhizobiaceae']
930	1100123$$[u'k__Bacteria', u'p__Actinobacteria', u'c__Thermoleophilia', u'o__Solirubrobacterales', u'f__Conexibacteraceae', u'g__', u's__']
931	1134925$$[u'k__Bacteria', u'p__Bacteroidetes', u'c__Cytophagia', u'o__Cytophagales', u'f__Cytophagaceae', u'g__', u's__']
932	4139697$$[u'k__Bacteria', u'p__Proteobacteria', u'c__Alphaproteobacteria', u'o__Rhizobiales', u'f__Hyphomicrobiaceae', u'g__Rhodoplanes', u's__']
933	4467260$$[u'k__Bacteria', u'p__Acidobacteria', u'c__Acidobacteria-6', u'o__iii1-15', u'f__RB40', u'g__', u's__']
934	210633$$[u'k__Bacteria', u'p__Proteobacteria', u'c__Alphaproteobacteria', u'o__Rhizobiales', u'f__Hyphomicrobiaceae', u'g__Rhodoplanes', u's__']
935	4467262$$[u'k__Bacteria', u'p__Acidobacteria', u'c__Acidobacteria-5', u'o__', u'f__', u'g__', u's__']
936	30991$$[u'k__Bacteria', u'p__Proteobacteria', u'c__Deltaproteobacteria', u'o__Myxococcales', u'f__Haliangiaceae', u'g__', u's__']
937	314978$$[u'k__Bacteria', u'p__Acidobacteria', u'c__[Chloracidobacteria]', u'o__PK29', u'f__', u'g__', u's__']
938	594397$$[u'k__Bacteria', u'p__Acidobacteria', u'c__Solibacteres', u'o__Solibacterales', u'f__', u'g__', u's__']
939	1106796$$[u'k__Bacteria', u'p__Bacteroidetes', u'c__Cytophagia', u'o__Cytophagales', u'f__Cytophagaceae', u'g__', u's__']
940	113190$$[u'k__Bacteria', u'p__Actinobacteria', u'c__Acidimicrobiia', u'o__Acidimicrobiales']
941	723100$$[u'k__Bacteria', u'p__Proteobacteria', u'c__Alphaproteobacteria', u'o__Rhizobiales', u'f__Hyphomicrobiaceae', u'g__Rhodoplanes', u's__']
942	207912$$[u'k__Bacteria', u'p__Actinobacteria', u'c__Acidimicrobiia', u'o__Acidimicrobiales', u'f__EB1017', u'g__', u's__']
943	354337$$[u'k__Bacteria', u'p__Acidobacteria', u'c__Acidobacteria-5', u'o__', u'f__', u'g__', u's__']
944	154482$$[u'k__Bacteria', u'p__Firmicutes', u'c__Bacilli', u'o__Bacillales', u'f__Bacillaceae', u'g__Bacillus']
945	4419173$$[u'k__Bacteria', u'p__Acidobacteria', u'c__[Chloracidobacteria]', u'o__DS-100', u'f__', u'g__', u's__']
946	946945$$[u'k__Bacteria', u'p__Actinobacteria', u'c__Actinobacteria', u'o__Actinomycetales', u'f__Mycobacteriaceae', u'g__Mycobacterium', u's__']
947	957360$$[u'k__Bacteria', u'p__Actinobacteria', u'c__Thermoleophilia', u'o__Gaiellales', u'f__Gaiellaceae', u'g__', u's__']
948	2132323$$[u'k__Bacteria', u'p__Proteobacteria', u'c__Alphaproteobacteria', u'o__Rhizobiales']
949	1040325$$[u'k__Bacteria', u'p__Proteobacteria', u'c__Alphaproteobacteria', u'o__Rhizobiales', u'f__Methylobacteriaceae']
950	4393921$$[u'k__Bacteria', u'p__Actinobacteria', u'c__Thermoleophilia', u'o__Gaiellales', u'f__Gaiellaceae', u'g__', u's__']
951	4393923$$[u'k__Bacteria', u'p__Proteobacteria', u'c__Deltaproteobacteria', u'o__Syntrophobacterales', u'f__Syntrophobacteraceae', u'g__', u's__']
952	4370648$$[u'k__Bacteria', u'p__Proteobacteria', u'c__Gammaproteobacteria', u'o__Xanthomonadales', u'f__Xanthomonadaceae', u'g__', u's__']
953	4463224$$[u'k__Bacteria', u'p__Firmicutes', u'c__Bacilli', u'o__Bacillales', u'f__Bacillaceae', u'g__Bacillus']
954	691190$$[u'k__Bacteria', u'p__Proteobacteria', u'c__Alphaproteobacteria', u'o__', u'f__', u'g__', u's__']
955	1616779$$[u'k__Bacteria', u'p__Acidobacteria', u'c__iii1-8', u'o__DS-18', u'f__', u'g__', u's__']
956	780076$$[u'k__Bacteria', u'p__Proteobacteria', u'c__Deltaproteobacteria', u'o__Myxococcales', u'f__', u'g__', u's__']
957	568429$$[u'k__Bacteria', u'p__Proteobacteria', u'c__Deltaproteobacteria', u'o__[Entotheonellales]', u'f__[Entotheonellaceae]', u'g__', u's__']
958	211818$$[u'k__Bacteria', u'p__Chloroflexi', u'c__S085', u'o__', u'f__', u'g__', u's__']
959	545247$$[u'k__Bacteria', u'p__Proteobacteria', u'c__Alphaproteobacteria', u'o__Rhizobiales', u'f__Hyphomicrobiaceae', u'g__Rhodoplanes', u's__']
960	209613$$[u'k__Bacteria', u'p__Gemmatimonadetes', u'c__Gemm-1', u'o__', u'f__', u'g__', u's__']
961	2618782$$[u'k__Bacteria', u'p__Chloroflexi', u'c__TK10', u'o__AKYG885', u'f__Dolo_23', u'g__', u's__']
962	1105745$$[u'k__Bacteria', u'p__Gemmatimonadetes', u'c__Gemmatimonadetes', u'o__Ellin5290', u'f__', u'g__', u's__']
963	4478654$$[u'k__Bacteria', u'p__Actinobacteria', u'c__Acidimicrobiia', u'o__Acidimicrobiales', u'f__Iamiaceae', u'g__Iamia', u's__']
964	616465$$[u'k__Bacteria', u'p__Proteobacteria', u'c__Deltaproteobacteria', u'o__Myxococcales', u'f__Nannocystaceae', u'g__Plesiocystis', u's__']
965	1125248$$[u'k__Bacteria', u'p__Proteobacteria', u'c__Gammaproteobacteria', u'o__Xanthomonadales', u'f__Xanthomonadaceae', u'g__Dokdonella', u's__']
966	352247$$[u'k__Bacteria', u'p__Proteobacteria', u'c__Alphaproteobacteria', u'o__Rhizobiales', u'f__', u'g__', u's__']
967	4339018$$[u'k__Bacteria', u'p__Proteobacteria', u'c__Deltaproteobacteria', u'o__Myxococcales', u'f__', u'g__', u's__']
968	723142$$[u'k__Bacteria', u'p__Proteobacteria', u'c__Betaproteobacteria', u'o__MND1', u'f__', u'g__', u's__']
969	4309098$$[u'k__Bacteria', u'p__Actinobacteria', u'c__Acidimicrobiia', u'o__Acidimicrobiales', u'f__', u'g__', u's__']
970	4361801$$[u'k__Bacteria', u'p__Acidobacteria', u'c__Acidobacteria-6']
971	646030$$[u'k__Bacteria', u'p__Acidobacteria', u'c__Acidobacteria-5', u'o__', u'f__', u'g__', u's__']
972	4330205$$[u'k__Bacteria', u'p__Proteobacteria', u'c__Alphaproteobacteria', u'o__Rhizobiales']
973	666413$$[u'k__Bacteria', u'p__Acidobacteria', u'c__Acidobacteria-6', u'o__iii1-15', u'f__RB40', u'g__', u's__']
974	217746$$[u'k__Bacteria', u'p__Chloroflexi', u'c__Ellin6529', u'o__', u'f__', u'g__', u's__']
975	4414872$$[u'k__Bacteria', u'p__Armatimonadetes', u'c__[Fimbriimonadia]', u'o__[Fimbriimonadales]', u'f__[Fimbriimonadaceae]', u'g__Fimbriimonas', u's__']
976	74352$$[u'k__Bacteria', u'p__Actinobacteria', u'c__Actinobacteria', u'o__Actinomycetales', u'f__Micromonosporaceae']
977	113347$$[u'k__Bacteria', u'p__Acidobacteria', u'c__[Chloracidobacteria]', u'o__RB41', u'f__Ellin6075', u'g__', u's__']
978	1977617$$[u'k__Bacteria', u'p__Proteobacteria', u'c__Alphaproteobacteria', u'o__Rhizobiales', u'f__Beijerinckiaceae', u'g__', u's__']
979	1120118$$[u'k__Bacteria', u'p__Proteobacteria', u'c__Gammaproteobacteria', u'o__Xanthomonadales', u'f__Xanthomonadaceae']
980	202759$$[u'k__Bacteria', u'p__Planctomycetes', u'c__Planctomycetia', u'o__Gemmatales', u'f__Gemmataceae', u'g__', u's__']
981	1012112$$[u'k__Bacteria', u'p__Actinobacteria', u'c__Thermoleophilia', u'o__Solirubrobacterales', u'f__Solirubrobacteraceae', u'g__', u's__']
982	30134$$[u'k__Bacteria', u'p__Actinobacteria', u'c__Actinobacteria', u'o__Actinomycetales', u'f__Nocardioidaceae', u'g__', u's__']
983	1639771$$[u'k__Bacteria', u'p__Actinobacteria', u'c__Acidimicrobiia', u'o__Acidimicrobiales', u'f__', u'g__', u's__']
984	565604$$[u'k__Bacteria', u'p__Proteobacteria', u'c__Deltaproteobacteria', u'o__Myxococcales']
985	82007$$[u'k__Bacteria', u'p__Chloroflexi', u'c__Ellin6529', u'o__', u'f__', u'g__', u's__']
986	4451761$$[u'k__Bacteria', u'p__Acidobacteria', u'c__RB25', u'o__', u'f__', u'g__', u's__']
987	513366$$[u'k__Bacteria', u'p__Proteobacteria', u'c__Alphaproteobacteria', u'o__Rhizobiales']
988	536858$$[u'k__Bacteria', u'p__Proteobacteria', u'c__Betaproteobacteria', u'o__Rhodocyclales', u'f__Rhodocyclaceae']
989	2195184$$[u'k__Bacteria', u'p__Acidobacteria', u'c__Acidobacteria-6', u'o__iii1-15', u'f__RB40', u'g__', u's__']
990	282476$$[u'k__Bacteria', u'p__Planctomycetes', u'c__Phycisphaerae', u'o__CCM11a', u'f__', u'g__', u's__']
991	1106016$$[u'k__Bacteria', u'p__Proteobacteria', u'c__Alphaproteobacteria', u'o__Rhodospirillales', u'f__', u'g__', u's__']
992	2984011$$[u'k__Bacteria', u'p__Gemmatimonadetes', u'c__Gemm-1', u'o__', u'f__', u'g__', u's__']
993	4425896$$[u'k__Bacteria', u'p__Proteobacteria', u'c__Alphaproteobacteria', u'o__Caulobacterales', u'f__Caulobacteraceae']
994	4477117$$[u'k__Bacteria', u'p__Planctomycetes', u'c__Planctomycetia', u'o__B97', u'f__', u'g__', u's__']
995	4320783$$[u'k__Bacteria', u'p__Acidobacteria', u'c__Sva0725', u'o__Sva0725', u'f__', u'g__', u's__']
996	4473154$$[u'k__Bacteria', u'p__Proteobacteria', u'c__Alphaproteobacteria', u'o__Rhizobiales', u'f__', u'g__', u's__']
997	3468909$$[u'k__Bacteria', u'p__Gemmatimonadetes', u'c__Gemmatimonadetes', u'o__N1423WL', u'f__', u'g__', u's__']
998	221349$$[u'k__Bacteria', u'p__Gemmatimonadetes', u'c__Gemmatimonadetes', u'o__N1423WL', u'f__', u'g__', u's__']
999	4353898$$[u'k__Bacteria', u'p__Actinobacteria', u'c__Acidimicrobiia', u'o__Acidimicrobiales', u'f__', u'g__', u's__']
1000	816291$$[u'k__Bacteria', u'p__Actinobacteria', u'c__Thermoleophilia', u'o__Gaiellales', u'f__Gaiellaceae', u'g__', u's__']
1001	2640121$$[u'k__Bacteria', u'p__Planctomycetes', u'c__OM190', u'o__CL500-15', u'f__', u'g__', u's__']
1002	4334725$$[u'k__Bacteria', u'p__Acidobacteria', u'c__Acidobacteria-6', u'o__iii1-15', u'f__', u'g__', u's__']
1003	102915$$[u'k__Bacteria', u'p__Proteobacteria', u'c__Alphaproteobacteria', u'o__Sphingomonadales', u'f__Sphingomonadaceae', u'g__Sphingomonas']
1004	235541$$[u'k__Bacteria', u'p__Verrucomicrobia', u'c__[Pedosphaerae]', u'o__[Pedosphaerales]']
1005	930055$$[u'k__Bacteria', u'p__Proteobacteria', u'c__Gammaproteobacteria', u'o__Xanthomonadales', u'f__Sinobacteraceae', u'g__', u's__']
1006	4418001$$[u'k__Bacteria', u'p__Proteobacteria', u'c__Alphaproteobacteria', u'o__Rhizobiales', u'f__Hyphomicrobiaceae', u'g__Rhodoplanes', u's__']
1007	4432889$$[u'k__Bacteria', u'p__Actinobacteria', u'c__Actinobacteria', u'o__Actinomycetales', u'f__Intrasporangiaceae']
1008	968464$$[u'k__Bacteria', u'p__Actinobacteria', u'c__Acidimicrobiia', u'o__Acidimicrobiales', u'f__C111', u'g__', u's__']
1009	250987$$[u'k__Bacteria', u'p__Actinobacteria', u'c__Acidimicrobiia', u'o__Acidimicrobiales', u'f__', u'g__', u's__']
1010	153548$$[u'k__Bacteria', u'p__Actinobacteria', u'c__Actinobacteria', u'o__Actinomycetales', u'f__Kineosporiaceae']
1011	146122$$[u'k__Bacteria', u'p__Actinobacteria', u'c__Actinobacteria', u'o__Actinomycetales']
1012	4463767$$[u'k__Bacteria', u'p__Actinobacteria', u'c__Actinobacteria', u'o__Actinomycetales', u'f__Nocardioidaceae', u'g__', u's__']
1013	1133668$$[u'k__Bacteria', u'p__Actinobacteria', u'c__Actinobacteria', u'o__Actinomycetales', u'f__Nocardioidaceae']
1014	208424$$[u'k__Bacteria', u'p__Proteobacteria', u'c__Betaproteobacteria', u'o__Burkholderiales', u'f__Comamonadaceae']
1015	775409$$[u'k__Bacteria', u'p__Chloroflexi', u'c__Ellin6529', u'o__', u'f__', u'g__', u's__']
1016	4377100$$[u'k__Bacteria', u'p__Actinobacteria', u'c__Actinobacteria', u'o__Actinomycetales', u'f__Streptosporangiaceae', u'g__Nonomuraea', u's__']
1017	894047$$[u'k__Bacteria', u'p__Actinobacteria', u'c__Acidimicrobiia', u'o__Acidimicrobiales', u'f__C111', u'g__', u's__']
1018	247867$$[u'k__Bacteria', u'p__Planctomycetes', u'c__Phycisphaerae', u'o__WD2101', u'f__', u'g__', u's__']
1019	4349553$$[u'k__Bacteria', u'p__Acidobacteria', u'c__Acidobacteria-6']
1020	539120$$[u'k__Bacteria', u'p__Acidobacteria', u'c__Acidobacteria-6', u'o__CCU21', u'f__', u'g__', u's__']
1021	278697$$[u'k__Bacteria', u'p__Proteobacteria', u'c__Deltaproteobacteria', u'o__Myxococcales']
1022	637937$$[u'k__Bacteria', u'p__Acidobacteria', u'c__Acidobacteria-6', u'o__CCU21', u'f__', u'g__', u's__']
1023	4404738$$[u'k__Bacteria', u'p__Acidobacteria', u'c__Acidobacteria-6', u'o__iii1-15', u'f__', u'g__', u's__']
1024	810882$$[u'k__Bacteria', u'p__Acidobacteria', u'c__Acidobacteria-6', u'o__iii1-15', u'f__mb2424', u'g__', u's__']
1025	217880$$[u'k__Bacteria', u'p__Actinobacteria', u'c__Thermoleophilia', u'o__Solirubrobacterales', u'f__', u'g__', u's__']
1026	927380$$[u'k__Bacteria', u'p__Planctomycetes', u'c__Phycisphaerae', u'o__WD2101', u'f__', u'g__', u's__']
1027	168212$$[u'k__Bacteria', u'p__Proteobacteria', u'c__Alphaproteobacteria', u'o__Caulobacterales', u'f__Caulobacteraceae', u'g__', u's__']
1028	321885$$[u'k__Bacteria', u'p__Planctomycetes', u'c__Planctomycetia', u'o__Gemmatales', u'f__Gemmataceae', u'g__', u's__']
1029	1145388$$[u'k__Bacteria', u'p__Chloroflexi', u'c__Gitt-GS-136', u'o__', u'f__', u'g__', u's__']
1030	207813$$[u'k__Bacteria', u'p__Proteobacteria', u'c__Gammaproteobacteria', u'o__Xanthomonadales', u'f__Xanthomonadaceae']
1031	226846$$[u'k__Bacteria', u'p__Firmicutes', u'c__Bacilli', u'o__Bacillales']
1032	185701$$[u'k__Bacteria', u'p__Bacteroidetes', u'c__Sphingobacteriia', u'o__Sphingobacteriales', u'f__Sphingobacteriaceae']
1033	2946783$$[u'k__Bacteria', u'p__Proteobacteria', u'c__Alphaproteobacteria', u'o__Sphingomonadales', u'f__Erythrobacteraceae', u'g__', u's__']
1034	902334$$[u'k__Bacteria', u'p__Actinobacteria', u'c__Actinobacteria', u'o__Actinomycetales', u'f__Mycobacteriaceae', u'g__Mycobacterium', u's__']
1035	343242$$[u'k__Bacteria', u'p__Actinobacteria', u'c__Actinobacteria', u'o__Actinomycetales', u'f__Nocardiaceae', u'g__Rhodococcus', u's__']
1036	210886$$[u'k__Bacteria', u'p__Proteobacteria', u'c__Alphaproteobacteria', u'o__Rhizobiales', u'f__Hyphomicrobiaceae', u'g__Hyphomicrobium']
1037	237185$$[u'k__Bacteria', u'p__Planctomycetes', u'c__Phycisphaerae', u'o__WD2101', u'f__', u'g__', u's__']
1038	68621$$[u'k__Bacteria', u'p__Proteobacteria', u'c__Betaproteobacteria', u'o__Burkholderiales', u'f__Comamonadaceae', u'g__Delftia', u's__']
1039	1008533$$[u'k__Bacteria', u'p__Bacteroidetes', u'c__Cytophagia', u'o__Cytophagales', u'f__Cytophagaceae', u'g__', u's__']
1040	549682$$[u'k__Bacteria', u'p__Proteobacteria', u'c__Alphaproteobacteria', u'o__Sphingomonadales', u'f__Sphingomonadaceae', u'g__', u's__']
1041	239581$$[u'k__Bacteria', u'p__Proteobacteria', u'c__Deltaproteobacteria', u'o__Myxococcales', u'f__Haliangiaceae', u'g__', u's__']
1042	245652$$[u'k__Bacteria', u'p__Bacteroidetes', u'c__[Saprospirae]', u'o__[Saprospirales]', u'f__Chitinophagaceae', u'g__', u's__']
1043	241823$$[u'k__Bacteria', u'p__Planctomycetes', u'c__Phycisphaerae', u'o__Phycisphaerales', u'f__', u'g__', u's__']
1044	131892$$[u'k__Bacteria', u'p__Proteobacteria', u'c__Alphaproteobacteria', u'o__Sphingomonadales', u'f__Sphingomonadaceae', u'g__Kaistobacter', u's__']
1045	65683$$[u'k__Bacteria', u'p__Planctomycetes', u'c__Phycisphaerae', u'o__WD2101', u'f__', u'g__', u's__']
1046	121575$$[u'k__Bacteria', u'p__Acidobacteria', u'c__Acidobacteria-6', u'o__iii1-15', u'f__', u'g__', u's__']
1047	112929$$[u'k__Bacteria', u'p__Chloroflexi', u'c__Ellin6529', u'o__', u'f__', u'g__', u's__']
1048	809354$$[u'k__Bacteria', u'p__Acidobacteria', u'c__Acidobacteria-6', u'o__iii1-15', u'f__mb2424', u'g__', u's__']
1049	575467$$[u'k__Bacteria', u'p__Proteobacteria', u'c__Betaproteobacteria', u'o__MND1', u'f__', u'g__', u's__']
1050	651779$$[u'k__Bacteria', u'p__Acidobacteria', u'c__Acidobacteria-6', u'o__iii1-15', u'f__mb2424', u'g__', u's__']
1051	876717$$[u'k__Bacteria', u'p__Actinobacteria', u'c__Thermoleophilia', u'o__Solirubrobacterales', u'f__Patulibacteraceae', u'g__', u's__']
1052	4361147$$[u'k__Bacteria', u'p__Proteobacteria', u'c__Alphaproteobacteria', u'o__Sphingomonadales', u'f__Sphingomonadaceae', u'g__Sphingomonas', u's__wittichii']
1053	28089$$[u'k__Bacteria', u'p__Actinobacteria', u'c__Actinobacteria', u'o__Actinomycetales', u'f__Micromonosporaceae', u'g__Actinoplanes', u's__']
1054	209415$$[u'k__Bacteria', u'p__Acidobacteria', u'c__Solibacteres', u'o__Solibacterales', u'f__Solibacteraceae', u'g__Candidatus Solibacter', u's__']
1055	206124$$[u'k__Bacteria', u'p__Proteobacteria', u'c__Betaproteobacteria', u'o__MND1', u'f__', u'g__', u's__']
1056	7229$$[u'k__Bacteria', u'p__Proteobacteria', u'c__Betaproteobacteria', u'o__Burkholderiales', u'f__Burkholderiaceae', u'g__Burkholderia', u's__']
1057	4332665$$[u'k__Bacteria', u'p__Actinobacteria', u'c__Actinobacteria', u'o__Actinomycetales', u'f__Sporichthyaceae', u'g__', u's__']
1058	243181$$[u'k__Bacteria', u'p__Acidobacteria', u'c__Acidobacteria-5', u'o__', u'f__', u'g__', u's__']
1059	207133$$[u'k__Bacteria', u'p__Proteobacteria', u'c__Betaproteobacteria', u'o__SC-I-84', u'f__', u'g__', u's__']
1060	4377062$$[u'k__Bacteria', u'p__Actinobacteria', u'c__Actinobacteria', u'o__Actinomycetales', u'f__Streptomycetaceae']
1061	253167$$[u'k__Bacteria', u'p__Proteobacteria', u'c__Alphaproteobacteria', u'o__Rhizobiales']
1062	4456637$$[u'k__Bacteria', u'p__Acidobacteria', u'c__iii1-8', u'o__DS-18', u'f__', u'g__', u's__']
1063	947354$$[u'k__Bacteria', u'p__Actinobacteria', u'c__Actinobacteria', u'o__Actinomycetales', u'f__Pseudonocardiaceae', u'g__Pseudonocardia', u's__']
1064	1899743$$[u'k__Bacteria', u'p__Proteobacteria', u'c__Deltaproteobacteria', u'o__Myxococcales', u'f__', u'g__', u's__']
1065	331781$$[u'k__Bacteria', u'p__Proteobacteria', u'c__Betaproteobacteria', u'o__', u'f__', u'g__', u's__']
1066	1088543$$[u'k__Bacteria', u'p__Actinobacteria', u'c__Thermoleophilia', u'o__Solirubrobacterales', u'f__', u'g__', u's__']
1067	3116364$$[u'k__Bacteria', u'p__Acidobacteria', u'c__Acidobacteriia', u'o__Acidobacteriales', u'f__Koribacteraceae', u'g__Candidatus Koribacter', u's__']
1068	114410$$[u'k__Bacteria', u'p__Proteobacteria', u'c__Betaproteobacteria', u'o__Burkholderiales', u'f__Alcaligenaceae', u'g__', u's__']
1069	239057$$[u'k__Bacteria', u'p__Actinobacteria', u'c__MB-A2-108', u'o__0319-7L14', u'f__', u'g__', u's__']
1070	862901$$[u'k__Bacteria', u'p__Acidobacteria', u'c__Solibacteres', u'o__Solibacterales', u'f__', u'g__', u's__']
1071	4387379$$[u'k__Bacteria', u'p__Chloroflexi', u'c__Chloroflexi', u'o__AKIW781', u'f__', u'g__', u's__']
1072	562973$$[u'k__Bacteria', u'p__Actinobacteria', u'c__Actinobacteria', u'o__Actinomycetales', u'f__Streptomycetaceae']
1073	223752$$[u'k__Bacteria', u'p__Chloroflexi', u'c__TK10', u'o__AKYG885', u'f__Dolo_23', u'g__', u's__']
1074	112244$$[u'k__Bacteria', u'p__Actinobacteria', u'c__Actinobacteria', u'o__Actinomycetales', u'f__Micromonosporaceae']
1075	864304$$[u'k__Bacteria', u'p__Actinobacteria', u'c__Thermoleophilia', u'o__Solirubrobacterales', u'f__', u'g__', u's__']
1076	1139336$$[u'k__Bacteria', u'p__Proteobacteria', u'c__Alphaproteobacteria', u'o__Rhodobacterales', u'f__Rhodobacteraceae', u'g__Amaricoccus', u's__']
1077	370425$$[u'k__Bacteria', u'p__Actinobacteria', u'c__Thermoleophilia', u'o__Gaiellales', u'f__', u'g__', u's__']
1078	226906$$[u'k__Bacteria', u'p__Proteobacteria', u'c__Betaproteobacteria', u'o__Burkholderiales', u'f__Comamonadaceae', u'g__Methylibium', u's__']
1079	361764$$[u'k__Bacteria', u'p__Acidobacteria', u'c__Acidobacteria-6']
1080	4314932$$[u'k__Bacteria', u'p__Nitrospirae', u'c__Nitrospira', u'o__Nitrospirales', u'f__0319-6A21', u'g__', u's__']
1081	367995$$[u'k__Bacteria', u'p__Proteobacteria', u'c__Alphaproteobacteria', u'o__Sphingomonadales', u'f__Sphingomonadaceae', u'g__Kaistobacter', u's__']
1082	1098922$$[u'k__Bacteria', u'p__Proteobacteria', u'c__Alphaproteobacteria', u'o__Rhizobiales', u'f__Hyphomicrobiaceae', u'g__Hyphomicrobium', u's__']
1083	2788507$$[u'k__Bacteria', u'p__Planctomycetes', u'c__Planctomycetia', u'o__Planctomycetales', u'f__Planctomycetaceae', u'g__Planctomyces', u's__']
1084	4469248$$[u'k__Bacteria', u'p__Bacteroidetes', u'c__Cytophagia', u'o__Cytophagales', u'f__Cytophagaceae', u'g__', u's__']
1085	512378$$[u'k__Bacteria', u'p__Actinobacteria', u'c__Actinobacteria', u'o__Actinomycetales', u'f__Nocardioidaceae', u'g__', u's__']
1086	2199910$$[u'k__Bacteria', u'p__Actinobacteria', u'c__Actinobacteria', u'o__Actinomycetales', u'f__Intrasporangiaceae']
1087	704830$$[u'k__Bacteria', u'p__Actinobacteria', u'c__Actinobacteria', u'o__Actinomycetales', u'f__Geodermatophilaceae', u'g__Geodermatophilus']
1088	4408439$$[u'k__Bacteria', u'p__Proteobacteria', u'c__Alphaproteobacteria', u'o__Rhizobiales', u'f__Phyllobacteriaceae']
1089	4337631$$[u'k__Bacteria', u'p__Proteobacteria', u'c__Alphaproteobacteria', u'o__Rhizobiales', u'f__Hyphomicrobiaceae', u'g__Rhodoplanes', u's__']
1090	744505$$[u'k__Bacteria', u'p__Proteobacteria', u'c__Alphaproteobacteria', u'o__Rhizobiales', u'f__Hyphomicrobiaceae', u'g__Rhodoplanes', u's__']
1091	223655$$[u'k__Bacteria', u'p__Planctomycetes', u'c__Phycisphaerae', u'o__WD2101', u'f__', u'g__', u's__']
1092	2838672$$[u'k__Bacteria', u'p__Proteobacteria', u'c__Betaproteobacteria', u'o__Burkholderiales', u'f__Alcaligenaceae', u'g__', u's__']
1093	190663$$[u'k__Bacteria', u'p__Actinobacteria', u'c__Actinobacteria', u'o__Actinomycetales', u'f__Kineosporiaceae', u'g__', u's__']
1094	2344719$$[u'k__Bacteria', u'p__Proteobacteria', u'c__Alphaproteobacteria', u'o__Rhizobiales', u'f__Hyphomicrobiaceae', u'g__Rhodoplanes']
1095	13100$$[u'k__Bacteria', u'p__Actinobacteria', u'c__Actinobacteria', u'o__Actinomycetales', u'f__Mycobacteriaceae', u'g__Mycobacterium', u's__']
1096	590356$$[u'k__Bacteria', u'p__Proteobacteria', u'c__Deltaproteobacteria', u'o__Myxococcales', u'f__', u'g__', u's__']
1097	2195500$$[u'k__Bacteria', u'p__Proteobacteria', u'c__Gammaproteobacteria', u'o__Xanthomonadales', u'f__Xanthomonadaceae', u'g__Dokdonella', u's__']
1098	100260$$[u'k__Bacteria', u'p__Actinobacteria', u'c__Actinobacteria', u'o__Actinomycetales', u'f__Intrasporangiaceae']
1099	854839$$[u'k__Bacteria', u'p__Proteobacteria', u'c__Betaproteobacteria', u'o__', u'f__', u'g__', u's__']
1100	962736$$[u'k__Bacteria', u'p__Proteobacteria', u'c__Gammaproteobacteria', u'o__HTCC2188', u'f__HTCC2089', u'g__', u's__']
1101	4333415$$[u'k__Bacteria', u'p__Acidobacteria', u'c__Acidobacteria-6', u'o__iii1-15', u'f__', u'g__', u's__']
1102	3196019$$[u'k__Bacteria', u'p__Proteobacteria', u'c__Deltaproteobacteria', u'o__Myxococcales', u'f__Haliangiaceae', u'g__', u's__']
1103	239744$$[u'k__Bacteria', u'p__Proteobacteria', u'c__Deltaproteobacteria', u'o__Myxococcales']
1104	2447176$$[u'k__Bacteria', u'p__Acidobacteria', u'c__Acidobacteria-6', u'o__iii1-15', u'f__', u'g__', u's__']
1105	114102$$[u'k__Bacteria', u'p__Proteobacteria', u'c__Betaproteobacteria', u'o__Burkholderiales', u'f__Comamonadaceae', u'g__Methylibium', u's__']
1106	3608294$$[u'k__Bacteria', u'p__Proteobacteria', u'c__Deltaproteobacteria', u'o__Myxococcales', u'f__', u'g__', u's__']
1107	2802748$$[u'k__Bacteria', u'p__Proteobacteria', u'c__Alphaproteobacteria', u'o__Rhizobiales', u'f__Phyllobacteriaceae', u'g__Aminobacter', u's__']
1108	132770$$[u'k__Bacteria', u'p__Actinobacteria', u'c__Thermoleophilia', u'o__Gaiellales', u'f__Gaiellaceae', u'g__', u's__']
1109	1124589$$[u'k__Bacteria', u'p__Planctomycetes', u'c__Planctomycetia', u'o__Pirellulales', u'f__Pirellulaceae', u'g__Pirellula', u's__']
1110	241220$$[u'k__Bacteria', u'p__Actinobacteria', u'c__Acidimicrobiia', u'o__Acidimicrobiales', u'f__C111', u'g__', u's__']
1111	4316443$$[u'k__Bacteria', u'p__Planctomycetes', u'c__Planctomycetia', u'o__Gemmatales', u'f__Gemmataceae']
1112	113224$$[u'k__Bacteria', u'p__Gemmatimonadetes', u'c__Gemm-1', u'o__', u'f__', u'g__', u's__']
1113	1144840$$[u'k__Bacteria', u'p__Acidobacteria', u'c__Solibacteres', u'o__Solibacterales', u'f__Solibacteraceae', u'g__Candidatus Solibacter', u's__']
1114	591358$$[u'k__Bacteria', u'p__Planctomycetes', u'c__Planctomycetia', u'o__Gemmatales', u'f__Gemmataceae', u'g__Gemmata', u's__']
1115	216375$$[u'k__Bacteria', u'p__Planctomycetes', u'c__Phycisphaerae', u'o__WD2101', u'f__', u'g__', u's__']
1116	4310542$$[u'k__Bacteria', u'p__Actinobacteria', u'c__Actinobacteria', u'o__Actinomycetales', u'f__Streptomycetaceae']
1117	213587$$[u'k__Bacteria', u'p__Actinobacteria', u'c__Actinobacteria', u'o__Actinomycetales', u'f__Nocardioidaceae', u'g__', u's__']
1118	4393265$$[u'k__Bacteria', u'p__Proteobacteria', u'c__Betaproteobacteria', u'o__MND1', u'f__', u'g__', u's__']
1119	4474906$$[u'k__Bacteria', u'p__Planctomycetes', u'c__Planctomycetia', u'o__Gemmatales', u'f__Isosphaeraceae', u'g__', u's__']
1120	2631018$$[u'k__Bacteria', u'p__Acidobacteria', u'c__Acidobacteria-6', u'o__iii1-15', u'f__', u'g__', u's__']
1121	407437$$[u'k__Bacteria', u'p__Actinobacteria', u'c__Thermoleophilia', u'o__Solirubrobacterales', u'f__Solirubrobacteraceae', u'g__', u's__']
1122	949545$$[u'k__Bacteria', u'p__Actinobacteria', u'c__Acidimicrobiia', u'o__Acidimicrobiales', u'f__', u'g__', u's__']
1123	325796$$[u'k__Bacteria', u'p__Chloroflexi', u'c__TK10', u'o__B07_WMSP1', u'f__FFCH4570', u'g__', u's__']
1124	528213$$[u'k__Bacteria', u'p__Actinobacteria', u'c__Actinobacteria', u'o__Actinomycetales', u'f__Nocardioidaceae', u'g__', u's__']
1125	1007384$$[u'k__Bacteria', u'p__Actinobacteria', u'c__Actinobacteria', u'o__Actinomycetales', u'f__Intrasporangiaceae']
1126	3936243$$[u'k__Bacteria', u'p__Actinobacteria', u'c__Actinobacteria', u'o__Actinomycetales', u'f__Nocardioidaceae', u'g__', u's__']
1127	248468$$[u'k__Bacteria', u'p__Actinobacteria', u'c__Actinobacteria', u'o__Actinomycetales', u'f__Micromonosporaceae', u'g__', u's__']
1128	984175$$[u'k__Bacteria', u'p__Actinobacteria', u'c__Acidimicrobiia', u'o__Acidimicrobiales']
1129	4392804$$[u'k__Bacteria', u'p__Acidobacteria', u'c__Acidobacteria-5', u'o__', u'f__', u'g__', u's__']
1130	204757$$[u'k__Bacteria', u'p__Chloroflexi', u'c__TK17', u'o__', u'f__', u'g__', u's__']
1131	554552$$[u'k__Bacteria', u'p__Proteobacteria', u'c__Deltaproteobacteria', u'o__Myxococcales', u'f__', u'g__', u's__']
1132	1118300$$[u'k__Bacteria', u'p__Proteobacteria', u'c__Alphaproteobacteria', u'o__Sphingomonadales', u'f__Sphingomonadaceae']
1133	216350$$[u'k__Bacteria', u'p__Bacteroidetes', u'c__[Saprospirae]', u'o__[Saprospirales]', u'f__Chitinophagaceae']
1134	4325926$$[u'k__Bacteria', u'p__Proteobacteria', u'c__Alphaproteobacteria', u'o__Rhodospirillales', u'f__Rhodospirillaceae', u'g__', u's__']
1135	4438018$$[u'k__Bacteria', u'p__Proteobacteria', u'c__Alphaproteobacteria', u'o__Rhodospirillales', u'f__Rhodospirillaceae', u'g__', u's__']
1136	213308$$[u'k__Bacteria', u'p__Chloroflexi', u'c__Thermomicrobia', u'o__JG30-KF-CM45', u'f__', u'g__', u's__']
1137	570595$$[u'k__Bacteria', u'p__Acidobacteria', u'c__Solibacteres', u'o__Solibacterales', u'f__', u'g__', u's__']
1138	2068089$$[u'k__Bacteria', u'p__Acidobacteria', u'c__Acidobacteria-6', u'o__CCU21', u'f__', u'g__', u's__']
1139	824667$$[u'k__Bacteria', u'p__Proteobacteria', u'c__Gammaproteobacteria', u'o__Xanthomonadales', u'f__Sinobacteraceae', u'g__Steroidobacter', u's__']
1140	678259$$[u'k__Bacteria', u'p__Gemmatimonadetes', u'c__Gemm-1', u'o__', u'f__', u'g__', u's__']
1141	4366263$$[u'k__Bacteria', u'p__Actinobacteria', u'c__Actinobacteria', u'o__Actinomycetales', u'f__Micromonosporaceae', u'g__Virgisporangium', u's__ochraceum']
1142	4349099$$[u'k__Bacteria', u'p__Proteobacteria', u'c__Alphaproteobacteria', u'o__Rhizobiales', u'f__Hyphomicrobiaceae', u'g__Hyphomicrobium']
1143	660424$$[u'k__Bacteria', u'p__Proteobacteria', u'c__Alphaproteobacteria', u'o__Rhodospirillales']
1144	4372422$$[u'k__Bacteria', u'p__Chlorobi', u'c__', u'o__', u'f__', u'g__', u's__']
1145	3992505$$[u'k__Bacteria', u'p__Proteobacteria', u'c__Deltaproteobacteria', u'o__Myxococcales', u'f__Nannocystaceae', u'g__Plesiocystis', u's__']
1146	4352292$$[u'k__Bacteria', u'p__Planctomycetes', u'c__Phycisphaerae', u'o__WD2101', u'f__', u'g__', u's__']
1147	944435$$[u'k__Bacteria', u'p__Proteobacteria', u'c__Deltaproteobacteria', u'o__Myxococcales', u'f__Haliangiaceae', u'g__', u's__']
1148	567166$$[u'k__Bacteria', u'p__Actinobacteria', u'c__Acidimicrobiia', u'o__Acidimicrobiales', u'f__', u'g__', u's__']
1149	591647$$[u'k__Bacteria', u'p__Proteobacteria', u'c__Deltaproteobacteria', u'o__Myxococcales', u'f__', u'g__', u's__']
1150	131051$$[u'k__Bacteria', u'p__Actinobacteria', u'c__Actinobacteria', u'o__Actinomycetales', u'f__Nocardioidaceae', u'g__', u's__']
1151	576508$$[u'k__Bacteria', u'p__Acidobacteria', u'c__Acidobacteria-6', u'o__iii1-15', u'f__', u'g__', u's__']
1152	978255$$[u'k__Bacteria', u'p__Actinobacteria', u'c__Acidimicrobiia', u'o__Acidimicrobiales', u'f__C111', u'g__', u's__']
1153	819976$$[u'k__Bacteria', u'p__Acidobacteria', u'c__Acidobacteria-6', u'o__CCU21', u'f__', u'g__', u's__']
1154	358590$$[u'k__Bacteria', u'p__Gemmatimonadetes', u'c__Gemm-1', u'o__', u'f__', u'g__', u's__']
1155	571363$$[u'k__Bacteria', u'p__Proteobacteria', u'c__Betaproteobacteria', u'o__MND1', u'f__', u'g__', u's__']
1156	699114$$[u'k__Bacteria', u'p__Proteobacteria', u'c__Deltaproteobacteria', u'o__Myxococcales', u'f__', u'g__', u's__']
1157	197062$$[u'k__Bacteria', u'p__Proteobacteria', u'c__Deltaproteobacteria', u'o__Myxococcales', u'f__', u'g__', u's__']
1158	268040$$[u'k__Bacteria', u'p__Actinobacteria', u'c__Actinobacteria', u'o__Actinomycetales', u'f__Streptomycetaceae']
1159	4377277$$[u'k__Bacteria', u'p__Gemmatimonadetes', u'c__Gemmatimonadetes', u'o__Ellin5290', u'f__', u'g__', u's__']
1160	4344753$$[u'k__Bacteria', u'p__Firmicutes', u'c__Bacilli', u'o__Bacillales', u'f__Bacillaceae', u'g__Bacillus', u's__muralis']
1161	248808$$[u'k__Bacteria', u'p__Verrucomicrobia', u'c__[Pedosphaerae]', u'o__[Pedosphaerales]', u'f__', u'g__', u's__']
1162	549433$$[u'k__Bacteria', u'p__Gemmatimonadetes', u'c__Gemm-1', u'o__', u'f__', u'g__', u's__']
1163	370301$$[u'k__Bacteria', u'p__Proteobacteria', u'c__Alphaproteobacteria', u'o__Rhodospirillales', u'f__Acetobacteraceae', u'g__Roseomonas', u's__']
1164	1137563$$[u'k__Bacteria', u'p__Verrucomicrobia', u'c__Opitutae', u'o__Opitutales', u'f__Opitutaceae', u'g__Opitutus', u's__']
1165	206038$$[u'k__Bacteria', u'p__Actinobacteria', u'c__Thermoleophilia', u'o__Gaiellales', u'f__', u'g__', u's__']
1166	54353$$[u'k__Bacteria', u'p__Proteobacteria', u'c__Alphaproteobacteria', u'o__Caulobacterales', u'f__Caulobacteraceae']
1167	2733662$$[u'k__Bacteria', u'p__Acidobacteria', u'c__Acidobacteria-6', u'o__CCU21', u'f__', u'g__', u's__']
1168	2733663$$[u'k__Bacteria', u'p__Acidobacteria', u'c__Acidobacteria-6', u'o__iii1-15', u'f__', u'g__', u's__']
1169	4479100$$[u'k__Bacteria', u'p__Actinobacteria', u'c__Thermoleophilia', u'o__Gaiellales', u'f__Gaiellaceae', u'g__', u's__']
1170	810416$$[u'k__Bacteria', u'p__Proteobacteria', u'c__Alphaproteobacteria', u'o__Rhodospirillales', u'f__Rhodospirillaceae', u'g__', u's__']
1171	141219$$[u'k__Bacteria', u'p__Spirochaetes', u'c__Spirochaetes', u'o__Spirochaetales', u'f__Spirochaetaceae', u'g__Spirochaeta', u's__aurantia']
1172	204714$$[u'k__Bacteria', u'p__Actinobacteria', u'c__Actinobacteria', u'o__Actinomycetales', u'f__Micrococcaceae', u'g__Arthrobacter']
1173	4456068$$[u'k__Bacteria', u'p__Proteobacteria', u'c__Betaproteobacteria', u'o__Burkholderiales', u'f__Comamonadaceae', u'g__Variovorax', u's__paradoxus']
1174	211598$$[u'k__Bacteria', u'p__Bacteroidetes', u'c__[Saprospirae]', u'o__[Saprospirales]', u'f__Chitinophagaceae']
1175	4299829$$[u'k__Bacteria', u'p__Chloroflexi', u'c__Gitt-GS-136', u'o__', u'f__', u'g__', u's__']
1176	4389972$$[u'k__Bacteria', u'p__Acidobacteria', u'c__Solibacteres', u'o__Solibacterales', u'f__', u'g__', u's__']
1177	4445604$$[u'k__Bacteria', u'p__Proteobacteria', u'c__Betaproteobacteria', u'o__Burkholderiales', u'f__Oxalobacteraceae']
1178	4366200$$[u'k__Bacteria', u'p__Proteobacteria', u'c__Alphaproteobacteria', u'o__Rickettsiales', u'f__', u'g__', u's__']
1179	835594$$[u'k__Bacteria', u'p__Proteobacteria', u'c__Alphaproteobacteria', u'o__Rhizobiales', u'f__Bradyrhizobiaceae', u'g__Balneimonas', u's__']
1180	857566$$[u'k__Bacteria', u'p__Actinobacteria', u'c__Thermoleophilia', u'o__Solirubrobacterales', u'f__Patulibacteraceae', u'g__', u's__']
1181	4454276$$[u'k__Bacteria', u'p__Acidobacteria', u'c__iii1-8', u'o__DS-18', u'f__', u'g__', u's__']
1182	101868$$[u'k__Bacteria', u'p__Verrucomicrobia', u'c__[Spartobacteria]', u'o__[Chthoniobacterales]', u'f__[Chthoniobacteraceae]', u'g__DA101', u's__']
1183	247509$$[u'k__Bacteria', u'p__Proteobacteria', u'c__Alphaproteobacteria', u'o__Sphingomonadales', u'f__Sphingomonadaceae', u'g__Kaistobacter', u's__']
1184	113777$$[u'k__Bacteria', u'p__Gemmatimonadetes', u'c__Gemmatimonadetes', u'o__', u'f__', u'g__', u's__']
1185	698517$$[u'k__Bacteria', u'p__Proteobacteria', u'c__Betaproteobacteria', u'o__Ellin6067', u'f__', u'g__', u's__']
1186	1110261$$[u'k__Bacteria', u'p__Proteobacteria', u'c__Deltaproteobacteria', u'o__Myxococcales', u'f__Haliangiaceae', u'g__', u's__']
1187	2340297$$[u'k__Bacteria', u'p__Acidobacteria', u'c__Acidobacteria-6', u'o__iii1-15', u'f__', u'g__', u's__']
1188	588969$$[u'k__Bacteria', u'p__Actinobacteria', u'c__Actinobacteria', u'o__Actinomycetales', u'f__Nocardioidaceae', u'g__', u's__']
1189	4435098$$[u'k__Bacteria', u'p__Proteobacteria', u'c__Alphaproteobacteria', u'o__Rhizobiales', u'f__Hyphomicrobiaceae', u'g__Pedomicrobium', u's__']
1190	1144742$$[u'k__Bacteria', u'p__Proteobacteria', u'c__Alphaproteobacteria', u'o__Sphingomonadales', u'f__Sphingomonadaceae']
1191	1081704$$[u'k__Bacteria', u'p__Gemmatimonadetes', u'c__Gemmatimonadetes', u'o__Ellin5290', u'f__', u'g__', u's__']
1192	994823$$[u'k__Bacteria', u'p__Actinobacteria', u'c__Thermoleophilia', u'o__Solirubrobacterales', u'f__Patulibacteraceae', u'g__', u's__']
1193	2815106$$[u'k__Bacteria', u'p__Acidobacteria', u'c__Acidobacteria-6', u'o__iii1-15', u'f__', u'g__', u's__']
1194	1105944$$[u'k__Bacteria', u'p__Proteobacteria', u'c__Gammaproteobacteria', u'o__Pseudomonadales', u'f__Pseudomonadaceae', u'g__Pseudomonas', u's__']
1195	1143359$$[u'k__Bacteria', u'p__Bacteroidetes', u'c__Cytophagia', u'o__Cytophagales', u'f__Cytophagaceae', u'g__Adhaeribacter', u's__']
1196	4463932$$[u'k__Bacteria', u'p__Proteobacteria', u'c__Deltaproteobacteria', u'o__Myxococcales', u'f__', u'g__', u's__']
1197	368218$$[u'k__Bacteria', u'p__Actinobacteria', u'c__Thermoleophilia', u'o__Gaiellales', u'f__Gaiellaceae', u'g__', u's__']
1198	331020$$[u'k__Bacteria', u'p__Proteobacteria', u'c__Deltaproteobacteria', u'o__Myxococcales', u'f__Polyangiaceae']
1199	246860$$[u'k__Bacteria', u'p__Proteobacteria', u'c__Alphaproteobacteria', u'o__Rhodospirillales', u'f__Rhodospirillaceae', u'g__', u's__']
1200	815546$$[u'k__Bacteria', u'p__Acidobacteria', u'c__DA052', u'o__Ellin6513', u'f__', u'g__', u's__']
1201	824399$$[u'k__Bacteria', u'p__Nitrospirae', u'c__Nitrospira', u'o__Nitrospirales', u'f__0319-6A21', u'g__', u's__']
1202	4462187$$[u'k__Bacteria', u'p__Proteobacteria', u'c__Deltaproteobacteria', u'o__Myxococcales', u'f__', u'g__', u's__']
1203	518694$$[u'k__Bacteria', u'p__Proteobacteria', u'c__Betaproteobacteria', u'o__SC-I-84', u'f__', u'g__', u's__']
1204	207036$$[u'k__Bacteria', u'p__Chloroflexi', u'c__Anaerolineae', u'o__H39', u'f__', u'g__', u's__']
1205	316335$$[u'k__Bacteria', u'p__Proteobacteria', u'c__Alphaproteobacteria', u'o__Rhizobiales', u'f__Hyphomicrobiaceae', u'g__Rhodoplanes', u's__']
1206	170623$$[u'k__Bacteria', u'p__Proteobacteria', u'c__Deltaproteobacteria', u'o__NB1-j', u'f__MND4', u'g__', u's__']
1207	89599$$[u'k__Bacteria', u'p__Proteobacteria', u'c__Deltaproteobacteria', u'o__Syntrophobacterales', u'f__Syntrophobacteraceae', u'g__', u's__']
1208	912714$$[u'k__Bacteria', u'p__Planctomycetes', u'c__Phycisphaerae', u'o__WD2101', u'f__', u'g__', u's__']
1209	1108876$$[u'k__Bacteria', u'p__Actinobacteria', u'c__Actinobacteria', u'o__Actinomycetales', u'f__Nocardioidaceae', u'g__Nocardioides', u's__']
1210	830539$$[u'k__Bacteria', u'p__Proteobacteria', u'c__Deltaproteobacteria', u'o__Myxococcales', u'f__Polyangiaceae', u'g__', u's__']
1211	1132924$$[u'k__Bacteria', u'p__Actinobacteria', u'c__Actinobacteria', u'o__Actinomycetales', u'f__Streptomycetaceae']
1212	2258522$$[u'k__Bacteria', u'p__Proteobacteria', u'c__Alphaproteobacteria', u'o__Rhizobiales', u'f__Hyphomicrobiaceae', u'g__Rhodoplanes', u's__']
1213	208929$$[u'k__Bacteria', u'p__Proteobacteria', u'c__Betaproteobacteria', u'o__Burkholderiales', u'f__Oxalobacteraceae', u'g__Janthinobacterium', u's__']
1214	4369693$$[u'k__Bacteria', u'p__Proteobacteria', u'c__Alphaproteobacteria', u'o__Rhizobiales', u'f__Hyphomicrobiaceae', u'g__Rhodoplanes', u's__']
1215	854368$$[u'k__Bacteria', u'p__Actinobacteria', u'c__Acidimicrobiia', u'o__Acidimicrobiales', u'f__EB1017', u'g__', u's__']
1216	1101315$$[u'k__Bacteria', u'p__Actinobacteria', u'c__Acidimicrobiia', u'o__Acidimicrobiales', u'f__C111', u'g__', u's__']
1217	4414674$$[u'k__Bacteria', u'p__Acidobacteria', u'c__[Chloracidobacteria]', u'o__PK29', u'f__', u'g__', u's__']
1218	4308759$$[u'k__Bacteria', u'p__Proteobacteria', u'c__Deltaproteobacteria', u'o__Syntrophobacterales', u'f__Syntrophobacteraceae', u'g__', u's__']
1219	2307130$$[u'k__Bacteria', u'p__Proteobacteria', u'c__Betaproteobacteria', u'o__Burkholderiales', u'f__Oxalobacteraceae']
1220	1129425$$[u'k__Bacteria', u'p__Actinobacteria', u'c__Thermoleophilia', u'o__Solirubrobacterales', u'f__Solirubrobacteraceae', u'g__Solirubrobacter', u's__']
1221	142471$$[u'k__Bacteria', u'p__Verrucomicrobia', u'c__Verrucomicrobiae', u'o__Verrucomicrobiales', u'f__Verrucomicrobiaceae', u'g__Luteolibacter', u's__']
1222	3231020$$[u'k__Bacteria', u'p__Actinobacteria', u'c__Thermoleophilia', u'o__Solirubrobacterales', u'f__', u'g__', u's__']
1223	261980$$[u'k__Bacteria', u'p__Actinobacteria', u'c__Actinobacteria', u'o__Actinomycetales', u'f__Micromonosporaceae', u'g__', u's__']
1224	209520$$[u'k__Bacteria', u'p__Acidobacteria', u'c__[Chloracidobacteria]', u'o__RB41', u'f__Ellin6075', u'g__', u's__']
1225	665015$$[u'k__Bacteria', u'p__Proteobacteria', u'c__Deltaproteobacteria', u'o__Myxococcales', u'f__Haliangiaceae', u'g__', u's__']
1226	4437178$$[u'k__Bacteria', u'p__Planctomycetes', u'c__Phycisphaerae', u'o__Phycisphaerales', u'f__', u'g__', u's__']
1227	2969888$$[u'k__Bacteria', u'p__Proteobacteria', u'c__Betaproteobacteria', u'o__Burkholderiales', u'f__Alcaligenaceae', u'g__', u's__']
1228	4349313$$[u'k__Bacteria', u'p__Verrucomicrobia', u'c__[Pedosphaerae]', u'o__[Pedosphaerales]', u'f__Ellin517', u'g__', u's__']
1229	2649118$$[u'k__Bacteria', u'p__Planctomycetes', u'c__Planctomycetia', u'o__Gemmatales', u'f__Gemmataceae', u'g__', u's__']
1230	1148005$$[u'k__Bacteria', u'p__Proteobacteria', u'c__Betaproteobacteria', u'o__Ellin6067', u'f__', u'g__', u's__']
1231	790913$$[u'k__Bacteria', u'p__Proteobacteria', u'c__Alphaproteobacteria', u'o__Rhizobiales']
1232	106838$$[u'k__Bacteria', u'p__Proteobacteria', u'c__Alphaproteobacteria', u'o__Rhizobiales', u'f__Hyphomicrobiaceae', u'g__Hyphomicrobium', u's__']
1233	4360284$$[u'k__Bacteria', u'p__Nitrospirae', u'c__Nitrospira', u'o__Nitrospirales', u'f__Nitrospiraceae', u'g__Nitrospira', u's__']
1234	4313359$$[u'k__Bacteria', u'p__Acidobacteria', u'c__[Chloracidobacteria]', u'o__RB41', u'f__', u'g__', u's__']
1235	4393662$$[u'k__Bacteria', u'p__Acidobacteria', u'c__Acidobacteria-6', u'o__iii1-15', u'f__', u'g__', u's__']
1236	350712$$[u'k__Bacteria', u'p__Acidobacteria', u'c__Solibacteres', u'o__JH-WHS99', u'f__', u'g__', u's__']
1237	219282$$[u'k__Bacteria', u'p__Proteobacteria', u'c__Betaproteobacteria', u'o__Ellin6067', u'f__', u'g__', u's__']
1238	210344$$[u'k__Bacteria', u'p__Proteobacteria', u'c__Alphaproteobacteria', u'o__Rhizobiales', u'f__Hyphomicrobiaceae', u'g__Pedomicrobium', u's__']
1239	4350559$$[u'k__Bacteria', u'p__Gemmatimonadetes', u'c__Gemm-1', u'o__', u'f__', u'g__', u's__']
1240	776570$$[u'k__Bacteria', u'p__Verrucomicrobia', u'c__Opitutae', u'o__Opitutales', u'f__Opitutaceae', u'g__Opitutus', u's__']
1241	1123592$$[u'k__Bacteria', u'p__Proteobacteria', u'c__Alphaproteobacteria', u'o__Rhizobiales', u'f__Phyllobacteriaceae', u'g__Aminobacter', u's__']
1242	972343$$[u'k__Bacteria', u'p__Actinobacteria', u'c__Actinobacteria', u'o__Actinomycetales', u'f__Nakamurellaceae', u'g__', u's__']
1243	4333253$$[u'k__Bacteria', u'p__Proteobacteria', u'c__Betaproteobacteria', u'o__', u'f__', u'g__', u's__']
1244	240715$$[u'k__Bacteria', u'p__Actinobacteria', u'c__Thermoleophilia', u'o__Solirubrobacterales', u'f__', u'g__', u's__']
1245	250522$$[u'k__Bacteria', u'p__Proteobacteria', u'c__Alphaproteobacteria', u'o__Rhizobiales', u'f__', u'g__', u's__']
1246	4426193$$[u'k__Bacteria', u'p__Actinobacteria', u'c__Actinobacteria', u'o__Actinomycetales', u'f__Streptomycetaceae', u'g__Streptomyces', u's__']
1247	238281$$[u'k__Bacteria', u'p__TM7', u'c__TM7-1', u'o__', u'f__', u'g__', u's__']
1248	4417095$$[u'k__Bacteria', u'p__Acidobacteria', u'c__Acidobacteria-6', u'o__iii1-15', u'f__', u'g__', u's__']
1249	1037256$$[u'k__Bacteria', u'p__Actinobacteria', u'c__Thermoleophilia', u'o__Gaiellales', u'f__Gaiellaceae', u'g__', u's__']
1250	869089$$[u'k__Bacteria', u'p__Actinobacteria', u'c__Actinobacteria', u'o__Actinomycetales', u'f__Sporichthyaceae', u'g__', u's__']
1251	249068$$[u'k__Bacteria', u'p__Actinobacteria', u'c__Actinobacteria', u'o__Actinomycetales', u'f__Micromonosporaceae', u'g__Pilimelia', u's__']
1252	4093080$$[u'k__Bacteria', u'p__Actinobacteria', u'c__Acidimicrobiia', u'o__Acidimicrobiales', u'f__Iamiaceae', u'g__Iamia', u's__']
1253	240298$$[u'k__Bacteria', u'p__Acidobacteria', u'c__Acidobacteria-6', u'o__iii1-15', u'f__', u'g__', u's__']
1254	1131767$$[u'k__Bacteria', u'p__Verrucomicrobia', u'c__Verrucomicrobiae', u'o__Verrucomicrobiales', u'f__Verrucomicrobiaceae', u'g__Luteolibacter', u's__']
1255	268162$$[u'k__Bacteria', u'p__Proteobacteria', u'c__Gammaproteobacteria', u'o__Pseudomonadales', u'f__Pseudomonadaceae', u'g__Pseudomonas']
1256	4374806$$[u'k__Bacteria', u'p__Proteobacteria', u'c__Alphaproteobacteria', u'o__Rhizobiales', u'f__Hyphomicrobiaceae']
1257	1113229$$[u'k__Bacteria', u'p__Acidobacteria', u'c__Solibacteres', u'o__Solibacterales', u'f__Solibacteraceae', u'g__Candidatus Solibacter', u's__']
1258	351128$$[u'k__Bacteria', u'p__Proteobacteria', u'c__Deltaproteobacteria', u'o__Myxococcales', u'f__', u'g__', u's__']
1259	55354$$[u'k__Bacteria', u'p__Planctomycetes', u'c__Phycisphaerae', u'o__WD2101', u'f__', u'g__', u's__']
1260	831407$$[u'k__Bacteria', u'p__Proteobacteria', u'c__Alphaproteobacteria', u'o__Rhodospirillales', u'f__Rhodospirillaceae', u'g__', u's__']
1261	515709$$[u'k__Bacteria', u'p__Proteobacteria', u'c__Alphaproteobacteria', u'o__Rhizobiales', u'f__Hyphomicrobiaceae', u'g__Rhodoplanes', u's__']
1262	1072673$$[u'k__Bacteria', u'p__Bacteroidetes', u'c__Flavobacteriia', u'o__Flavobacteriales', u'f__Flavobacteriaceae', u'g__Flavobacterium']
1263	809954$$[u'k__Bacteria', u'p__Proteobacteria', u'c__Deltaproteobacteria', u'o__Syntrophobacterales', u'f__Syntrophobacteraceae', u'g__', u's__']
1264	5158$$[u'k__Bacteria', u'p__Proteobacteria', u'c__Alphaproteobacteria', u'o__Rhizobiales', u'f__Phyllobacteriaceae']
1265	4467425$$[u'k__Bacteria', u'p__Proteobacteria', u'c__Alphaproteobacteria', u'o__Rhizobiales', u'f__Hyphomicrobiaceae', u'g__Rhodoplanes', u's__']
1266	929699$$[u'k__Bacteria', u'p__Verrucomicrobia', u'c__[Spartobacteria]', u'o__[Chthoniobacterales]', u'f__[Chthoniobacteraceae]', u'g__DA101', u's__']
1267	307844$$[u'k__Bacteria', u'p__Proteobacteria', u'c__Betaproteobacteria', u'o__A21b', u'f__UD5', u'g__', u's__']
1268	224648$$[u'k__Bacteria', u'p__Actinobacteria', u'c__MB-A2-108', u'o__0319-7L14', u'f__', u'g__', u's__']
1269	3078468$$[u'k__Bacteria', u'p__Proteobacteria', u'c__Alphaproteobacteria', u'o__Rhizobiales', u'f__Hyphomicrobiaceae']
1270	823633$$[u'k__Bacteria', u'p__Actinobacteria', u'c__Actinobacteria', u'o__Actinomycetales', u'f__Mycobacteriaceae', u'g__Mycobacterium', u's__']
1271	170339$$[u'k__Bacteria', u'p__Proteobacteria', u'c__Betaproteobacteria', u'o__Burkholderiales', u'f__Comamonadaceae', u'g__Ramlibacter', u's__']
1272	New.ReferenceOTU911$$[u'k__Bacteria', u'p__Proteobacteria', u'c__Betaproteobacteria', u'o__SC-I-84', u'f__', u'g__', u's__']
1273	New.ReferenceOTU912$$[u'k__Bacteria', u'p__Proteobacteria', u'c__Betaproteobacteria', u'o__A21b', u'f__UD5', u'g__', u's__']
1274	New.ReferenceOTU2193$$[u'k__Bacteria', u'p__Acidobacteria', u'c__Sva0725', u'o__Sva0725', u'f__', u'g__', u's__']
1275	New.ReferenceOTU2351$$[u'k__Bacteria', u'p__Proteobacteria', u'c__Alphaproteobacteria', u'o__Caulobacterales', u'f__Caulobacteraceae', u'g__Asticcacaulis', u's__biprosthecium']
1276	New.ReferenceOTU1663$$[u'k__Bacteria', u'p__Chloroflexi', u'c__Chloroflexi', u'o__[Roseiflexales]', u'f__[Kouleothrixaceae]', u'g__', u's__']
1277	New.ReferenceOTU1668$$[u'k__Bacteria', u'p__Gemmatimonadetes', u'c__Gemmatimonadetes', u'o__N1423WL', u'f__', u'g__', u's__']
1278	New.ReferenceOTU581$$[u'k__Bacteria', u'p__Planctomycetes', u'c__Phycisphaerae', u'o__mle1-8', u'f__', u'g__', u's__']
1279	New.ReferenceOTU1319$$[u'k__Bacteria', u'p__Verrucomicrobia', u'c__Verrucomicrobiae', u'o__Verrucomicrobiales', u'f__Verrucomicrobiaceae', u'g__', u's__']
1280	New.ReferenceOTU2500$$[u'k__Bacteria', u'p__Planctomycetes', u'c__Phycisphaerae', u'o__WD2101', u'f__', u'g__', u's__']
1281	New.ReferenceOTU2503$$[u'k__Bacteria', u'p__Chloroflexi', u'c__Ellin6529', u'o__', u'f__', u'g__', u's__']
1282	New.ReferenceOTU2509$$[u'k__Bacteria', u'p__Proteobacteria', u'c__Betaproteobacteria', u'o__Ellin6067', u'f__', u'g__', u's__']
1283	New.ReferenceOTU102$$[u'k__Bacteria', u'p__Proteobacteria', u'c__Betaproteobacteria', u'o__Ellin6067', u'f__', u'g__', u's__']
1284	New.ReferenceOTU292$$[u'k__Bacteria', u'p__Proteobacteria', u'c__Alphaproteobacteria', u'o__Sphingomonadales', u'f__Erythrobacteraceae', u'g__Lutibacterium', u's__']
1285	New.ReferenceOTU291$$[u'k__Bacteria', u'p__Planctomycetes', u'c__Phycisphaerae', u'o__Phycisphaerales', u'f__', u'g__', u's__']
1286	New.ReferenceOTU855$$[u'k__Bacteria', u'p__Chloroflexi', u'c__TK10', u'o__B07_WMSP1', u'f__', u'g__', u's__']
1287	New.ReferenceOTU859$$[u'k__Bacteria', u'p__Proteobacteria', u'c__Betaproteobacteria', u'o__SC-I-84', u'f__', u'g__', u's__']
1288	New.ReferenceOTU2692$$[u'k__Bacteria', u'p__Actinobacteria', u'c__Actinobacteria', u'o__Actinomycetales', u'f__Streptomycetaceae', u'g__Streptomyces', u's__mirabilis']
1289	New.ReferenceOTU921$$[u'k__Bacteria', u'p__Proteobacteria', u'c__Alphaproteobacteria', u'o__Sphingomonadales', u'f__Sphingomonadaceae']
1290	New.ReferenceOTU2031$$[u'k__Bacteria', u'p__Acidobacteria', u'c__Acidobacteria-6', u'o__iii1-15', u'f__', u'g__', u's__']
1291	New.ReferenceOTU2038$$[u'k__Bacteria', u'p__Proteobacteria', u'c__Alphaproteobacteria', u'o__Rhizobiales', u'f__Rhodobiaceae']
1292	New.ReferenceOTU1896$$[u'k__Bacteria', u'p__Proteobacteria', u'c__Betaproteobacteria', u'o__Ellin6067', u'f__', u'g__', u's__']
1293	New.ReferenceOTU1890$$[u'k__Bacteria', u'p__Proteobacteria', u'c__Alphaproteobacteria', u'o__Rhizobiales', u'f__Hyphomicrobiaceae', u'g__Pedomicrobium', u's__']
1294	New.ReferenceOTU1679$$[u'k__Bacteria', u'p__Acidobacteria', u'c__Sva0725', u'o__Sva0725', u'f__', u'g__', u's__']
1295	New.ReferenceOTU597$$[u'k__Bacteria', u'p__Proteobacteria', u'c__Alphaproteobacteria', u'o__Rhizobiales']
1296	New.ReferenceOTU962$$[u'k__Bacteria', u'p__Chloroflexi', u'c__Chloroflexi', u'o__[Roseiflexales]', u'f__[Kouleothrixaceae]', u'g__', u's__']
1297	New.ReferenceOTU1304$$[u'k__Bacteria', u'p__Proteobacteria', u'c__Betaproteobacteria', u'o__', u'f__', u'g__', u's__']
1298	New.ReferenceOTU1303$$[u'k__Bacteria', u'p__Proteobacteria', u'c__Alphaproteobacteria', u'o__Rhizobiales', u'f__Hyphomicrobiaceae', u'g__Pedomicrobium', u's__']
1299	New.ReferenceOTU2514$$[u'k__Bacteria', u'p__Proteobacteria', u'c__Alphaproteobacteria', u'o__Sphingomonadales', u'f__Sphingomonadaceae', u'g__Sphingomonas', u's__wittichii']
1300	New.ReferenceOTU1014$$[u'k__Bacteria', u'p__Gemmatimonadetes', u'c__Gemmatimonadetes', u'o__Gemmatimonadales', u'f__', u'g__', u's__']
1301	New.ReferenceOTU2206$$[u'k__Bacteria', u'p__Proteobacteria', u'c__Alphaproteobacteria', u'o__Rhizobiales']
1302	New.ReferenceOTU2687$$[u'k__Bacteria', u'p__Firmicutes', u'c__Bacilli', u'o__Bacillales', u'f__Planococcaceae', u'g__Sporosarcina', u's__']
1303	New.ReferenceOTU936$$[u'k__Bacteria', u'p__Acidobacteria', u'c__Acidobacteria-6', u'o__iii1-15', u'f__RB40', u'g__', u's__']
1304	New.ReferenceOTU2335$$[u'k__Bacteria', u'p__Proteobacteria', u'c__Alphaproteobacteria', u'o__Rhodospirillales', u'f__Acetobacteraceae']
1305	New.ReferenceOTU2026$$[u'k__Bacteria', u'p__OD1', u'c__ABY1', u'o__', u'f__', u'g__', u's__']
1306	New.ReferenceOTU1499$$[u'k__Bacteria', u'p__Actinobacteria', u'c__Thermoleophilia', u'o__Solirubrobacterales', u'f__', u'g__', u's__']
1307	New.ReferenceOTU2029$$[u'k__Bacteria', u'p__Planctomycetes', u'c__Phycisphaerae', u'o__Phycisphaerales', u'f__', u'g__', u's__']
1308	New.ReferenceOTU1934$$[u'k__Bacteria', u'p__Acidobacteria', u'c__Solibacteres', u'o__Solibacterales', u'f__Solibacteraceae', u'g__Candidatus Solibacter', u's__']
1309	New.ReferenceOTU618$$[u'k__Bacteria', u'p__Actinobacteria', u'c__Actinobacteria', u'o__Actinomycetales']
1310	New.ReferenceOTU1426$$[u'k__Bacteria', u'p__Planctomycetes', u'c__Planctomycetia', u'o__Gemmatales', u'f__Gemmataceae', u'g__', u's__']
1311	New.ReferenceOTU1337$$[u'k__Bacteria', u'p__Planctomycetes', u'c__Planctomycetia', u'o__Gemmatales', u'f__Isosphaeraceae', u'g__', u's__']
1312	New.ReferenceOTU1335$$[u'k__Bacteria', u'p__Acidobacteria', u'c__Sva0725', u'o__Sva0725', u'f__', u'g__', u's__']
1313	New.ReferenceOTU2528$$[u'k__Bacteria', u'p__Actinobacteria', u'c__Thermoleophilia', u'o__Solirubrobacterales', u'f__Conexibacteraceae', u'g__', u's__']
1314	New.ReferenceOTU2524$$[u'k__Bacteria', u'p__Planctomycetes', u'c__OM190', u'o__agg27', u'f__', u'g__', u's__']
1315	New.ReferenceOTU125$$[u'k__Bacteria', u'p__Chloroflexi', u'c__Gitt-GS-136', u'o__', u'f__', u'g__', u's__']
1316	New.ReferenceOTU124$$[u'k__Bacteria', u'p__Planctomycetes', u'c__Phycisphaerae', u'o__WD2101', u'f__', u'g__', u's__']
1317	New.ReferenceOTU431$$[u'k__Bacteria', u'p__Actinobacteria', u'c__Actinobacteria', u'o__Actinomycetales', u'f__Streptosporangiaceae', u'g__Sphaerisporangium', u's__']
1318	New.ReferenceOTU437$$[u'k__Bacteria', u'p__Actinobacteria', u'c__Actinobacteria', u'o__Actinomycetales', u'f__Micromonosporaceae', u'g__', u's__']
1319	New.ReferenceOTU2232$$[u'k__Bacteria', u'p__Acidobacteria', u'c__Acidobacteria-6', u'o__CCU21', u'f__', u'g__', u's__']
1320	New.ReferenceOTU2234$$[u'k__Bacteria', u'p__Acidobacteria', u'c__Acidobacteria-6', u'o__iii1-15', u'f__mb2424', u'g__', u's__']
1321	New.ReferenceOTU2235$$[u'k__Bacteria', u'p__Actinobacteria', u'c__Actinobacteria', u'o__Actinomycetales', u'f__Nocardioidaceae', u'g__', u's__']
1322	New.ReferenceOTU1211$$[u'k__Bacteria', u'p__Acidobacteria', u'c__Acidobacteria-6', u'o__iii1-15', u'f__', u'g__', u's__']
1323	New.ReferenceOTU2015$$[u'k__Bacteria', u'p__Verrucomicrobia', u'c__Opitutae', u'o__Opitutales', u'f__Opitutaceae', u'g__Opitutus', u's__']
1324	New.ReferenceOTU1782$$[u'k__Bacteria', u'p__Proteobacteria', u'c__Betaproteobacteria', u'o__Burkholderiales', u'f__Alcaligenaceae', u'g__', u's__']
1325	New.ReferenceOTU1439$$[u'k__Bacteria', u'p__Proteobacteria', u'c__Deltaproteobacteria', u'o__Myxococcales', u'f__', u'g__', u's__']
1326	New.ReferenceOTU733$$[u'k__Bacteria', u'p__WS3', u'c__PRR-12', u'o__Sediment-1', u'f__PRR-10', u'g__', u's__']
1327	New.ReferenceOTU1325$$[u'k__Bacteria', u'p__Acidobacteria', u'c__Solibacteres', u'o__Solibacterales', u'f__', u'g__', u's__']
1328	New.ReferenceOTU1320$$[u'k__Bacteria', u'p__Bacteroidetes', u'c__Flavobacteriia', u'o__Flavobacteriales', u'f__Cryomorphaceae', u'g__', u's__']
1329	New.ReferenceOTU2536$$[u'k__Bacteria', u'p__Verrucomicrobia', u'c__[Pedosphaerae]', u'o__[Pedosphaerales]', u'f__Ellin515', u'g__', u's__']
1330	New.ReferenceOTU428$$[u'k__Bacteria', u'p__Actinobacteria', u'c__Actinobacteria', u'o__Actinomycetales', u'f__Streptomycetaceae']
1331	New.ReferenceOTU130$$[u'k__Bacteria', u'p__Acidobacteria', u'c__Acidobacteria-6', u'o__iii1-15', u'f__', u'g__', u's__']
1332	New.ReferenceOTU131$$[u'k__Bacteria', u'p__Proteobacteria', u'c__Gammaproteobacteria', u'o__Xanthomonadales', u'f__Sinobacteraceae', u'g__Steroidobacter', u's__']
1333	New.ReferenceOTU2225$$[u'k__Bacteria', u'p__Actinobacteria', u'c__Acidimicrobiia', u'o__Acidimicrobiales', u'f__EB1017', u'g__', u's__']
1334	New.ReferenceOTU553$$[u'k__Bacteria', u'p__Proteobacteria', u'c__Alphaproteobacteria', u'o__Ellin329', u'f__', u'g__', u's__']
1335	New.ReferenceOTU1224$$[u'k__Bacteria', u'p__Planctomycetes', u'c__Phycisphaerae', u'o__WD2101', u'f__', u'g__', u's__']
1336	New.ReferenceOTU1680$$[u'k__Bacteria', u'p__Acidobacteria', u'c__Acidobacteria-6', u'o__iii1-15', u'f__', u'g__', u's__']
1337	New.ReferenceOTU708$$[u'k__Bacteria', u'p__Chloroflexi', u'c__Ellin6529', u'o__', u'f__', u'g__', u's__']
1338	New.ReferenceOTU385$$[u'k__Bacteria', u'p__Proteobacteria', u'c__Gammaproteobacteria', u'o__Xanthomonadales']
1339	New.ReferenceOTU2492$$[u'k__Bacteria', u'p__Proteobacteria', u'c__Betaproteobacteria', u'o__MND1', u'f__', u'g__', u's__']
1340	New.ReferenceOTU899$$[u'k__Bacteria', u'p__Proteobacteria', u'c__Alphaproteobacteria', u'o__Caulobacterales', u'f__Caulobacteraceae', u'g__Mycoplana', u's__']
1341	New.ReferenceOTU895$$[u'k__Bacteria', u'p__Proteobacteria', u'c__Betaproteobacteria', u'o__MND1', u'f__', u'g__', u's__']
1342	New.ReferenceOTU893$$[u'k__Bacteria', u'p__Acidobacteria', u'c__Solibacteres', u'o__Solibacterales']
1343	New.ReferenceOTU963$$[u'k__Bacteria', u'p__Planctomycetes', u'c__C6', u'o__MVS-107', u'f__', u'g__', u's__']
1344	New.ReferenceOTU2073$$[u'k__Bacteria', u'p__Chloroflexi', u'c__Ellin6529', u'o__', u'f__', u'g__', u's__']
1345	New.ReferenceOTU2105$$[u'k__Bacteria', u'p__Proteobacteria', u'c__Deltaproteobacteria', u'o__Myxococcales', u'f__', u'g__', u's__']
1346	New.ReferenceOTU2103$$[u'k__Bacteria', u'p__Actinobacteria', u'c__Thermoleophilia', u'o__Gaiellales', u'f__', u'g__', u's__']
1347	New.ReferenceOTU2109$$[u'k__Bacteria', u'p__Chloroflexi', u'c__Chloroflexi', u'o__[Roseiflexales]', u'f__[Kouleothrixaceae]', u'g__', u's__']
1348	New.ReferenceOTU624$$[u'k__Bacteria', u'p__OD1', u'c__ZB2', u'o__', u'f__', u'g__', u's__']
1349	New.ReferenceOTU1238$$[u'k__Bacteria', u'p__Proteobacteria', u'c__Alphaproteobacteria', u'o__Rhizobiales', u'f__Bradyrhizobiaceae', u'g__', u's__']
1350	New.ReferenceOTU1121$$[u'k__Bacteria', u'p__Verrucomicrobia', u'c__[Spartobacteria]', u'o__[Chthoniobacterales]', u'f__[Chthoniobacteraceae]', u'g__Candidatus Xiphinematobacter', u's__']
1351	New.ReferenceOTU1346$$[u'k__Bacteria', u'p__Proteobacteria', u'c__Alphaproteobacteria', u'o__Rhizobiales', u'f__Hyphomicrobiaceae', u'g__Hyphomicrobium']
1352	New.ReferenceOTU393$$[u'k__Bacteria', u'p__Planctomycetes', u'c__Phycisphaerae', u'o__Phycisphaerales', u'f__', u'g__', u's__']
1353	New.ReferenceOTU2481$$[u'k__Bacteria', u'p__Actinobacteria', u'c__Actinobacteria', u'o__Actinomycetales', u'f__Pseudonocardiaceae', u'g__Pseudonocardia', u's__']
1354	New.ReferenceOTU2483$$[u'k__Bacteria', u'p__Acidobacteria', u'c__iii1-8', u'o__32-20', u'f__', u'g__', u's__']
1355	New.ReferenceOTU2482$$[u'k__Bacteria', u'p__Planctomycetes', u'c__Planctomycetia', u'o__Pirellulales', u'f__Pirellulaceae', u'g__A17', u's__']
1356	New.ReferenceOTU2485$$[u'k__Bacteria', u'p__Proteobacteria', u'c__Alphaproteobacteria', u'o__Rhizobiales', u'f__Hyphomicrobiaceae', u'g__Pedomicrobium', u's__']
1357	New.ReferenceOTU2249$$[u'k__Bacteria', u'p__Verrucomicrobia', u'c__[Spartobacteria]', u'o__[Chthoniobacterales]', u'f__[Chthoniobacteraceae]', u'g__DA101', u's__']
1358	New.ReferenceOTU570$$[u'k__Bacteria', u'p__Chloroflexi', u'c__Thermomicrobia', u'o__JG30-KF-CM45', u'f__', u'g__', u's__']
1359	New.ReferenceOTU2662$$[u'k__Bacteria', u'p__Planctomycetes', u'c__Phycisphaerae', u'o__WD2101', u'f__', u'g__', u's__']
1360	New.ReferenceOTU971$$[u'k__Bacteria', u'p__Gemmatimonadetes', u'c__', u'o__', u'f__', u'g__', u's__']
1361	New.ReferenceOTU2065$$[u'k__Bacteria', u'p__Nitrospirae', u'c__Nitrospira', u'o__Nitrospirales', u'f__0319-6A21', u'g__', u's__']
1362	New.ReferenceOTU1975$$[u'k__Bacteria', u'p__Chloroflexi', u'c__Gitt-GS-136', u'o__', u'f__', u'g__', u's__']
1363	New.ReferenceOTU1805$$[u'k__Bacteria', u'p__Chloroflexi', u'c__TK17', u'o__', u'f__', u'g__', u's__']
1364	New.ReferenceOTU1807$$[u'k__Bacteria', u'p__Proteobacteria', u'c__Alphaproteobacteria', u'o__Rhodospirillales', u'f__Rhodospirillaceae', u'g__', u's__']
1365	New.ReferenceOTU1809$$[u'k__Bacteria', u'p__Gemmatimonadetes', u'c__Gemm-2', u'o__', u'f__', u'g__', u's__']
1366	New.ReferenceOTU1200$$[u'k__Bacteria', u'p__Actinobacteria', u'c__Acidimicrobiia', u'o__Acidimicrobiales', u'f__C111', u'g__', u's__']
1367	New.ReferenceOTU1596$$[u'k__Bacteria', u'p__Acidobacteria', u'c__Solibacteres', u'o__JH-WHS99', u'f__', u'g__', u's__']
1368	New.ReferenceOTU1575$$[u'k__Bacteria', u'p__Proteobacteria', u'c__Alphaproteobacteria', u'o__Rhizobiales', u'f__Phyllobacteriaceae']
1369	New.ReferenceOTU401$$[u'k__Bacteria', u'p__Proteobacteria', u'c__Betaproteobacteria', u'o__Burkholderiales', u'f__Oxalobacteraceae', u'g__Massilia', u's__aerolata']
1370	New.ReferenceOTU1377$$[u'k__Bacteria', u'p__Verrucomicrobia', u'c__[Spartobacteria]', u'o__[Chthoniobacterales]', u'f__[Chthoniobacteraceae]', u'g__DA101', u's__']
1371	New.ReferenceOTU366$$[u'k__Bacteria', u'p__Actinobacteria', u'c__Acidimicrobiia', u'o__Acidimicrobiales', u'f__EB1017', u'g__', u's__']
1372	New.ReferenceOTU185$$[u'k__Bacteria', u'p__Actinobacteria', u'c__Acidimicrobiia', u'o__Acidimicrobiales', u'f__', u'g__', u's__']
1373	New.ReferenceOTU2272$$[u'k__Bacteria', u'p__Acidobacteria', u'c__Acidobacteria-6', u'o__iii1-15', u'f__', u'g__', u's__']
1374	New.ReferenceOTU983$$[u'k__Bacteria', u'p__Proteobacteria', u'c__Betaproteobacteria', u'o__', u'f__', u'g__', u's__']
1375	New.ReferenceOTU210$$[u'k__Bacteria', u'p__Acidobacteria', u'c__Solibacteres', u'o__Solibacterales', u'f__', u'g__', u's__']
1376	New.ReferenceOTU2052$$[u'k__Bacteria', u'p__Proteobacteria', u'c__Alphaproteobacteria', u'o__Rhodospirillales', u'f__Rhodospirillaceae', u'g__', u's__']
1377	New.ReferenceOTU2722$$[u'k__Bacteria', u'p__Actinobacteria', u'c__Actinobacteria', u'o__Actinomycetales', u'f__Nocardioidaceae']
1378	New.ReferenceOTU2059$$[u'k__Bacteria', u'p__Gemmatimonadetes', u'c__Gemm-1', u'o__', u'f__', u'g__', u's__']
1379	New.ReferenceOTU6$$[u'k__Bacteria', u'p__Acidobacteria', u'c__RB25', u'o__', u'f__', u'g__', u's__']
1380	New.ReferenceOTU1625$$[u'k__Bacteria', u'p__Chloroflexi', u'c__Thermomicrobia', u'o__JG30-KF-CM45', u'f__', u'g__', u's__']
1381	New.ReferenceOTU1965$$[u'k__Bacteria', u'p__Proteobacteria', u'c__Gammaproteobacteria', u'o__Xanthomonadales', u'f__Sinobacteraceae', u'g__', u's__']
1382	New.ReferenceOTU1151$$[u'k__Bacteria', u'p__Chloroflexi']
1383	New.ReferenceOTU1818$$[u'k__Bacteria', u'p__Actinobacteria', u'c__Thermoleophilia', u'o__Gaiellales', u'f__', u'g__', u's__']
1384	New.ReferenceOTU1218$$[u'k__Bacteria', u'p__Chloroflexi', u'c__Chloroflexi', u'o__[Roseiflexales]', u'f__', u'g__', u's__']
1385	New.ReferenceOTU776$$[u'k__Bacteria', u'p__Gemmatimonadetes', u'c__Gemmatimonadetes', u'o__Gemmatimonadales', u'f__Ellin5301', u'g__', u's__']
1386	New.ReferenceOTU1107$$[u'k__Bacteria', u'p__Actinobacteria', u'c__Actinobacteria', u'o__Actinomycetales', u'f__Microbacteriaceae', u'g__Agromyces']
1387	New.ReferenceOTU1109$$[u'k__Bacteria', u'p__Chloroflexi', u'c__Chloroflexi', u'o__[Roseiflexales]', u'f__[Kouleothrixaceae]', u'g__', u's__']
1388	New.ReferenceOTU1583$$[u'k__Bacteria', u'p__Proteobacteria', u'c__Deltaproteobacteria', u'o__Myxococcales', u'f__Haliangiaceae', u'g__', u's__']
1389	New.ReferenceOTU1582$$[u'k__Bacteria', u'p__Planctomycetes', u'c__OM190', u'o__agg27', u'f__', u'g__', u's__']
1390	New.ReferenceOTU1569$$[u'k__Bacteria', u'p__Proteobacteria', u'c__Alphaproteobacteria', u'o__Ellin329', u'f__', u'g__', u's__']
1391	New.ReferenceOTU377$$[u'k__Bacteria', u'p__Proteobacteria', u'c__Alphaproteobacteria', u'o__Rhodospirillales', u'f__Rhodospirillaceae', u'g__', u's__']
1392	New.ReferenceOTU174$$[u'k__Bacteria', u'p__Proteobacteria', u'c__Betaproteobacteria', u'o__Burkholderiales', u'f__Comamonadaceae', u'g__Variovorax', u's__paradoxus']
1393	New.ReferenceOTU171$$[u'k__Bacteria', u'p__Actinobacteria', u'c__Actinobacteria', u'o__Actinomycetales', u'f__Geodermatophilaceae', u'g__Geodermatophilus']
1394	New.ReferenceOTU2469$$[u'k__Bacteria', u'p__Proteobacteria', u'c__Alphaproteobacteria', u'o__Rhodospirillales', u'f__Rhodospirillaceae', u'g__Skermanella', u's__']
1395	New.ReferenceOTU197$$[u'k__Bacteria', u'p__Acidobacteria', u'c__Acidobacteria-6', u'o__iii1-15', u'f__', u'g__', u's__']
1396	New.ReferenceOTU2606$$[u'k__Bacteria', u'p__Proteobacteria', u'c__Deltaproteobacteria', u'o__Myxococcales', u'f__', u'g__', u's__']
1397	New.ReferenceOTU209$$[u'k__Bacteria', u'p__Actinobacteria', u'c__Actinobacteria', u'o__Actinomycetales', u'f__Mycobacteriaceae', u'g__Mycobacterium']
1398	New.ReferenceOTU2049$$[u'k__Bacteria', u'p__Actinobacteria', u'c__Actinobacteria', u'o__Actinomycetales', u'f__Micromonosporaceae', u'g__Catellatospora', u's__']
1399	New.ReferenceOTU35$$[u'k__Bacteria', u'p__Actinobacteria', u'c__Thermoleophilia', u'o__Gaiellales', u'f__Gaiellaceae', u'g__', u's__']
1400	New.ReferenceOTU32$$[u'k__Bacteria', u'p__Proteobacteria', u'c__Deltaproteobacteria', u'o__Myxococcales', u'f__', u'g__', u's__']
1401	New.ReferenceOTU33$$[u'k__Bacteria', u'p__Actinobacteria', u'c__Actinobacteria', u'o__Actinomycetales', u'f__Micromonosporaceae', u'g__Pilimelia', u's__']
1402	New.ReferenceOTU1823$$[u'k__Bacteria', u'p__Proteobacteria', u'c__Alphaproteobacteria', u'o__Rhodospirillales', u'f__Rhodospirillaceae']
1403	New.ReferenceOTU744$$[u'k__Bacteria', u'p__Chloroflexi', u'c__TK10', u'o__AKYG885', u'f__Dolo_23', u'g__', u's__']
1404	New.ReferenceOTU1173$$[u'k__Bacteria', u'p__Actinobacteria', u'c__Actinobacteria', u'o__Actinomycetales', u'f__Nocardioidaceae', u'g__Kribbella', u's__']
1405	New.ReferenceOTU1177$$[u'k__Bacteria', u'p__Proteobacteria', u'c__Betaproteobacteria', u'o__Ellin6067', u'f__', u'g__', u's__']
1406	New.ReferenceOTU348$$[u'k__Bacteria', u'p__Proteobacteria', u'c__Deltaproteobacteria', u'o__Myxococcales']
1407	New.ReferenceOTU699$$[u'k__Bacteria', u'p__Proteobacteria', u'c__Gammaproteobacteria', u'o__Xanthomonadales', u'f__Xanthomonadaceae', u'g__', u's__']
1408	New.ReferenceOTU698$$[u'k__Bacteria', u'p__Proteobacteria', u'c__Deltaproteobacteria', u'o__Myxococcales']
1409	New.ReferenceOTU343$$[u'k__Bacteria', u'p__Proteobacteria', u'c__Deltaproteobacteria', u'o__NB1-j', u'f__', u'g__', u's__']
1410	New.ReferenceOTU2452$$[u'k__Bacteria', u'p__Actinobacteria', u'c__Thermoleophilia', u'o__Solirubrobacterales', u'f__Solirubrobacteraceae', u'g__', u's__']
1411	New.ReferenceOTU2455$$[u'k__Bacteria', u'p__Proteobacteria', u'c__Alphaproteobacteria', u'o__Rhizobiales', u'f__', u'g__', u's__']
1412	New.ReferenceOTU527$$[u'k__Bacteria', u'p__Acidobacteria', u'c__Acidobacteria-6', u'o__iii1-15', u'f__', u'g__', u's__']
1413	New.ReferenceOTU2638$$[u'k__Bacteria', u'p__Actinobacteria', u'c__Acidimicrobiia', u'o__Acidimicrobiales']
1414	New.ReferenceOTU235$$[u'k__Bacteria', u'p__Proteobacteria', u'c__Betaproteobacteria', u'o__SC-I-84', u'f__', u'g__', u's__']
1415	New.ReferenceOTU2705$$[u'k__Bacteria', u'p__Proteobacteria', u'c__Alphaproteobacteria', u'o__Rhizobiales']
1416	New.ReferenceOTU2148$$[u'k__Bacteria', u'p__Acidobacteria', u'c__PAUC37f', u'o__', u'f__', u'g__', u's__']
1417	New.ReferenceOTU1945$$[u'k__Bacteria', u'p__Actinobacteria', u'c__Thermoleophilia', u'o__Solirubrobacterales']
1418	New.ReferenceOTU1948$$[u'k__Bacteria', u'p__Actinobacteria', u'c__Actinobacteria', u'o__Actinomycetales', u'f__Pseudonocardiaceae', u'g__Pseudonocardia', u's__']
1419	New.ReferenceOTU25$$[u'k__Bacteria', u'p__Actinobacteria', u'c__Actinobacteria', u'o__Actinomycetales', u'f__Micromonosporaceae']
1420	New.ReferenceOTU1387$$[u'k__Bacteria', u'p__Planctomycetes', u'c__Planctomycetia', u'o__Pirellulales', u'f__Pirellulaceae', u'g__', u's__']
1421	New.ReferenceOTU1386$$[u'k__Bacteria', u'p__Chloroflexi', u'c__Anaerolineae', u'o__SBR1031', u'f__A4b', u'g__', u's__']
1422	New.ReferenceOTU1382$$[u'k__Bacteria', u'p__Proteobacteria', u'c__Deltaproteobacteria', u'o__Myxococcales']
1423	New.ReferenceOTU1380$$[u'k__Bacteria', u'p__WS3', u'c__PRR-12', u'o__Sediment-1', u'f__PRR-10', u'g__', u's__']
1424	New.ReferenceOTU1490$$[u'k__Bacteria', u'p__Acidobacteria', u'c__Acidobacteria-6', u'o__iii1-15', u'f__RB40', u'g__', u's__']
1425	New.ReferenceOTU681$$[u'k__Bacteria', u'p__Acidobacteria', u'c__[Chloracidobacteria]', u'o__RB41', u'f__Ellin6075', u'g__', u's__']
1426	New.ReferenceOTU539$$[u'k__Bacteria', u'p__Planctomycetes', u'c__Phycisphaerae', u'o__WD2101', u'f__', u'g__', u's__']
1427	New.ReferenceOTU220$$[u'k__Bacteria', u'p__Proteobacteria', u'c__Deltaproteobacteria', u'o__Myxococcales', u'f__', u'g__', u's__']
1428	New.ReferenceOTU825$$[u'k__Bacteria', u'p__Gemmatimonadetes', u'c__Gemm-1', u'o__', u'f__', u'g__', u's__']
1429	New.ReferenceOTU2152$$[u'k__Bacteria', u'p__Planctomycetes', u'c__Pla3', u'o__', u'f__', u'g__', u's__']
1430	New.ReferenceOTU2155$$[u'k__Bacteria', u'p__Actinobacteria', u'c__Actinobacteria', u'o__Actinomycetales', u'f__Micromonosporaceae', u'g__Virgisporangium', u's__ochraceum']
1431	New.ReferenceOTU58$$[u'k__Bacteria', u'p__Chloroflexi', u'c__Anaerolineae']
1432	New.ReferenceOTU1849$$[u'k__Bacteria', u'p__Actinobacteria', u'c__Thermoleophilia', u'o__Solirubrobacterales', u'f__', u'g__', u's__']
1433	New.ReferenceOTU1844$$[u'k__Bacteria', u'p__Gemmatimonadetes', u'c__Gemm-1', u'o__', u'f__', u'g__', u's__']
1434	New.ReferenceOTU1717$$[u'k__Bacteria', u'p__Acidobacteria', u'c__Acidobacteriia', u'o__Acidobacteriales']
1435	New.ReferenceOTU1021$$[u'k__Bacteria', u'p__Proteobacteria', u'c__Alphaproteobacteria', u'o__Rhodobacterales', u'f__Hyphomonadaceae', u'g__', u's__']
1436	New.ReferenceOTU1026$$[u'k__Bacteria', u'p__Gemmatimonadetes', u'c__Gemm-1', u'o__', u'f__', u'g__', u's__']
1437	New.ReferenceOTU1536$$[u'k__Bacteria', u'p__Proteobacteria', u'c__Deltaproteobacteria', u'o__', u'f__', u'g__', u's__']
1438	New.ReferenceOTU1537$$[u'k__Bacteria', u'p__Chloroflexi', u'c__Thermomicrobia', u'o__JG30-KF-CM45', u'f__', u'g__', u's__']
1439	New.ReferenceOTU1099$$[u'k__Bacteria', u'p__Proteobacteria', u'c__Alphaproteobacteria', u'o__Rhodospirillales', u'f__Acetobacteraceae', u'g__', u's__']
1440	New.ReferenceOTU2435$$[u'k__Bacteria', u'p__Actinobacteria', u'c__Actinobacteria', u'o__Actinomycetales', u'f__Streptomycetaceae', u'g__Streptomyces']
1441	New.ReferenceOTU783$$[u'k__Bacteria', u'p__Proteobacteria', u'c__Alphaproteobacteria', u'o__Rhodospirillales', u'f__Rhodospirillaceae', u'g__', u's__']
1442	New.ReferenceOTU2544$$[u'k__Bacteria', u'p__Actinobacteria', u'c__Actinobacteria', u'o__Actinomycetales', u'f__Micromonosporaceae']
1443	New.ReferenceOTU2642$$[u'k__Bacteria', u'p__Proteobacteria', u'c__Betaproteobacteria', u'o__Rhodocyclales', u'f__Rhodocyclaceae']
1444	New.ReferenceOTU814$$[u'k__Bacteria', u'p__Actinobacteria', u'c__Thermoleophilia', u'o__Solirubrobacterales', u'f__', u'g__', u's__']
1445	New.ReferenceOTU2165$$[u'k__Bacteria', u'p__Proteobacteria', u'c__Gammaproteobacteria', u'o__Xanthomonadales', u'f__Sinobacteraceae', u'g__', u's__']
1446	New.ReferenceOTU2163$$[u'k__Bacteria', u'p__Gemmatimonadetes', u'c__Gemm-1', u'o__', u'f__', u'g__', u's__']
1447	New.ReferenceOTU2364$$[u'k__Bacteria', u'p__Acidobacteria', u'c__Acidobacteria-6', u'o__iii1-15', u'f__', u'g__', u's__']
1448	New.ReferenceOTU1853$$[u'k__Bacteria', u'p__Planctomycetes', u'c__OM190', u'o__agg27', u'f__', u'g__', u's__']
1449	New.ReferenceOTU1852$$[u'k__Bacteria', u'p__Planctomycetes', u'c__Phycisphaerae', u'o__WD2101', u'f__', u'g__', u's__']
1450	New.ReferenceOTU1148$$[u'k__Bacteria', u'p__Planctomycetes', u'c__C6', u'o__MVS-107', u'f__', u'g__', u's__']
1451	New.ReferenceOTU1636$$[u'k__Bacteria', u'p__Chloroflexi', u'c__Ellin6529', u'o__', u'f__', u'g__', u's__']
1452	New.ReferenceOTU1143$$[u'k__Bacteria', u'p__Proteobacteria', u'c__Betaproteobacteria', u'o__Ellin6067', u'f__', u'g__', u's__']
1453	New.ReferenceOTU1709$$[u'k__Bacteria', u'p__Acidobacteria', u'c__Acidobacteria-5', u'o__', u'f__', u'g__', u's__']
1454	New.ReferenceOTU1528$$[u'k__Bacteria', u'p__Actinobacteria', u'c__Actinobacteria', u'o__Actinomycetales', u'f__Microbacteriaceae', u'g__Agromyces']
1455	New.ReferenceOTU1523$$[u'k__Bacteria', u'p__Nitrospirae', u'c__Nitrospira', u'o__Nitrospirales', u'f__0319-6A21', u'g__', u's__']
1456	New.ReferenceOTU1522$$[u'k__Bacteria', u'p__Proteobacteria', u'c__Alphaproteobacteria', u'o__Rhodospirillales', u'f__Rhodospirillaceae']
1457	New.ReferenceOTU335$$[u'k__Bacteria', u'p__Proteobacteria', u'c__Gammaproteobacteria', u'o__Xanthomonadales', u'f__Sinobacteraceae', u'g__', u's__']
1458	New.ReferenceOTU330$$[u'k__Bacteria', u'p__Nitrospirae', u'c__Nitrospira', u'o__Nitrospirales', u'f__Nitrospiraceae', u'g__Nitrospira', u's__']
1459	New.ReferenceOTU332$$[u'k__Bacteria', u'p__Proteobacteria', u'c__Deltaproteobacteria', u'o__Myxococcales', u'f__Haliangiaceae', u'g__', u's__']
1460	New.ReferenceOTU2426$$[u'k__Bacteria', u'p__Proteobacteria']
1461	New.ReferenceOTU791$$[u'k__Bacteria', u'p__Proteobacteria', u'c__Betaproteobacteria', u'o__Ellin6067', u'f__', u'g__', u's__']
1462	New.ReferenceOTU795$$[u'k__Bacteria', u'p__Proteobacteria', u'c__Deltaproteobacteria', u'o__Myxococcales', u'f__OM27', u'g__', u's__']
1463	New.ReferenceOTU835$$[u'k__Bacteria', u'p__Chloroflexi', u'c__S085', u'o__', u'f__', u'g__', u's__']
1464	New.ReferenceOTU246$$[u'k__Bacteria', u'p__Acidobacteria', u'c__RB25', u'o__', u'f__', u'g__', u's__']
1465	New.ReferenceOTU809$$[u'k__Bacteria', u'p__Nitrospirae', u'c__Nitrospira', u'o__Nitrospirales', u'f__Nitrospiraceae', u'g__', u's__']
1466	New.ReferenceOTU2173$$[u'k__Bacteria', u'p__Proteobacteria', u'c__Alphaproteobacteria']
1467	New.ReferenceOTU2373$$[u'k__Bacteria', u'p__Actinobacteria', u'c__Thermoleophilia', u'o__Gaiellales', u'f__Gaiellaceae', u'g__', u's__']
1468	New.ReferenceOTU2379$$[u'k__Bacteria', u'p__Actinobacteria', u'c__Actinobacteria', u'o__Actinomycetales', u'f__Nocardioidaceae', u'g__', u's__']
1469	New.ReferenceOTU1603$$[u'k__Bacteria', u'p__Proteobacteria', u'c__Gammaproteobacteria']
1470	New.ReferenceOTU1739$$[u'k__Bacteria', u'p__Actinobacteria', u'c__Thermoleophilia', u'o__Gaiellales', u'f__Gaiellaceae', u'g__', u's__']
1471	New.ReferenceOTU1730$$[u'k__Bacteria', u'p__Proteobacteria', u'c__Deltaproteobacteria', u'o__Myxococcales', u'f__Polyangiaceae', u'g__', u's__']
1472	New.ReferenceOTU93$$[u'k__Bacteria', u'p__Planctomycetes', u'c__Planctomycetia', u'o__Gemmatales', u'f__Gemmataceae', u'g__', u's__']
1473	New.ReferenceOTU96$$[u'k__Bacteria', u'p__Verrucomicrobia', u'c__Opitutae', u'o__Opitutales', u'f__Opitutaceae', u'g__', u's__']
1474	New.ReferenceOTU94$$[u'k__Bacteria', u'p__Actinobacteria', u'c__Thermoleophilia', u'o__Gaiellales', u'f__Gaiellaceae', u'g__', u's__']
1475	New.ReferenceOTU496$$[u'k__Bacteria', u'p__Actinobacteria', u'c__Actinobacteria', u'o__Actinomycetales', u'f__Nocardiaceae', u'g__Rhodococcus', u's__']
1476	New.ReferenceOTU658$$[u'k__Bacteria', u'p__Actinobacteria', u'c__Actinobacteria', u'o__Actinomycetales', u'f__Nocardioidaceae']
1477	New.ReferenceOTU654$$[u'k__Bacteria', u'p__Actinobacteria', u'c__Actinobacteria', u'o__Actinomycetales']
1478	New.ReferenceOTU2418$$[u'k__Bacteria', u'p__Proteobacteria', u'c__Gammaproteobacteria', u'o__Legionellales', u'f__Coxiellaceae', u'g__Aquicella', u's__']
1479	New.ReferenceOTU2414$$[u'k__Bacteria', u'p__Proteobacteria', u'c__Betaproteobacteria', u'o__Burkholderiales', u'f__Oxalobacteraceae']
1480	New.ReferenceOTU2560$$[u'k__Bacteria', u'p__Proteobacteria', u'c__Alphaproteobacteria', u'o__Rhizobiales', u'f__Hyphomicrobiaceae', u'g__Rhodoplanes', u's__']
1481	New.ReferenceOTU272$$[u'k__Bacteria', u'p__Firmicutes', u'c__Bacilli', u'o__Bacillales']
1482	New.ReferenceOTU2748$$[u'k__Bacteria', u'p__Proteobacteria', u'c__Deltaproteobacteria', u'o__Myxococcales']
1483	New.ReferenceOTU907$$[u'k__Bacteria', u'p__Proteobacteria', u'c__Betaproteobacteria', u'o__IS-44', u'f__', u'g__', u's__']
1484	New.ReferenceOTU1982$$[u'k__Bacteria', u'p__Proteobacteria', u'c__Alphaproteobacteria', u'o__Rhizobiales', u'f__Hyphomicrobiaceae', u'g__Pedomicrobium', u's__']
1485	New.ReferenceOTU2220$$[u'k__Bacteria', u'p__Gemmatimonadetes', u'c__Gemmatimonadetes', u'o__Gemmatimonadales', u'f__Ellin5301', u'g__', u's__']
1486	New.ReferenceOTU1729$$[u'k__Bacteria', u'p__Planctomycetes', u'c__Phycisphaerae', u'o__Phycisphaerales', u'f__', u'g__', u's__']
1487	New.ReferenceOTU1720$$[u'k__Bacteria', u'p__Gemmatimonadetes', u'c__Gemm-2', u'o__', u'f__', u'g__', u's__']
1488	New.ReferenceOTU1723$$[u'k__Bacteria', u'p__Actinobacteria', u'c__Actinobacteria', u'o__Actinomycetales', u'f__Micromonosporaceae']
1489	New.ReferenceOTU89$$[u'k__Bacteria', u'p__Planctomycetes', u'c__OM190', u'o__agg27', u'f__', u'g__', u's__']
1490	New.ReferenceOTU1503$$[u'k__Bacteria', u'p__Acidobacteria', u'c__iii1-8', u'o__DS-18', u'f__', u'g__', u's__']
1491	New.ReferenceOTU1050$$[u'k__Bacteria', u'p__Actinobacteria', u'c__Actinobacteria', u'o__Actinomycetales', u'f__Intrasporangiaceae', u'g__Oryzihumus', u's__leptocrescens']
1492	New.ReferenceOTU1507$$[u'k__Bacteria', u'p__Proteobacteria', u'c__Alphaproteobacteria', u'o__Rhizobiales', u'f__Hyphomicrobiaceae', u'g__Devosia', u's__']
1493	New.ReferenceOTU319$$[u'k__Bacteria', u'p__Actinobacteria', u'c__Acidimicrobiia', u'o__Acidimicrobiales', u'f__C111', u'g__', u's__']
1494	New.ReferenceOTU640$$[u'k__Bacteria', u'p__Proteobacteria', u'c__Gammaproteobacteria', u'o__Xanthomonadales', u'f__Sinobacteraceae', u'g__', u's__']
1495	New.ReferenceOTU314$$[u'k__Bacteria', u'p__Acidobacteria', u'c__[Chloracidobacteria]', u'o__PK29', u'f__', u'g__', u's__']
1496	New.ReferenceOTU1184$$[u'k__Bacteria', u'p__Proteobacteria', u'c__Alphaproteobacteria', u'o__Rhizobiales', u'f__Phyllobacteriaceae', u'g__Phyllobacterium', u's__']
1497	New.ReferenceOTU1182$$[u'k__Bacteria', u'p__Proteobacteria', u'c__Gammaproteobacteria', u'o__Xanthomonadales', u'f__Xanthomonadaceae']
1498	New.ReferenceOTU461$$[u'k__Bacteria', u'p__Acidobacteria', u'c__Acidobacteria-6', u'o__CCU21', u'f__', u'g__', u's__']
1499	New.ReferenceOTU469$$[u'k__Bacteria', u'p__Actinobacteria', u'c__Thermoleophilia', u'o__Solirubrobacterales', u'f__', u'g__', u's__']
1500	New.ReferenceOTU264$$[u'k__Bacteria', u'p__Gemmatimonadetes', u'c__Gemmatimonadetes', u'o__C114', u'f__', u'g__', u's__']
1501	New.ReferenceOTU869$$[u'k__Bacteria', u'p__Actinobacteria', u'c__Acidimicrobiia', u'o__Acidimicrobiales', u'f__EB1017', u'g__', u's__']
1502	New.CleanUp.ReferenceOTU12$$[u'k__Bacteria', u'p__Proteobacteria', u'c__Gammaproteobacteria', u'o__Xanthomonadales', u'f__Sinobacteraceae', u'g__Steroidobacter', u's__']
1503	New.CleanUp.ReferenceOTU1153$$[u'k__Bacteria', u'p__Proteobacteria', u'c__Deltaproteobacteria', u'o__Myxococcales', u'f__Haliangiaceae', u'g__', u's__']
1504	New.CleanUp.ReferenceOTU2426$$[u'k__Bacteria', u'p__Actinobacteria', u'c__Actinobacteria', u'o__Actinomycetales', u'f__Geodermatophilaceae']
1505	New.CleanUp.ReferenceOTU2741$$[u'k__Bacteria', u'p__Actinobacteria', u'c__Acidimicrobiia', u'o__Acidimicrobiales', u'f__', u'g__', u's__']
1506	New.CleanUp.ReferenceOTU3673$$[u'k__Bacteria', u'p__Proteobacteria', u'c__Gammaproteobacteria', u'o__Xanthomonadales', u'f__Sinobacteraceae', u'g__Steroidobacter', u's__']
1507	New.CleanUp.ReferenceOTU3856$$[u'k__Bacteria', u'p__Planctomycetes', u'c__Planctomycetia', u'o__Pirellulales', u'f__Pirellulaceae', u'g__', u's__']
1508	New.CleanUp.ReferenceOTU4154$$[u'k__Bacteria', u'p__Proteobacteria', u'c__Deltaproteobacteria', u'o__Myxococcales', u'f__', u'g__', u's__']
1509	New.CleanUp.ReferenceOTU4605$$[u'k__Bacteria', u'p__Acidobacteria', u'c__Acidobacteria-6', u'o__iii1-15', u'f__RB40', u'g__', u's__']
1510	New.CleanUp.ReferenceOTU6435$$[u'k__Bacteria', u'p__Proteobacteria', u'c__Betaproteobacteria', u'o__Ellin6067', u'f__', u'g__', u's__']
1511	New.CleanUp.ReferenceOTU6504$$[u'k__Bacteria', u'p__Proteobacteria', u'c__Gammaproteobacteria', u'o__Xanthomonadales', u'f__Xanthomonadaceae', u'g__Lysobacter']
1512	New.CleanUp.ReferenceOTU7095$$[u'k__Bacteria', u'p__Acidobacteria', u'c__Acidobacteria-6', u'o__iii1-15', u'f__RB40', u'g__', u's__']
1513	New.CleanUp.ReferenceOTU7997$$[u'k__Bacteria', u'p__Acidobacteria', u'c__Acidobacteria-6', u'o__CCU21', u'f__', u'g__', u's__']
1514	New.CleanUp.ReferenceOTU9680$$[u'k__Bacteria', u'p__Proteobacteria', u'c__Gammaproteobacteria', u'o__', u'f__', u'g__', u's__']
1515	New.CleanUp.ReferenceOTU11717$$[u'k__Bacteria', u'p__Acidobacteria', u'c__Acidobacteria-6', u'o__CCU21', u'f__', u'g__', u's__']
1516	New.CleanUp.ReferenceOTU12920$$[u'k__Bacteria', u'p__Proteobacteria', u'c__Alphaproteobacteria', u'o__Sphingomonadales', u'f__Sphingomonadaceae', u'g__Kaistobacter', u's__']
1517	New.CleanUp.ReferenceOTU15162$$[u'k__Bacteria', u'p__Verrucomicrobia', u'c__[Pedosphaerae]', u'o__[Pedosphaerales]', u'f__auto67_4W', u'g__', u's__']
1518	New.CleanUp.ReferenceOTU15166$$[u'k__Bacteria', u'p__Bacteroidetes', u'c__[Saprospirae]', u'o__[Saprospirales]', u'f__Chitinophagaceae', u'g__Flavisolibacter', u's__']
1519	New.CleanUp.ReferenceOTU15762$$[u'k__Bacteria', u'p__Actinobacteria', u'c__Actinobacteria', u'o__Actinomycetales', u'f__Streptomycetaceae', u'g__Streptomyces']
1520	New.CleanUp.ReferenceOTU16362$$[u'k__Bacteria', u'p__WS3', u'c__PRR-12', u'o__Sediment-1', u'f__PRR-10', u'g__', u's__']
1521	New.CleanUp.ReferenceOTU19057$$[u'k__Bacteria', u'p__Actinobacteria', u'c__Actinobacteria', u'o__Actinomycetales', u'f__Micromonosporaceae', u'g__Virgisporangium', u's__ochraceum']
1522	New.CleanUp.ReferenceOTU23245$$[u'k__Bacteria', u'p__WS3', u'c__PRR-12', u'o__Sediment-1', u'f__PRR-10', u'g__', u's__']
1523	New.CleanUp.ReferenceOTU23258$$[u'k__Bacteria', u'p__Proteobacteria', u'c__Alphaproteobacteria', u'o__Rhodospirillales', u'f__Rhodospirillaceae', u'g__', u's__']
1524	New.CleanUp.ReferenceOTU23540$$[u'k__Bacteria', u'p__Proteobacteria', u'c__Betaproteobacteria', u'o__SC-I-84', u'f__', u'g__', u's__']
1525	New.CleanUp.ReferenceOTU24304$$[u'k__Bacteria', u'p__Gemmatimonadetes', u'c__Gemmatimonadetes', u'o__KD8-87', u'f__', u'g__', u's__']
1526	New.CleanUp.ReferenceOTU24751$$[u'k__Bacteria', u'p__Actinobacteria', u'c__Thermoleophilia', u'o__Solirubrobacterales', u'f__', u'g__', u's__']
1527	New.CleanUp.ReferenceOTU26137$$[u'k__Bacteria', u'p__Proteobacteria', u'c__Gammaproteobacteria', u'o__Xanthomonadales', u'f__Xanthomonadaceae', u'g__', u's__']
1528	New.CleanUp.ReferenceOTU27382$$[u'k__Bacteria', u'p__Acidobacteria', u'c__Solibacteres', u'o__Solibacterales', u'f__', u'g__', u's__']
1529	New.CleanUp.ReferenceOTU28270$$[u'k__Bacteria', u'p__Chloroflexi', u'c__Chloroflexi', u'o__Chloroflexales']
1530	New.CleanUp.ReferenceOTU31296$$[u'k__Bacteria', u'p__Acidobacteria', u'c__Acidobacteria-6', u'o__iii1-15', u'f__', u'g__', u's__']
1531	New.CleanUp.ReferenceOTU33206$$[u'k__Bacteria', u'p__Proteobacteria', u'c__Betaproteobacteria', u'o__Burkholderiales', u'f__Comamonadaceae', u'g__Rubrivivax', u's__gelatinosus']
1532	New.CleanUp.ReferenceOTU34612$$[u'k__Bacteria', u'p__Planctomycetes', u'c__C6', u'o__d113', u'f__', u'g__', u's__']
1533	New.CleanUp.ReferenceOTU37473$$[u'k__Bacteria', u'p__Actinobacteria', u'c__Acidimicrobiia', u'o__Acidimicrobiales', u'f__Iamiaceae', u'g__Iamia', u's__']
1534	New.CleanUp.ReferenceOTU39284$$[u'k__Bacteria', u'p__Acidobacteria', u'c__Acidobacteria-6']
1535	New.CleanUp.ReferenceOTU41120$$[u'k__Bacteria', u'p__Chloroflexi', u'c__Anaerolineae', u'o__SBR1031', u'f__A4b', u'g__', u's__']
1536	New.CleanUp.ReferenceOTU43551$$[u'k__Bacteria', u'p__Acidobacteria', u'c__Acidobacteria-6', u'o__CCU21', u'f__', u'g__', u's__']
1537	New.CleanUp.ReferenceOTU44415$$[u'k__Bacteria', u'p__Proteobacteria', u'c__Deltaproteobacteria', u'o__Myxococcales', u'f__Polyangiaceae', u'g__Chondromyces', u's__']
1538	New.CleanUp.ReferenceOTU44950$$[u'k__Bacteria', u'p__Proteobacteria', u'c__Alphaproteobacteria', u'o__Rhizobiales', u'f__Bradyrhizobiaceae']
1539	New.CleanUp.ReferenceOTU46310$$[u'k__Bacteria', u'p__Proteobacteria', u'c__Deltaproteobacteria', u'o__Myxococcales', u'f__OM27', u'g__', u's__']
1540	New.CleanUp.ReferenceOTU48612$$[u'k__Bacteria', u'p__Verrucomicrobia', u'c__[Spartobacteria]', u'o__[Chthoniobacterales]', u'f__[Chthoniobacteraceae]']
1541	New.CleanUp.ReferenceOTU49410$$[u'k__Bacteria', u'p__Actinobacteria', u'c__Actinobacteria', u'o__Actinomycetales', u'f__Micromonosporaceae']
1542	New.CleanUp.ReferenceOTU50197$$[u'k__Bacteria', u'p__Gemmatimonadetes', u'c__Gemm-5', u'o__', u'f__', u'g__', u's__']
1543	New.CleanUp.ReferenceOTU53168$$[u'k__Bacteria', u'p__Bacteroidetes', u'c__Cytophagia', u'o__Cytophagales', u'f__Cytophagaceae', u'g__', u's__']
1544	New.CleanUp.ReferenceOTU54173$$[u'k__Bacteria', u'p__Actinobacteria', u'c__Acidimicrobiia', u'o__Acidimicrobiales', u'f__', u'g__', u's__']
1545	New.CleanUp.ReferenceOTU54695$$[u'k__Bacteria', u'p__Proteobacteria', u'c__Deltaproteobacteria', u'o__Myxococcales', u'f__', u'g__', u's__']
1546	New.CleanUp.ReferenceOTU55282$$[u'k__Bacteria', u'p__Proteobacteria', u'c__Alphaproteobacteria', u'o__Ellin329', u'f__', u'g__', u's__']
1547	New.CleanUp.ReferenceOTU56217$$[u'k__Bacteria', u'p__Proteobacteria', u'c__Deltaproteobacteria', u'o__Myxococcales', u'f__', u'g__', u's__']
1548	New.CleanUp.ReferenceOTU57937$$[u'k__Bacteria', u'p__Actinobacteria', u'c__Actinobacteria', u'o__Actinomycetales', u'f__Mycobacteriaceae', u'g__Mycobacterium', u's__']
1549	New.CleanUp.ReferenceOTU58412$$[u'k__Bacteria', u'p__Acidobacteria', u'c__Acidobacteria-6', u'o__iii1-15', u'f__', u'g__', u's__']
1550	New.CleanUp.ReferenceOTU58814$$[u'k__Bacteria', u'p__Proteobacteria', u'c__Gammaproteobacteria', u'o__Xanthomonadales', u'f__Sinobacteraceae', u'g__', u's__']
1551	New.CleanUp.ReferenceOTU59279$$[u'k__Bacteria', u'p__WS3', u'c__PRR-12', u'o__Sediment-1', u'f__', u'g__', u's__']
1552	New.CleanUp.ReferenceOTU60689$$[u'k__Bacteria', u'p__Acidobacteria', u'c__Acidobacteria-6', u'o__CCU21', u'f__', u'g__', u's__']
1553	New.CleanUp.ReferenceOTU63883$$[u'k__Bacteria', u'p__Chloroflexi', u'c__Ellin6529', u'o__', u'f__', u'g__', u's__']
1554	New.CleanUp.ReferenceOTU70228$$[u'k__Bacteria', u'p__OD1', u'c__ZB2', u'o__', u'f__', u'g__', u's__']
1555	New.CleanUp.ReferenceOTU71659$$[u'k__Bacteria', u'p__Gemmatimonadetes', u'c__Gemmatimonadetes', u'o__', u'f__', u'g__', u's__']
1556	New.CleanUp.ReferenceOTU75105$$[u'k__Bacteria', u'p__Proteobacteria', u'c__Betaproteobacteria', u'o__MND1', u'f__', u'g__', u's__']
1557	New.CleanUp.ReferenceOTU75378$$[u'k__Bacteria', u'p__Acidobacteria', u'c__Acidobacteria-6', u'o__iii1-15', u'f__', u'g__', u's__']
1558	New.CleanUp.ReferenceOTU78796$$[u'k__Bacteria', u'p__Proteobacteria', u'c__Gammaproteobacteria', u'o__Xanthomonadales', u'f__Sinobacteraceae', u'g__Steroidobacter', u's__']
1559	New.CleanUp.ReferenceOTU79447$$[u'k__Bacteria', u'p__Planctomycetes', u'c__Planctomycetia', u'o__Planctomycetales', u'f__Planctomycetaceae', u'g__Planctomyces', u's__']
1560	New.CleanUp.ReferenceOTU80107$$[u'k__Bacteria', u'p__Proteobacteria', u'c__Alphaproteobacteria', u'o__Sphingomonadales', u'f__Sphingomonadaceae', u'g__Kaistobacter', u's__']
1561	New.CleanUp.ReferenceOTU81238$$[u'k__Bacteria', u'p__Proteobacteria', u'c__Deltaproteobacteria', u'o__Myxococcales', u'f__', u'g__', u's__']
1562	New.CleanUp.ReferenceOTU82336$$[u'k__Bacteria', u'p__Gemmatimonadetes', u'c__Gemmatimonadetes', u'o__Ellin5290', u'f__', u'g__', u's__']
1563	New.CleanUp.ReferenceOTU84510$$[u'k__Bacteria', u'p__Proteobacteria', u'c__Deltaproteobacteria', u'o__Myxococcales', u'f__', u'g__', u's__']
1564	New.CleanUp.ReferenceOTU85547$$[u'k__Bacteria', u'p__Bacteroidetes', u'c__Cytophagia', u'o__Cytophagales', u'f__Cytophagaceae', u'g__', u's__']
1565	New.CleanUp.ReferenceOTU86567$$[u'k__Bacteria', u'p__Verrucomicrobia', u'c__[Pedosphaerae]', u'o__[Pedosphaerales]', u'f__', u'g__', u's__']
1566	New.CleanUp.ReferenceOTU87137$$[u'k__Bacteria', u'p__Proteobacteria', u'c__Deltaproteobacteria', u'o__NB1-j', u'f__MND4', u'g__', u's__']
1567	New.CleanUp.ReferenceOTU87387$$[u'k__Bacteria', u'p__Proteobacteria', u'c__Alphaproteobacteria', u'o__Rhodobacterales', u'f__Hyphomonadaceae', u'g__', u's__']
1568	New.CleanUp.ReferenceOTU90715$$[u'k__Bacteria', u'p__Acidobacteria', u'c__Acidobacteria-6', u'o__iii1-15', u'f__RB40', u'g__', u's__']
1569	New.CleanUp.ReferenceOTU91707$$[u'k__Bacteria', u'p__Bacteroidetes', u'c__Cytophagia', u'o__Cytophagales', u'f__Cytophagaceae', u'g__', u's__']
1570	New.CleanUp.ReferenceOTU93961$$[u'k__Bacteria', u'p__Verrucomicrobia', u'c__[Pedosphaerae]', u'o__[Pedosphaerales]', u'f__', u'g__', u's__']
1571	New.CleanUp.ReferenceOTU94154$$[u'k__Bacteria', u'p__Proteobacteria', u'c__Betaproteobacteria', u'o__Ellin6067', u'f__', u'g__', u's__']
1572	New.CleanUp.ReferenceOTU95365$$[u'k__Bacteria', u'p__Proteobacteria', u'c__Alphaproteobacteria', u'o__Rhodospirillales', u'f__Rhodospirillaceae', u'g__', u's__']
1573	New.CleanUp.ReferenceOTU97985$$[u'k__Bacteria', u'p__WS3', u'c__PRR-12', u'o__Sediment-1', u'f__PRR-10', u'g__', u's__']
1574	New.CleanUp.ReferenceOTU101002$$[u'k__Bacteria', u'p__Proteobacteria', u'c__Alphaproteobacteria', u'o__Rhizobiales', u'f__Bradyrhizobiaceae']
1575	New.CleanUp.ReferenceOTU102166$$[u'k__Bacteria', u'p__Planctomycetes', u'c__OM190', u'o__agg27', u'f__', u'g__', u's__']
1576	New.CleanUp.ReferenceOTU103406$$[u'k__Bacteria', u'p__Proteobacteria', u'c__Deltaproteobacteria', u'o__Myxococcales']
1577	New.CleanUp.ReferenceOTU103625$$[u'k__Bacteria', u'p__Acidobacteria', u'c__Acidobacteria-6', u'o__iii1-15', u'f__', u'g__', u's__']
1578	New.CleanUp.ReferenceOTU108930$$[u'k__Bacteria', u'p__Chloroflexi', u'c__Chloroflexi', u'o__Herpetosiphonales', u'f__', u'g__', u's__']
1579	New.CleanUp.ReferenceOTU109645$$[u'k__Bacteria', u'p__Proteobacteria', u'c__Betaproteobacteria', u'o__MND1', u'f__', u'g__', u's__']
1580	New.CleanUp.ReferenceOTU111160$$[u'k__Bacteria', u'p__Bacteroidetes', u'c__[Saprospirae]', u'o__[Saprospirales]', u'f__Chitinophagaceae', u'g__', u's__']
1581	New.CleanUp.ReferenceOTU111236$$[u'k__Bacteria', u'p__Acidobacteria', u'c__[Chloracidobacteria]', u'o__PK29', u'f__', u'g__', u's__']
1582	New.CleanUp.ReferenceOTU113123$$[u'k__Bacteria', u'p__Chloroflexi', u'c__Chloroflexi', u'o__[Roseiflexales]', u'f__[Kouleothrixaceae]', u'g__', u's__']
1583	New.CleanUp.ReferenceOTU113774$$[u'k__Bacteria', u'p__Armatimonadetes', u'c__[Fimbriimonadia]', u'o__[Fimbriimonadales]', u'f__[Fimbriimonadaceae]']
1584	New.CleanUp.ReferenceOTU114408$$[u'k__Bacteria', u'p__Acidobacteria', u'c__[Chloracidobacteria]', u'o__RB41', u'f__Ellin6075', u'g__', u's__']
1585	New.CleanUp.ReferenceOTU116108$$[u'k__Bacteria', u'p__Actinobacteria', u'c__Acidimicrobiia', u'o__Acidimicrobiales', u'f__C111', u'g__', u's__']
1586	New.CleanUp.ReferenceOTU117231$$[u'k__Bacteria', u'p__Proteobacteria', u'c__Betaproteobacteria', u'o__Burkholderiales', u'f__Comamonadaceae']
1587	New.CleanUp.ReferenceOTU118391$$[u'k__Bacteria', u'p__Proteobacteria', u'c__Betaproteobacteria', u'o__SC-I-84', u'f__', u'g__', u's__']
1588	New.CleanUp.ReferenceOTU120739$$[u'k__Bacteria', u'p__Proteobacteria', u'c__Betaproteobacteria', u'o__MND1', u'f__', u'g__', u's__']
1589	New.CleanUp.ReferenceOTU123205$$[u'k__Bacteria', u'p__Proteobacteria', u'c__Deltaproteobacteria', u'o__Myxococcales']
1590	New.CleanUp.ReferenceOTU123224$$[u'k__Bacteria', u'p__Actinobacteria', u'c__Actinobacteria', u'o__Actinomycetales', u'f__Nocardioidaceae', u'g__', u's__']
1591	New.CleanUp.ReferenceOTU123360$$[u'k__Bacteria', u'p__Proteobacteria', u'c__Deltaproteobacteria', u'o__Myxococcales', u'f__Haliangiaceae', u'g__', u's__']
1592	New.CleanUp.ReferenceOTU123783$$[u'k__Bacteria', u'p__WS2', u'c__SHA-109', u'o__', u'f__', u'g__', u's__']
1593	New.CleanUp.ReferenceOTU125171$$[u'k__Bacteria', u'p__Chloroflexi', u'c__Thermomicrobia', u'o__JG30-KF-CM45', u'f__', u'g__', u's__']
1594	New.CleanUp.ReferenceOTU125659$$[u'k__Bacteria', u'p__Proteobacteria', u'c__Alphaproteobacteria', u'o__Rhizobiales', u'f__Phyllobacteriaceae', u'g__Aminobacter', u's__']
1595	New.CleanUp.ReferenceOTU127648$$[u'k__Bacteria', u'p__Proteobacteria', u'c__Deltaproteobacteria', u'o__Myxococcales', u'f__', u'g__', u's__']
1596	New.CleanUp.ReferenceOTU128024$$[u'k__Bacteria', u'p__Armatimonadetes', u'c__[Fimbriimonadia]', u'o__[Fimbriimonadales]', u'f__[Fimbriimonadaceae]', u'g__Fimbriimonas', u's__']
1597	New.CleanUp.ReferenceOTU128330$$[u'k__Bacteria', u'p__Proteobacteria', u'c__Deltaproteobacteria', u'o__Myxococcales', u'f__', u'g__', u's__']
1598	New.CleanUp.ReferenceOTU129215$$[u'k__Bacteria', u'p__Gemmatimonadetes', u'c__Gemm-2', u'o__', u'f__', u'g__', u's__']
1599	New.CleanUp.ReferenceOTU129732$$[u'k__Bacteria', u'p__Proteobacteria', u'c__Alphaproteobacteria', u'o__Rhodospirillales', u'f__Rhodospirillaceae', u'g__', u's__']
1600	New.CleanUp.ReferenceOTU130103$$[u'k__Bacteria', u'p__Verrucomicrobia', u'c__[Spartobacteria]', u'o__[Chthoniobacterales]', u'f__[Chthoniobacteraceae]', u'g__DA101', u's__']
1601	New.CleanUp.ReferenceOTU131425$$[u'k__Bacteria', u'p__Acidobacteria', u'c__Acidobacteria-6', u'o__CCU21', u'f__', u'g__', u's__']
1602	New.CleanUp.ReferenceOTU133708$$[u'k__Bacteria', u'p__Planctomycetes', u'c__Planctomycetia', u'o__Pirellulales', u'f__Pirellulaceae', u'g__', u's__']
1603	New.CleanUp.ReferenceOTU142442$$[u'k__Bacteria', u'p__Planctomycetes', u'c__Planctomycetia', u'o__Gemmatales', u'f__Gemmataceae', u'g__Gemmata', u's__']
1604	New.CleanUp.ReferenceOTU143964$$[u'k__Bacteria', u'p__Acidobacteria', u'c__Acidobacteria-6', u'o__CCU21', u'f__', u'g__', u's__']
1605	New.CleanUp.ReferenceOTU149507$$[u'k__Bacteria', u'p__WS3', u'c__PRR-12', u'o__LD1-PA13', u'f__', u'g__', u's__']
1606	New.CleanUp.ReferenceOTU149869$$[u'k__Bacteria', u'p__Acidobacteria', u'c__Acidobacteria-6', u'o__iii1-15', u'f__', u'g__', u's__']
1607	New.CleanUp.ReferenceOTU152014$$[u'k__Bacteria', u'p__Actinobacteria', u'c__Actinobacteria', u'o__Actinomycetales']
1608	New.CleanUp.ReferenceOTU152775$$[u'k__Bacteria', u'p__Acidobacteria', u'c__Acidobacteria-6', u'o__iii1-15', u'f__RB40', u'g__', u's__']
1609	New.CleanUp.ReferenceOTU156832$$[u'k__Bacteria', u'p__Acidobacteria', u'c__Solibacteres', u'o__Solibacterales', u'f__', u'g__', u's__']
1610	New.CleanUp.ReferenceOTU160500$$[u'k__Bacteria', u'p__Proteobacteria', u'c__Alphaproteobacteria', u'o__Caulobacterales', u'f__Caulobacteraceae', u'g__', u's__']
1611	New.CleanUp.ReferenceOTU161648$$[u'k__Bacteria', u'p__Acidobacteria', u'c__Acidobacteriia', u'o__Acidobacteriales', u'f__Acidobacteriaceae']
1612	New.CleanUp.ReferenceOTU162363$$[u'k__Bacteria', u'p__Proteobacteria', u'c__Gammaproteobacteria', u'o__Xanthomonadales', u'f__Xanthomonadaceae']
1613	New.CleanUp.ReferenceOTU162750$$[u'k__Bacteria', u'p__Actinobacteria', u'c__Acidimicrobiia', u'o__Acidimicrobiales', u'f__C111', u'g__', u's__']
1614	New.CleanUp.ReferenceOTU162951$$[u'k__Bacteria', u'p__Proteobacteria', u'c__Deltaproteobacteria', u'o__Myxococcales', u'f__', u'g__', u's__']
1615	New.CleanUp.ReferenceOTU164196$$[u'k__Bacteria', u'p__Planctomycetes', u'c__Planctomycetia', u'o__Gemmatales', u'f__Gemmataceae', u'g__Gemmata', u's__']
1616	New.CleanUp.ReferenceOTU164698$$[u'k__Bacteria', u'p__Proteobacteria', u'c__Deltaproteobacteria', u'o__Sva0853', u'f__JTB36', u'g__', u's__']
1617	New.CleanUp.ReferenceOTU166126$$[u'k__Bacteria', u'p__Bacteroidetes']
1618	New.CleanUp.ReferenceOTU172214$$[u'k__Bacteria', u'p__Proteobacteria', u'c__Betaproteobacteria', u'o__MND1', u'f__', u'g__', u's__']
1619	New.CleanUp.ReferenceOTU172536$$[u'k__Bacteria', u'p__Acidobacteria', u'c__Acidobacteria-6', u'o__iii1-15', u'f__', u'g__', u's__']
1620	New.CleanUp.ReferenceOTU173450$$[u'k__Bacteria', u'p__Chloroflexi', u'c__C0119', u'o__', u'f__', u'g__', u's__']
1621	New.CleanUp.ReferenceOTU175052$$[u'k__Bacteria', u'p__Planctomycetes', u'c__OM190', u'o__agg27', u'f__', u'g__', u's__']
1622	New.CleanUp.ReferenceOTU178426$$[u'k__Bacteria', u'p__Proteobacteria', u'c__Betaproteobacteria', u'o__', u'f__', u'g__', u's__']
1623	New.CleanUp.ReferenceOTU181148$$[u'k__Bacteria', u'p__Proteobacteria', u'c__Alphaproteobacteria', u'o__Rhodospirillales', u'f__Rhodospirillaceae', u'g__', u's__']
1624	New.CleanUp.ReferenceOTU182564$$[u'k__Bacteria', u'p__Chloroflexi', u'c__Chloroflexi', u'o__[Roseiflexales]', u'f__[Kouleothrixaceae]', u'g__', u's__']
1625	New.CleanUp.ReferenceOTU182739$$[u'k__Bacteria', u'p__Proteobacteria', u'c__Alphaproteobacteria', u'o__Rhizobiales', u'f__Hyphomicrobiaceae', u'g__Rhodoplanes', u's__']
1626	New.CleanUp.ReferenceOTU183886$$[u'k__Bacteria', u'p__Planctomycetes', u'c__Planctomycetia', u'o__Gemmatales', u'f__Gemmataceae', u'g__Gemmata']
1627	New.CleanUp.ReferenceOTU186800$$[u'k__Bacteria', u'p__Proteobacteria', u'c__Alphaproteobacteria', u'o__Rhodospirillales', u'f__Rhodospirillaceae']
1628	New.CleanUp.ReferenceOTU190734$$[u'k__Bacteria', u'p__Actinobacteria', u'c__Rubrobacteria', u'o__Rubrobacterales', u'f__Rubrobacteraceae', u'g__Rubrobacter', u's__']
1629	New.CleanUp.ReferenceOTU194051$$[u'k__Bacteria', u'p__WS3', u'c__PRR-12', u'o__Sediment-1', u'f__PRR-10', u'g__', u's__']
1630	New.CleanUp.ReferenceOTU194611$$[u'k__Bacteria', u'p__Planctomycetes', u'c__OM190', u'o__CL500-15', u'f__', u'g__', u's__']
1631	New.CleanUp.ReferenceOTU195006$$[u'k__Bacteria', u'p__Chloroflexi', u'c__Anaerolineae', u'o__envOPS12', u'f__', u'g__', u's__']
1632	New.CleanUp.ReferenceOTU195303$$[u'k__Bacteria', u'p__Proteobacteria', u'c__Alphaproteobacteria']
1633	New.CleanUp.ReferenceOTU198419$$[u'k__Bacteria', u'p__Acidobacteria', u'c__[Chloracidobacteria]', u'o__PK29', u'f__', u'g__', u's__']
1634	New.CleanUp.ReferenceOTU200882$$[u'k__Bacteria', u'p__Gemmatimonadetes', u'c__Gemm-1', u'o__', u'f__', u'g__', u's__']
1635	New.CleanUp.ReferenceOTU200956$$[u'k__Bacteria', u'p__Proteobacteria', u'c__Deltaproteobacteria', u'o__Myxococcales', u'f__', u'g__', u's__']
1636	New.CleanUp.ReferenceOTU202822$$[u'k__Bacteria', u'p__Chloroflexi', u'c__Anaerolineae', u'o__Anaerolineales', u'f__Anaerolinaceae', u'g__Anaerolinea', u's__']
1637	New.CleanUp.ReferenceOTU204112$$[u'k__Bacteria', u'p__Actinobacteria', u'c__Actinobacteria', u'o__Actinomycetales', u'f__Nocardioidaceae', u'g__Aeromicrobium', u's__']
1638	New.CleanUp.ReferenceOTU205744$$[u'k__Bacteria', u'p__Chloroflexi', u'c__Thermomicrobia', u'o__JG30-KF-CM45', u'f__', u'g__', u's__']
1639	New.CleanUp.ReferenceOTU206357$$[u'k__Bacteria', u'p__Acidobacteria', u'c__Acidobacteria-6', u'o__iii1-15', u'f__mb2424', u'g__', u's__']
1640	New.CleanUp.ReferenceOTU206410$$[u'k__Bacteria', u'p__Proteobacteria', u'c__Deltaproteobacteria', u'o__Myxococcales', u'f__Polyangiaceae', u'g__', u's__']
1641	New.CleanUp.ReferenceOTU206611$$[u'k__Bacteria', u'p__Proteobacteria', u'c__Alphaproteobacteria', u'o__Rhizobiales', u'f__Hyphomicrobiaceae']
1642	New.CleanUp.ReferenceOTU209999$$[u'k__Bacteria', u'p__Gemmatimonadetes', u'c__Gemmatimonadetes', u'o__Ellin5290', u'f__', u'g__', u's__']
1643	New.CleanUp.ReferenceOTU212363$$[u'k__Bacteria', u'p__Proteobacteria', u'c__Deltaproteobacteria', u'o__Myxococcales', u'f__', u'g__', u's__']
1644	New.CleanUp.ReferenceOTU212997$$[u'k__Bacteria', u'p__Proteobacteria', u'c__Alphaproteobacteria', u'o__Rhizobiales', u'f__Hyphomicrobiaceae', u'g__Rhodoplanes', u's__']
1645	New.CleanUp.ReferenceOTU214104$$[u'k__Bacteria', u'p__Proteobacteria', u'c__Alphaproteobacteria', u'o__Rhodospirillales', u'f__Acetobacteraceae', u'g__', u's__']
1646	New.CleanUp.ReferenceOTU215940$$[u'k__Bacteria', u'p__Proteobacteria', u'c__Gammaproteobacteria', u'o__Xanthomonadales', u'f__Xanthomonadaceae']
1647	New.CleanUp.ReferenceOTU216582$$[u'k__Bacteria', u'p__Planctomycetes', u'c__Planctomycetia', u'o__Pirellulales', u'f__Pirellulaceae', u'g__A17', u's__']
1648	New.CleanUp.ReferenceOTU217145$$[u'k__Bacteria', u'p__Actinobacteria', u'c__Actinobacteria', u'o__Actinomycetales', u'f__Nocardioidaceae', u'g__', u's__']
1649	New.CleanUp.ReferenceOTU217186$$[u'k__Bacteria', u'p__Acidobacteria', u'c__Solibacteres', u'o__Solibacterales', u'f__', u'g__', u's__']
1650	New.CleanUp.ReferenceOTU218779$$[u'k__Bacteria', u'p__Acidobacteria', u'c__Acidobacteria-6', u'o__iii1-15', u'f__', u'g__', u's__']
1651	New.CleanUp.ReferenceOTU219483$$[u'k__Bacteria', u'p__Acidobacteria', u'c__Acidobacteria-6', u'o__iii1-15', u'f__', u'g__', u's__']
1652	New.CleanUp.ReferenceOTU220412$$[u'k__Bacteria', u'p__Gemmatimonadetes', u'c__Gemmatimonadetes', u'o__Gemmatimonadales', u'f__Gemmatimonadaceae', u'g__Gemmatimonas', u's__']
1653	New.CleanUp.ReferenceOTU222484$$[u'k__Bacteria', u'p__Actinobacteria', u'c__Actinobacteria', u'o__Actinomycetales', u'f__Nocardioidaceae']
1654	New.CleanUp.ReferenceOTU223347$$[u'k__Bacteria', u'p__Proteobacteria', u'c__Alphaproteobacteria', u'o__Caulobacterales', u'f__Caulobacteraceae', u'g__Phenylobacterium', u's__']
1655	New.CleanUp.ReferenceOTU223441$$[u'k__Bacteria', u'p__Proteobacteria', u'c__Alphaproteobacteria', u'o__Rhizobiales', u'f__', u'g__', u's__']
1656	New.CleanUp.ReferenceOTU223725$$[u'k__Bacteria', u'p__Acidobacteria', u'c__Solibacteres', u'o__Solibacterales', u'f__Solibacteraceae', u'g__Candidatus Solibacter', u's__']
1657	New.CleanUp.ReferenceOTU225314$$[u'k__Bacteria', u'p__Proteobacteria', u'c__Alphaproteobacteria', u'o__Rickettsiales', u'f__', u'g__', u's__']
1658	New.CleanUp.ReferenceOTU226376$$[u'k__Bacteria', u'p__Verrucomicrobia', u'c__[Spartobacteria]', u'o__[Chthoniobacterales]', u'f__[Chthoniobacteraceae]', u'g__DA101', u's__']
1659	New.CleanUp.ReferenceOTU229444$$[u'k__Bacteria', u'p__Acidobacteria', u'c__Sva0725', u'o__Sva0725', u'f__', u'g__', u's__']
1660	New.CleanUp.ReferenceOTU230285$$[u'k__Bacteria', u'p__Acidobacteria', u'c__Acidobacteria-6', u'o__iii1-15', u'f__RB40', u'g__', u's__']
1661	New.CleanUp.ReferenceOTU231483$$[u'k__Bacteria', u'p__Proteobacteria', u'c__Alphaproteobacteria', u'o__Rhizobiales', u'f__Hyphomicrobiaceae', u'g__Devosia', u's__']
1662	New.CleanUp.ReferenceOTU232257$$[u'k__Bacteria', u'p__Proteobacteria', u'c__Betaproteobacteria', u'o__Burkholderiales', u'f__Comamonadaceae']
1663	New.CleanUp.ReferenceOTU232420$$[u'k__Bacteria', u'p__Proteobacteria', u'c__Deltaproteobacteria', u'o__Myxococcales', u'f__', u'g__', u's__']
1664	New.CleanUp.ReferenceOTU232786$$[u'k__Bacteria', u'p__Planctomycetes', u'c__OM190', u'o__agg27', u'f__', u'g__', u's__']
1665	New.CleanUp.ReferenceOTU232859$$[u'k__Bacteria', u'p__Chloroflexi', u'c__Anaerolineae', u'o__A31', u'f__S47', u'g__', u's__']
1666	New.CleanUp.ReferenceOTU233591$$[u'k__Bacteria', u'p__Actinobacteria', u'c__Thermoleophilia', u'o__Solirubrobacterales', u'f__Solirubrobacteraceae', u'g__', u's__']
1667	New.CleanUp.ReferenceOTU234118$$[u'k__Bacteria', u'p__Firmicutes', u'c__Bacilli', u'o__Bacillales', u'f__Bacillaceae', u'g__Bacillus']
1668	New.CleanUp.ReferenceOTU235529$$[u'k__Bacteria', u'p__Planctomycetes', u'c__Phycisphaerae', u'o__Phycisphaerales', u'f__', u'g__', u's__']
1669	New.CleanUp.ReferenceOTU237493$$[u'k__Bacteria', u'p__Actinobacteria', u'c__Actinobacteria', u'o__Actinomycetales', u'f__Sporichthyaceae', u'g__', u's__']
1670	New.CleanUp.ReferenceOTU238154$$[u'k__Bacteria', u'p__Planctomycetes', u'c__Planctomycetia', u'o__Gemmatales', u'f__Gemmataceae', u'g__', u's__']
1671	New.CleanUp.ReferenceOTU238165$$[u'k__Bacteria', u'p__Proteobacteria', u'c__Gammaproteobacteria']
1672	New.CleanUp.ReferenceOTU240214$$[u'k__Bacteria', u'p__Proteobacteria', u'c__Alphaproteobacteria', u'o__Sphingomonadales', u'f__Sphingomonadaceae', u'g__Kaistobacter', u's__']
1673	New.CleanUp.ReferenceOTU240655$$[u'k__Bacteria', u'p__Chloroflexi', u'c__Anaerolineae', u'o__A31', u'f__S47', u'g__', u's__']
1674	New.CleanUp.ReferenceOTU241495$$[u'k__Bacteria', u'p__WS2', u'c__SHA-109', u'o__', u'f__', u'g__', u's__']
1675	New.CleanUp.ReferenceOTU243282$$[u'k__Bacteria', u'p__Chloroflexi', u'c__Ellin6529', u'o__', u'f__', u'g__', u's__']
1676	New.CleanUp.ReferenceOTU243309$$[u'k__Bacteria', u'p__Acidobacteria', u'c__[Chloracidobacteria]', u'o__RB41', u'f__Ellin6075', u'g__', u's__']
1677	New.CleanUp.ReferenceOTU243650$$[u'k__Bacteria', u'p__OD1', u'c__ZB2', u'o__', u'f__', u'g__', u's__']
1678	New.CleanUp.ReferenceOTU245889$$[u'k__Bacteria', u'p__Gemmatimonadetes', u'c__Gemmatimonadetes']
1679	New.CleanUp.ReferenceOTU248024$$[u'k__Bacteria', u'p__Actinobacteria', u'c__Actinobacteria', u'o__Actinomycetales', u'f__Nocardioidaceae', u'g__', u's__']
1680	New.CleanUp.ReferenceOTU248694$$[u'k__Bacteria', u'p__Proteobacteria', u'c__Deltaproteobacteria', u'o__Myxococcales', u'f__Haliangiaceae', u'g__', u's__']
1681	New.CleanUp.ReferenceOTU250013$$[u'k__Bacteria', u'p__NKB19', u'c__', u'o__', u'f__', u'g__', u's__']
1682	New.CleanUp.ReferenceOTU250187$$[u'k__Bacteria', u'p__Chloroflexi', u'c__Thermomicrobia', u'o__JG30-KF-CM45', u'f__', u'g__', u's__']
1683	New.CleanUp.ReferenceOTU251270$$[u'k__Bacteria', u'p__Proteobacteria', u'c__Alphaproteobacteria', u'o__Rhizobiales', u'f__Rhizobiaceae']
1684	New.CleanUp.ReferenceOTU253916$$[u'k__Bacteria', u'p__Actinobacteria', u'c__Thermoleophilia', u'o__Solirubrobacterales', u'f__Patulibacteraceae', u'g__', u's__']
1685	New.CleanUp.ReferenceOTU254760$$[u'k__Bacteria', u'p__Planctomycetes', u'c__Planctomycetia', u'o__Pirellulales', u'f__Pirellulaceae', u'g__Pirellula', u's__']
1686	New.CleanUp.ReferenceOTU255052$$[u'k__Bacteria', u'p__Acidobacteria', u'c__Acidobacteria-6', u'o__iii1-15', u'f__RB40', u'g__', u's__']
1687	New.CleanUp.ReferenceOTU255468$$[u'k__Bacteria', u'p__Chloroflexi', u'c__TK10', u'o__AKYG885', u'f__Dolo_23', u'g__', u's__']
1688	New.CleanUp.ReferenceOTU256162$$[u'k__Bacteria', u'p__Verrucomicrobia', u'c__[Pedosphaerae]', u'o__[Pedosphaerales]', u'f__', u'g__', u's__']
1689	New.CleanUp.ReferenceOTU257342$$[u'k__Bacteria', u'p__Planctomycetes', u'c__Planctomycetia', u'o__Pirellulales', u'f__Pirellulaceae', u'g__Pirellula', u's__']
1690	New.CleanUp.ReferenceOTU259662$$[u'k__Bacteria', u'p__Acidobacteria', u'c__Acidobacteria-6', u'o__iii1-15', u'f__', u'g__', u's__']
1691	New.CleanUp.ReferenceOTU259890$$[u'k__Bacteria', u'p__Chloroflexi', u'c__Chloroflexi', u'o__[Roseiflexales]', u'f__[Kouleothrixaceae]', u'g__', u's__']
1692	New.CleanUp.ReferenceOTU260821$$[u'k__Bacteria', u'p__Proteobacteria', u'c__Betaproteobacteria', u'o__Rhodocyclales', u'f__Rhodocyclaceae']
1693	New.CleanUp.ReferenceOTU260962$$[u'k__Bacteria', u'p__Acidobacteria', u'c__RB25', u'o__', u'f__', u'g__', u's__']
1694	New.CleanUp.ReferenceOTU261058$$[u'k__Bacteria', u'p__Planctomycetes', u'c__Phycisphaerae', u'o__Phycisphaerales', u'f__', u'g__', u's__']
1695	New.CleanUp.ReferenceOTU263401$$[u'k__Bacteria', u'p__Acidobacteria', u'c__Sva0725', u'o__Sva0725', u'f__', u'g__', u's__']
1696	New.CleanUp.ReferenceOTU263720$$[u'k__Bacteria', u'p__Actinobacteria', u'c__MB-A2-108', u'o__0319-7L14', u'f__', u'g__', u's__']
1697	New.CleanUp.ReferenceOTU264973$$[u'k__Bacteria', u'p__Actinobacteria', u'c__Thermoleophilia', u'o__Solirubrobacterales', u'f__Solirubrobacteraceae', u'g__Solirubrobacter', u's__']
1698	New.CleanUp.ReferenceOTU265727$$[u'k__Bacteria', u'p__Planctomycetes', u'c__Phycisphaerae', u'o__S-70', u'f__', u'g__', u's__']
1699	New.CleanUp.ReferenceOTU268011$$[u'k__Bacteria', u'p__Proteobacteria', u'c__Alphaproteobacteria', u'o__Rhizobiales', u'f__Hyphomicrobiaceae', u'g__Hyphomicrobium', u's__']
1700	New.CleanUp.ReferenceOTU268848$$[u'k__Bacteria', u'p__Actinobacteria', u'c__Thermoleophilia', u'o__Solirubrobacterales']
1701	New.CleanUp.ReferenceOTU269762$$[u'k__Bacteria', u'p__Proteobacteria', u'c__Alphaproteobacteria', u'o__Rhizobiales', u'f__Rhodobiaceae', u'g__Afifella', u's__']
1702	New.CleanUp.ReferenceOTU269889$$[u'k__Bacteria', u'p__Bacteroidetes', u'c__Cytophagia', u'o__Cytophagales', u'f__Cytophagaceae', u'g__', u's__']
1703	New.CleanUp.ReferenceOTU270790$$[u'k__Bacteria', u'p__Acidobacteria', u'c__Acidobacteria-6', u'o__CCU21', u'f__', u'g__', u's__']
1704	New.CleanUp.ReferenceOTU272765$$[u'k__Bacteria', u'p__Acidobacteria', u'c__Acidobacteria-6', u'o__iii1-15', u'f__', u'g__', u's__']
1705	New.CleanUp.ReferenceOTU276808$$[u'k__Bacteria', u'p__Acidobacteria', u'c__Acidobacteria-6', u'o__iii1-15', u'f__RB40', u'g__', u's__']
1706	New.CleanUp.ReferenceOTU277218$$[u'k__Bacteria', u'p__Proteobacteria', u'c__Deltaproteobacteria']
1707	New.CleanUp.ReferenceOTU277522$$[u'k__Bacteria', u'p__Planctomycetes', u'c__Phycisphaerae', u'o__WD2101', u'f__', u'g__', u's__']
1708	New.CleanUp.ReferenceOTU278690$$[u'k__Bacteria', u'p__Chloroflexi', u'c__TK17', u'o__mle1-48', u'f__', u'g__', u's__']
1709	New.CleanUp.ReferenceOTU278973$$[u'k__Bacteria', u'p__Acidobacteria', u'c__Acidobacteriia', u'o__Acidobacteriales', u'f__Koribacteraceae', u'g__', u's__']
1710	New.CleanUp.ReferenceOTU281281$$[u'k__Bacteria', u'p__Chloroflexi', u'c__Chloroflexi', u'o__Herpetosiphonales', u'f__', u'g__', u's__']
1711	New.CleanUp.ReferenceOTU284126$$[u'k__Bacteria', u'p__Proteobacteria', u'c__Gammaproteobacteria', u'o__Xanthomonadales', u'f__Xanthomonadaceae']
1712	New.CleanUp.ReferenceOTU284169$$[u'k__Bacteria', u'p__Planctomycetes', u'c__Planctomycetia', u'o__B97', u'f__', u'g__', u's__']
1713	New.CleanUp.ReferenceOTU285641$$[u'k__Bacteria', u'p__Chloroflexi', u'c__Anaerolineae', u'o__CFB-26', u'f__', u'g__', u's__']
1714	New.CleanUp.ReferenceOTU288570$$[u'k__Bacteria', u'p__Planctomycetes', u'c__Pla4', u'o__', u'f__', u'g__', u's__']
1715	New.CleanUp.ReferenceOTU290912$$[u'k__Bacteria', u'p__Nitrospirae', u'c__Nitrospira', u'o__Nitrospirales', u'f__0319-6A21', u'g__', u's__']
1716	New.CleanUp.ReferenceOTU291484$$[u'k__Bacteria', u'p__Proteobacteria', u'c__Alphaproteobacteria', u'o__Rhizobiales', u'f__Hyphomicrobiaceae', u'g__Rhodoplanes', u's__']
1717	New.CleanUp.ReferenceOTU292095$$[u'k__Bacteria', u'p__Proteobacteria', u'c__Betaproteobacteria', u'o__SC-I-84', u'f__', u'g__', u's__']
1718	New.CleanUp.ReferenceOTU292973$$[u'k__Bacteria', u'p__Acidobacteria', u'c__', u'o__', u'f__', u'g__', u's__']
1719	New.CleanUp.ReferenceOTU299732$$[u'k__Bacteria', u'p__Actinobacteria', u'c__Actinobacteria', u'o__Actinomycetales', u'f__Nocardioidaceae']
1720	New.CleanUp.ReferenceOTU301739$$[u'k__Bacteria', u'p__Planctomycetes', u'c__Phycisphaerae', u'o__WD2101', u'f__', u'g__', u's__']
1721	New.CleanUp.ReferenceOTU304108$$[u'k__Bacteria', u'p__Actinobacteria', u'c__Actinobacteria', u'o__Actinomycetales', u'f__Micrococcaceae']
1722	New.CleanUp.ReferenceOTU304507$$[u'k__Bacteria', u'p__Proteobacteria', u'c__Betaproteobacteria', u'o__Burkholderiales', u'f__Oxalobacteraceae']
1723	New.CleanUp.ReferenceOTU305113$$[u'k__Bacteria', u'p__Chloroflexi', u'c__Ellin6529', u'o__', u'f__', u'g__', u's__']
1724	New.CleanUp.ReferenceOTU305436$$[u'k__Bacteria', u'p__Actinobacteria', u'c__Thermoleophilia', u'o__Solirubrobacterales', u'f__Patulibacteraceae', u'g__', u's__']
1725	New.CleanUp.ReferenceOTU305510$$[u'k__Bacteria', u'p__Nitrospirae', u'c__Nitrospira', u'o__Nitrospirales', u'f__Nitrospiraceae', u'g__Nitrospira', u's__']
1726	New.CleanUp.ReferenceOTU306149$$[u'k__Bacteria', u'p__Actinobacteria', u'c__Thermoleophilia', u'o__Gaiellales', u'f__Gaiellaceae', u'g__', u's__']
1727	New.CleanUp.ReferenceOTU306452$$[u'k__Bacteria', u'p__Proteobacteria', u'c__Deltaproteobacteria', u'o__Myxococcales', u'f__', u'g__', u's__']
1728	New.CleanUp.ReferenceOTU306657$$[u'k__Bacteria', u'p__Proteobacteria', u'c__Alphaproteobacteria', u'o__Sphingomonadales']
1729	New.CleanUp.ReferenceOTU308921$$[u'k__Bacteria', u'p__Acidobacteria', u'c__iii1-8', u'o__DS-18', u'f__', u'g__', u's__']
1730	New.CleanUp.ReferenceOTU312318$$[u'k__Bacteria', u'p__Actinobacteria', u'c__Actinobacteria', u'o__Actinomycetales', u'f__Microbacteriaceae', u'g__Agromyces', u's__']
1731	New.CleanUp.ReferenceOTU312618$$[u'k__Bacteria', u'p__Actinobacteria', u'c__Acidimicrobiia', u'o__Acidimicrobiales', u'f__', u'g__', u's__']
1732	New.CleanUp.ReferenceOTU319585$$[u'k__Bacteria', u'p__Acidobacteria', u'c__Acidobacteria-6', u'o__iii1-15', u'f__RB40', u'g__', u's__']
1733	New.CleanUp.ReferenceOTU320399$$[u'k__Bacteria', u'p__Planctomycetes', u'c__Phycisphaerae', u'o__WD2101', u'f__', u'g__', u's__']
1734	New.CleanUp.ReferenceOTU320617$$[u'k__Bacteria', u'p__Bacteroidetes', u'c__Cytophagia', u'o__Cytophagales', u'f__Cytophagaceae', u'g__', u's__']
1735	New.CleanUp.ReferenceOTU320837$$[u'k__Bacteria', u'p__Proteobacteria', u'c__Deltaproteobacteria', u'o__Myxococcales']
1736	New.CleanUp.ReferenceOTU320964$$[u'k__Bacteria', u'p__Acidobacteria', u'c__[Chloracidobacteria]', u'o__RB41', u'f__', u'g__', u's__']
1737	New.CleanUp.ReferenceOTU320974$$[u'k__Bacteria', u'p__Proteobacteria', u'c__Alphaproteobacteria', u'o__Rhizobiales', u'f__Phyllobacteriaceae']
1738	New.CleanUp.ReferenceOTU321470$$[u'k__Bacteria', u'p__OD1', u'c__ZB2', u'o__', u'f__', u'g__', u's__']
1739	New.CleanUp.ReferenceOTU324872$$[u'k__Bacteria', u'p__Actinobacteria', u'c__Thermoleophilia', u'o__Gaiellales', u'f__Gaiellaceae', u'g__', u's__']
1740	New.CleanUp.ReferenceOTU327424$$[u'k__Bacteria', u'p__Proteobacteria', u'c__Deltaproteobacteria', u'o__Myxococcales', u'f__', u'g__', u's__']
1741	New.CleanUp.ReferenceOTU328980$$[u'k__Bacteria', u'p__Acidobacteria', u'c__Acidobacteria-6', u'o__iii1-15', u'f__', u'g__', u's__']
1742	New.CleanUp.ReferenceOTU329535$$[u'k__Bacteria', u'p__Actinobacteria', u'c__Actinobacteria', u'o__Actinomycetales', u'f__Streptosporangiaceae', u'g__Nonomuraea', u's__']
1743	New.CleanUp.ReferenceOTU331303$$[u'k__Bacteria', u'p__Actinobacteria', u'c__Actinobacteria', u'o__Actinomycetales']
1744	New.CleanUp.ReferenceOTU332829$$[u'k__Bacteria', u'p__Proteobacteria', u'c__Deltaproteobacteria', u'o__Myxococcales', u'f__', u'g__', u's__']
1745	New.CleanUp.ReferenceOTU333441$$[u'k__Bacteria', u'p__Planctomycetes', u'c__Planctomycetia', u'o__Gemmatales', u'f__Gemmataceae', u'g__', u's__']
1746	New.CleanUp.ReferenceOTU338634$$[u'k__Bacteria', u'p__Acidobacteria', u'c__Acidobacteria-6', u'o__iii1-15', u'f__', u'g__', u's__']
1747	New.CleanUp.ReferenceOTU343437$$[u'k__Bacteria', u'p__Actinobacteria', u'c__Actinobacteria', u'o__Actinomycetales', u'f__Sporichthyaceae', u'g__Sporichthya', u's__']
1748	New.CleanUp.ReferenceOTU343660$$[u'k__Bacteria', u'p__Actinobacteria', u'c__Actinobacteria', u'o__Actinomycetales', u'f__Micromonosporaceae']
1749	New.CleanUp.ReferenceOTU345195$$[u'k__Bacteria', u'p__Actinobacteria', u'c__MB-A2-108', u'o__0319-7L14', u'f__', u'g__', u's__']
1750	New.CleanUp.ReferenceOTU347680$$[u'k__Bacteria', u'p__Planctomycetes', u'c__Planctomycetia', u'o__Pirellulales', u'f__Pirellulaceae', u'g__', u's__']
1751	New.CleanUp.ReferenceOTU349207$$[u'k__Bacteria', u'p__Proteobacteria', u'c__Alphaproteobacteria', u'o__Rhodospirillales', u'f__Rhodospirillaceae']
1752	New.CleanUp.ReferenceOTU351837$$[u'k__Bacteria', u'p__Proteobacteria', u'c__Alphaproteobacteria', u'o__Rickettsiales', u'f__', u'g__', u's__']
1753	New.CleanUp.ReferenceOTU353191$$[u'k__Bacteria', u'p__Acidobacteria', u'c__Acidobacteria-6', u'o__iii1-15', u'f__RB40', u'g__', u's__']
1754	New.CleanUp.ReferenceOTU358473$$[u'k__Bacteria', u'p__Proteobacteria', u'c__Deltaproteobacteria', u'o__Myxococcales']
1755	New.CleanUp.ReferenceOTU362090$$[u'k__Bacteria', u'p__Gemmatimonadetes', u'c__Gemmatimonadetes', u'o__', u'f__', u'g__', u's__']
1756	New.CleanUp.ReferenceOTU362710$$[u'k__Bacteria', u'p__Proteobacteria', u'c__Alphaproteobacteria', u'o__Rhodospirillales', u'f__Rhodospirillaceae', u'g__', u's__']
1757	New.CleanUp.ReferenceOTU365255$$[u'k__Bacteria', u'p__Proteobacteria', u'c__Betaproteobacteria', u'o__SC-I-84', u'f__', u'g__', u's__']
1758	New.CleanUp.ReferenceOTU367542$$[u'k__Bacteria', u'p__Proteobacteria', u'c__Betaproteobacteria', u'o__', u'f__', u'g__', u's__']
1759	New.CleanUp.ReferenceOTU370920$$[u'k__Bacteria', u'p__Bacteroidetes', u'c__[Saprospirae]', u'o__[Saprospirales]', u'f__Chitinophagaceae']
1760	New.CleanUp.ReferenceOTU371673$$[u'k__Bacteria', u'p__Planctomycetes', u'c__Planctomycetia', u'o__Gemmatales', u'f__Gemmataceae', u'g__', u's__']
1761	New.CleanUp.ReferenceOTU371701$$[u'k__Bacteria', u'p__Proteobacteria', u'c__Alphaproteobacteria', u'o__Rhizobiales']
1762	New.CleanUp.ReferenceOTU371707$$[u'k__Bacteria', u'p__Proteobacteria', u'c__Deltaproteobacteria', u'o__Myxococcales', u'f__Haliangiaceae', u'g__', u's__']
1763	New.CleanUp.ReferenceOTU374786$$[u'k__Bacteria', u'p__Proteobacteria', u'c__Alphaproteobacteria']
1764	New.CleanUp.ReferenceOTU375707$$[u'k__Bacteria', u'p__Proteobacteria', u'c__Alphaproteobacteria', u'o__Rhodospirillales', u'f__Rhodospirillaceae', u'g__', u's__']
1765	New.CleanUp.ReferenceOTU376255$$[u'k__Bacteria', u'p__Proteobacteria', u'c__Betaproteobacteria', u'o__MND1', u'f__', u'g__', u's__']
1766	New.CleanUp.ReferenceOTU382110$$[u'k__Bacteria', u'p__Proteobacteria', u'c__Deltaproteobacteria', u'o__Myxococcales', u'f__', u'g__', u's__']
1767	New.CleanUp.ReferenceOTU382173$$[u'k__Bacteria', u'p__Proteobacteria', u'c__Deltaproteobacteria', u'o__Myxococcales', u'f__Haliangiaceae', u'g__', u's__']
1768	New.CleanUp.ReferenceOTU387216$$[u'k__Bacteria', u'p__Acidobacteria', u'c__iii1-8', u'o__DS-18', u'f__', u'g__', u's__']
1769	New.CleanUp.ReferenceOTU387662$$[u'k__Bacteria', u'p__Firmicutes', u'c__Bacilli', u'o__Bacillales', u'f__Bacillaceae', u'g__Bacillus']
1770	New.CleanUp.ReferenceOTU387834$$[u'k__Bacteria', u'p__Chloroflexi', u'c__Ellin6529', u'o__', u'f__', u'g__', u's__']
1771	New.CleanUp.ReferenceOTU389071$$[u'k__Bacteria', u'p__Proteobacteria', u'c__Betaproteobacteria', u'o__', u'f__', u'g__', u's__']
1772	New.CleanUp.ReferenceOTU390921$$[u'k__Bacteria', u'p__Proteobacteria', u'c__Alphaproteobacteria', u'o__Rhizobiales']
1773	New.CleanUp.ReferenceOTU392234$$[u'k__Bacteria', u'p__Acidobacteria', u'c__[Chloracidobacteria]', u'o__RB41', u'f__', u'g__', u's__']
1774	New.CleanUp.ReferenceOTU392244$$[u'k__Bacteria', u'p__Proteobacteria', u'c__Betaproteobacteria']
1775	New.CleanUp.ReferenceOTU394203$$[u'k__Bacteria', u'p__Planctomycetes', u'c__Phycisphaerae', u'o__Phycisphaerales', u'f__', u'g__', u's__']
1776	New.CleanUp.ReferenceOTU395161$$[u'k__Bacteria', u'p__Proteobacteria', u'c__Deltaproteobacteria', u'o__Myxococcales', u'f__Haliangiaceae']
1777	New.CleanUp.ReferenceOTU396623$$[u'k__Bacteria', u'p__Proteobacteria', u'c__Deltaproteobacteria', u'o__Myxococcales', u'f__', u'g__', u's__']
1778	New.CleanUp.ReferenceOTU397805$$[u'k__Bacteria', u'p__Proteobacteria', u'c__Gammaproteobacteria', u'o__Xanthomonadales', u'f__Xanthomonadaceae', u'g__', u's__']
1779	New.CleanUp.ReferenceOTU398642$$[u'k__Bacteria', u'p__OD1', u'c__Mb-NB09', u'o__', u'f__', u'g__', u's__']
1780	New.CleanUp.ReferenceOTU400244$$[u'k__Bacteria', u'p__Proteobacteria', u'c__Betaproteobacteria', u'o__Ellin6067', u'f__', u'g__', u's__']
1781	New.CleanUp.ReferenceOTU400299$$[u'k__Bacteria', u'p__Acidobacteria', u'c__Acidobacteria-6', u'o__CCU21', u'f__', u'g__', u's__']
1782	New.CleanUp.ReferenceOTU400853$$[u'k__Bacteria', u'p__WS3', u'c__PRR-12', u'o__Sediment-1', u'f__PRR-10', u'g__', u's__']
1783	New.CleanUp.ReferenceOTU401162$$[u'k__Bacteria', u'p__Proteobacteria', u'c__Gammaproteobacteria', u'o__Xanthomonadales', u'f__Sinobacteraceae', u'g__', u's__']
1784	New.CleanUp.ReferenceOTU402169$$[u'k__Bacteria', u'p__Planctomycetes', u'c__OM190', u'o__CL500-15', u'f__', u'g__', u's__']
1785	New.CleanUp.ReferenceOTU403846$$[u'k__Bacteria', u'p__Actinobacteria', u'c__Acidimicrobiia', u'o__Acidimicrobiales', u'f__', u'g__', u's__']
1786	New.CleanUp.ReferenceOTU403989$$[u'k__Bacteria', u'p__Proteobacteria', u'c__Gammaproteobacteria', u'o__HTCC2188', u'f__HTCC2089', u'g__', u's__']
1787	New.CleanUp.ReferenceOTU405354$$[u'k__Bacteria', u'p__Actinobacteria', u'c__MB-A2-108', u'o__0319-7L14', u'f__', u'g__', u's__']
1788	New.CleanUp.ReferenceOTU405944$$[u'k__Bacteria', u'p__Proteobacteria', u'c__Deltaproteobacteria', u'o__Myxococcales', u'f__', u'g__', u's__']
1789	New.CleanUp.ReferenceOTU406902$$[u'k__Bacteria', u'p__Proteobacteria', u'c__Betaproteobacteria', u'o__SC-I-84', u'f__', u'g__', u's__']
1790	New.CleanUp.ReferenceOTU407358$$[u'k__Bacteria', u'p__Acidobacteria', u'c__Acidobacteria-6', u'o__iii1-15', u'f__', u'g__', u's__']
1791	New.CleanUp.ReferenceOTU408208$$[u'k__Bacteria', u'p__Proteobacteria', u'c__Gammaproteobacteria', u'o__Pseudomonadales', u'f__Pseudomonadaceae', u'g__Pseudomonas', u's__']
1792	New.CleanUp.ReferenceOTU410118$$[u'k__Bacteria', u'p__Proteobacteria', u'c__Alphaproteobacteria', u'o__Rhizobiales', u'f__Hyphomicrobiaceae', u'g__Rhodoplanes', u's__']
1793	New.CleanUp.ReferenceOTU410472$$[u'k__Bacteria', u'p__Verrucomicrobia', u'c__[Spartobacteria]', u'o__[Chthoniobacterales]', u'f__[Chthoniobacteraceae]', u'g__', u's__']
1794	New.CleanUp.ReferenceOTU410476$$[u'k__Bacteria', u'p__Proteobacteria', u'c__Gammaproteobacteria', u'o__Xanthomonadales', u'f__Xanthomonadaceae']
1795	New.CleanUp.ReferenceOTU410501$$[u'k__Bacteria', u'p__Proteobacteria', u'c__Deltaproteobacteria', u'o__Myxococcales']
1796	New.CleanUp.ReferenceOTU411929$$[u'k__Bacteria', u'p__Proteobacteria', u'c__Deltaproteobacteria', u'o__Syntrophobacterales', u'f__Syntrophobacteraceae', u'g__', u's__']
1797	New.CleanUp.ReferenceOTU412668$$[u'k__Bacteria', u'p__Planctomycetes', u'c__Planctomycetia', u'o__Pirellulales', u'f__Pirellulaceae', u'g__', u's__']
1798	New.CleanUp.ReferenceOTU415337$$[u'k__Bacteria', u'p__Acidobacteria', u'c__Acidobacteria-6']
1799	New.CleanUp.ReferenceOTU417245$$[u'k__Bacteria', u'p__Planctomycetes', u'c__Planctomycetia', u'o__Gemmatales', u'f__Gemmataceae', u'g__Gemmata', u's__']
1800	New.CleanUp.ReferenceOTU417485$$[u'k__Bacteria', u'p__Acidobacteria', u'c__[Chloracidobacteria]', u'o__DS-100', u'f__', u'g__', u's__']
1801	New.CleanUp.ReferenceOTU417544$$[u'k__Bacteria', u'p__Acidobacteria', u'c__iii1-8', u'o__DS-18', u'f__', u'g__', u's__']
1802	New.CleanUp.ReferenceOTU417598$$[u'k__Bacteria', u'p__Proteobacteria', u'c__Gammaproteobacteria', u'o__Xanthomonadales', u'f__Xanthomonadaceae']
1803	New.CleanUp.ReferenceOTU420094$$[u'k__Bacteria', u'p__Planctomycetes', u'c__Planctomycetia', u'o__Pirellulales', u'f__Pirellulaceae', u'g__A17', u's__']
1804	New.CleanUp.ReferenceOTU420979$$[u'k__Bacteria', u'p__Chloroflexi', u'c__Ellin6529', u'o__', u'f__', u'g__', u's__']
1805	New.CleanUp.ReferenceOTU421988$$[u'k__Bacteria', u'p__Gemmatimonadetes', u'c__Gemmatimonadetes', u'o__KD8-87', u'f__', u'g__', u's__']
1806	New.CleanUp.ReferenceOTU422882$$[u'k__Bacteria', u'p__Planctomycetes', u'c__Phycisphaerae', u'o__CPla-3', u'f__', u'g__', u's__']
1807	New.CleanUp.ReferenceOTU422986$$[u'k__Bacteria', u'p__Actinobacteria', u'c__Thermoleophilia', u'o__Solirubrobacterales', u'f__', u'g__', u's__']
1808	New.CleanUp.ReferenceOTU423112$$[u'k__Bacteria', u'p__Actinobacteria', u'c__Thermoleophilia', u'o__Solirubrobacterales']
1809	New.CleanUp.ReferenceOTU423505$$[u'k__Bacteria', u'p__Proteobacteria', u'c__Alphaproteobacteria', u'o__Rhizobiales', u'f__Hyphomicrobiaceae', u'g__Pedomicrobium', u's__']
1810	New.CleanUp.ReferenceOTU426516$$[u'k__Bacteria', u'p__Proteobacteria', u'c__Deltaproteobacteria', u'o__Myxococcales']
1811	New.CleanUp.ReferenceOTU428772$$[u'k__Bacteria', u'p__Acidobacteria', u'c__Acidobacteria-6', u'o__iii1-15', u'f__', u'g__', u's__']
1812	New.CleanUp.ReferenceOTU429036$$[u'k__Bacteria', u'p__Chloroflexi', u'c__TK10', u'o__AKYG885', u'f__Dolo_23', u'g__', u's__']
1813	New.CleanUp.ReferenceOTU429098$$[u'k__Bacteria', u'p__OD1', u'c__ZB2', u'o__', u'f__', u'g__', u's__']
1814	New.CleanUp.ReferenceOTU431391$$[u'k__Bacteria', u'p__Acidobacteria', u'c__Solibacteres', u'o__Solibacterales', u'f__Solibacteraceae', u'g__Candidatus Solibacter', u's__']
1815	New.CleanUp.ReferenceOTU432408$$[u'k__Bacteria', u'p__Acidobacteria', u'c__Acidobacteria-6', u'o__', u'f__', u'g__', u's__']
1816	New.CleanUp.ReferenceOTU435664$$[u'k__Bacteria', u'p__Proteobacteria', u'c__Alphaproteobacteria', u'o__Rhodobacterales', u'f__Hyphomonadaceae', u'g__', u's__']
1817	New.CleanUp.ReferenceOTU436455$$[u'k__Bacteria', u'p__Proteobacteria', u'c__Deltaproteobacteria', u'o__Myxococcales', u'f__', u'g__', u's__']
1818	New.CleanUp.ReferenceOTU439027$$[u'k__Bacteria', u'p__Verrucomicrobia', u'c__[Spartobacteria]', u'o__[Chthoniobacterales]', u'f__[Chthoniobacteraceae]', u'g__OR-59', u's__']
1819	New.CleanUp.ReferenceOTU441218$$[u'k__Bacteria', u'p__Acidobacteria', u'c__Sva0725', u'o__Sva0725', u'f__', u'g__', u's__']
1820	New.CleanUp.ReferenceOTU441583$$[u'k__Bacteria', u'p__Proteobacteria', u'c__Deltaproteobacteria', u'o__Myxococcales', u'f__Cystobacterineae', u'g__', u's__']
1821	New.CleanUp.ReferenceOTU443218$$[u'k__Bacteria', u'p__Acidobacteria', u'c__iii1-8', u'o__DS-18', u'f__', u'g__', u's__']
1822	New.CleanUp.ReferenceOTU444118$$[u'k__Bacteria', u'p__Planctomycetes', u'c__Planctomycetia', u'o__Pirellulales', u'f__Pirellulaceae', u'g__', u's__']
1823	New.CleanUp.ReferenceOTU444227$$[u'k__Bacteria', u'p__Proteobacteria', u'c__Alphaproteobacteria', u'o__Kiloniellales', u'f__', u'g__', u's__']
1824	New.CleanUp.ReferenceOTU444411$$[u'k__Bacteria', u'p__Verrucomicrobia', u'c__[Spartobacteria]', u'o__[Chthoniobacterales]', u'f__[Chthoniobacteraceae]', u'g__Candidatus Xiphinematobacter', u's__']
1825	New.CleanUp.ReferenceOTU444450$$[u'k__Bacteria', u'p__Proteobacteria', u'c__Deltaproteobacteria', u'o__Myxococcales']
1826	New.CleanUp.ReferenceOTU446651$$[u'k__Bacteria', u'p__Planctomycetes', u'c__Planctomycetia', u'o__Pirellulales', u'f__Pirellulaceae', u'g__A17', u's__']
1827	New.CleanUp.ReferenceOTU450426$$[u'k__Bacteria', u'p__Proteobacteria', u'c__Alphaproteobacteria', u'o__Rhodobacterales', u'f__Hyphomonadaceae', u'g__', u's__']
1828	New.CleanUp.ReferenceOTU451239$$[u'k__Bacteria', u'p__Proteobacteria', u'c__Gammaproteobacteria', u'o__Xanthomonadales', u'f__Xanthomonadaceae', u'g__Dokdonella', u's__']
1829	New.CleanUp.ReferenceOTU453270$$[u'k__Bacteria', u'p__Planctomycetes', u'c__Planctomycetia', u'o__Planctomycetales', u'f__Planctomycetaceae', u'g__Planctomyces', u's__']
1830	New.CleanUp.ReferenceOTU454732$$[u'k__Bacteria', u'p__Proteobacteria', u'c__Alphaproteobacteria', u'o__Rhizobiales', u'f__Hyphomicrobiaceae', u'g__Rhodoplanes', u's__']
1831	New.CleanUp.ReferenceOTU454845$$[u'k__Bacteria', u'p__Planctomycetes', u'c__Planctomycetia', u'o__Gemmatales', u'f__Gemmataceae', u'g__', u's__']
1832	New.CleanUp.ReferenceOTU455155$$[u'k__Bacteria', u'p__Proteobacteria', u'c__Alphaproteobacteria', u'o__Rhodobacterales', u'f__Hyphomonadaceae', u'g__', u's__']
1833	New.CleanUp.ReferenceOTU456415$$[u'k__Bacteria', u'p__Acidobacteria', u'c__BPC102', u'o__', u'f__', u'g__', u's__']
1834	New.CleanUp.ReferenceOTU458567$$[u'k__Bacteria', u'p__Planctomycetes', u'c__Planctomycetia', u'o__Pirellulales', u'f__Pirellulaceae', u'g__A17', u's__']
1835	New.CleanUp.ReferenceOTU460063$$[u'k__Bacteria', u'p__Proteobacteria', u'c__Gammaproteobacteria', u'o__Xanthomonadales', u'f__Xanthomonadaceae', u'g__Lysobacter', u's__']
1836	New.CleanUp.ReferenceOTU461545$$[u'k__Bacteria', u'p__Acidobacteria', u'c__Acidobacteria-6', u'o__iii1-15', u'f__', u'g__', u's__']
1837	New.CleanUp.ReferenceOTU462993$$[u'k__Bacteria', u'p__Proteobacteria', u'c__Betaproteobacteria', u'o__MND1', u'f__', u'g__', u's__']
1838	New.CleanUp.ReferenceOTU463796$$[u'k__Bacteria', u'p__Proteobacteria', u'c__Betaproteobacteria', u'o__Burkholderiales', u'f__Comamonadaceae']
1839	New.CleanUp.ReferenceOTU465889$$[u'k__Bacteria', u'p__Actinobacteria', u'c__Acidimicrobiia', u'o__Acidimicrobiales', u'f__', u'g__', u's__']
1840	New.CleanUp.ReferenceOTU469790$$[u'k__Bacteria', u'p__Chloroflexi', u'c__Anaerolineae', u'o__SBR1031', u'f__A4b', u'g__', u's__']
1841	New.CleanUp.ReferenceOTU471891$$[u'k__Bacteria', u'p__Proteobacteria', u'c__Alphaproteobacteria', u'o__Rhizobiales', u'f__Hyphomicrobiaceae', u'g__Rhodoplanes', u's__']
1842	New.CleanUp.ReferenceOTU474454$$[u'k__Bacteria', u'p__Chloroflexi', u'c__Anaerolineae', u'o__A31', u'f__S47', u'g__', u's__']
1843	New.CleanUp.ReferenceOTU474997$$[u'k__Bacteria', u'p__Actinobacteria', u'c__Actinobacteria', u'o__Actinomycetales', u'f__Mycobacteriaceae', u'g__Mycobacterium']
1844	New.CleanUp.ReferenceOTU475907$$[u'k__Bacteria', u'p__Proteobacteria', u'c__Deltaproteobacteria', u'o__Myxococcales', u'f__', u'g__', u's__']
1845	New.CleanUp.ReferenceOTU476148$$[u'k__Bacteria', u'p__Proteobacteria', u'c__Betaproteobacteria', u'o__Burkholderiales', u'f__Comamonadaceae']
1846	New.CleanUp.ReferenceOTU476192$$[u'k__Bacteria', u'p__Planctomycetes', u'c__Phycisphaerae', u'o__Phycisphaerales', u'f__', u'g__', u's__']
1847	New.CleanUp.ReferenceOTU476666$$[u'k__Bacteria', u'p__Planctomycetes', u'c__Planctomycetia', u'o__Gemmatales', u'f__Gemmataceae', u'g__Gemmata', u's__']
1848	New.CleanUp.ReferenceOTU478311$$[u'k__Bacteria', u'p__Proteobacteria', u'c__Alphaproteobacteria', u'o__Rhodobacterales', u'f__Hyphomonadaceae']
1849	New.CleanUp.ReferenceOTU480477$$[u'k__Bacteria', u'p__Proteobacteria', u'c__Alphaproteobacteria']
1850	New.CleanUp.ReferenceOTU484713$$[u'k__Bacteria', u'p__Actinobacteria', u'c__Actinobacteria']
1851	New.CleanUp.ReferenceOTU485227$$[u'k__Bacteria', u'p__Verrucomicrobia', u'c__[Spartobacteria]', u'o__[Chthoniobacterales]', u'f__[Chthoniobacteraceae]', u'g__DA101', u's__']
1852	New.CleanUp.ReferenceOTU485370$$[u'k__Bacteria', u'p__Acidobacteria', u'c__Acidobacteria-6', u'o__iii1-15', u'f__', u'g__', u's__']
1853	New.CleanUp.ReferenceOTU486754$$[u'k__Bacteria', u'p__Proteobacteria', u'c__Deltaproteobacteria', u'o__Myxococcales', u'f__Haliangiaceae', u'g__', u's__']
1854	New.CleanUp.ReferenceOTU489224$$[u'k__Bacteria', u'p__Proteobacteria', u'c__Deltaproteobacteria', u'o__Myxococcales', u'f__', u'g__', u's__']
1855	New.CleanUp.ReferenceOTU489261$$[u'k__Bacteria', u'p__Proteobacteria', u'c__Deltaproteobacteria', u'o__Myxococcales', u'f__', u'g__', u's__']
1856	New.CleanUp.ReferenceOTU490811$$[u'k__Bacteria', u'p__Proteobacteria', u'c__Gammaproteobacteria', u'o__Xanthomonadales', u'f__Xanthomonadaceae', u'g__', u's__']
1857	New.CleanUp.ReferenceOTU492531$$[u'k__Bacteria', u'p__Chloroflexi', u'c__Anaerolineae', u'o__Caldilineales', u'f__Caldilineaceae', u'g__Caldilinea', u's__']
1858	New.CleanUp.ReferenceOTU494388$$[u'k__Bacteria', u'p__Proteobacteria', u'c__Deltaproteobacteria', u'o__Syntrophobacterales', u'f__Syntrophobacteraceae', u'g__', u's__']
1859	New.CleanUp.ReferenceOTU498334$$[u'k__Bacteria', u'p__Chloroflexi', u'c__Anaerolineae', u'o__envOPS12', u'f__', u'g__', u's__']
1860	New.CleanUp.ReferenceOTU499641$$[u'k__Bacteria', u'p__Actinobacteria', u'c__Actinobacteria', u'o__Actinomycetales', u'f__Mycobacteriaceae', u'g__Mycobacterium', u's__']
1861	New.CleanUp.ReferenceOTU500839$$[u'k__Bacteria', u'p__Proteobacteria', u'c__Betaproteobacteria', u'o__Burkholderiales', u'f__Comamonadaceae', u'g__Methylibium']
1862	New.CleanUp.ReferenceOTU501573$$[u'k__Bacteria', u'p__Actinobacteria', u'c__Actinobacteria', u'o__Actinomycetales', u'f__Micromonosporaceae', u'g__', u's__']
1863	New.CleanUp.ReferenceOTU502489$$[u'k__Bacteria', u'p__Proteobacteria', u'c__Deltaproteobacteria', u'o__Myxococcales', u'f__', u'g__', u's__']
1864	New.CleanUp.ReferenceOTU504407$$[u'k__Bacteria', u'p__Proteobacteria', u'c__Deltaproteobacteria', u'o__Syntrophobacterales', u'f__Syntrophobacteraceae', u'g__', u's__']
1865	New.CleanUp.ReferenceOTU505255$$[u'k__Bacteria', u'p__Planctomycetes', u'c__Pla4', u'o__', u'f__', u'g__', u's__']
1866	New.CleanUp.ReferenceOTU509968$$[u'k__Bacteria', u'p__Gemmatimonadetes', u'c__Gemm-1', u'o__', u'f__', u'g__', u's__']
1867	New.CleanUp.ReferenceOTU510977$$[u'k__Bacteria', u'p__TM7', u'c__TM7-1', u'o__', u'f__', u'g__', u's__']
1868	New.CleanUp.ReferenceOTU511310$$[u'k__Bacteria', u'p__Chloroflexi', u'c__P2-11E', u'o__', u'f__', u'g__', u's__']
1869	New.CleanUp.ReferenceOTU511613$$[u'k__Bacteria', u'p__Acidobacteria', u'c__Acidobacteria-6', u'o__iii1-15', u'f__', u'g__', u's__']
1870	New.CleanUp.ReferenceOTU512654$$[u'k__Bacteria', u'p__Acidobacteria', u'c__Acidobacteria-6', u'o__iii1-15', u'f__RB40', u'g__', u's__']
1871	New.CleanUp.ReferenceOTU513370$$[u'k__Bacteria', u'p__Proteobacteria', u'c__Alphaproteobacteria', u'o__Rhodospirillales', u'f__Rhodospirillaceae', u'g__Inquilinus', u's__limosus']
1872	New.CleanUp.ReferenceOTU514200$$[u'k__Bacteria', u'p__Proteobacteria', u'c__Gammaproteobacteria', u'o__Xanthomonadales', u'f__Xanthomonadaceae', u'g__', u's__']
1873	New.CleanUp.ReferenceOTU514980$$[u'k__Bacteria', u'p__Gemmatimonadetes', u'c__Gemmatimonadetes', u'o__KD8-87', u'f__', u'g__', u's__']
1874	New.CleanUp.ReferenceOTU515272$$[u'k__Bacteria', u'p__Proteobacteria', u'c__Deltaproteobacteria', u'o__Myxococcales', u'f__OM27', u'g__', u's__']
1875	New.CleanUp.ReferenceOTU515835$$[u'k__Bacteria', u'p__Proteobacteria', u'c__Alphaproteobacteria', u'o__Caulobacterales', u'f__Caulobacteraceae', u'g__Phenylobacterium', u's__']
1876	New.CleanUp.ReferenceOTU518446$$[u'k__Bacteria', u'p__Planctomycetes', u'c__Phycisphaerae', u'o__Phycisphaerales', u'f__', u'g__', u's__']
1877	New.CleanUp.ReferenceOTU520670$$[u'k__Bacteria', u'p__Proteobacteria', u'c__Gammaproteobacteria', u'o__Xanthomonadales', u'f__Sinobacteraceae', u'g__', u's__']
1878	New.CleanUp.ReferenceOTU522239$$[u'k__Bacteria', u'p__Actinobacteria', u'c__Thermoleophilia', u'o__Gaiellales', u'f__Gaiellaceae', u'g__', u's__']
1879	New.CleanUp.ReferenceOTU522800$$[u'k__Bacteria', u'p__Proteobacteria', u'c__Deltaproteobacteria', u'o__Syntrophobacterales', u'f__Syntrophobacteraceae', u'g__', u's__']
1880	New.CleanUp.ReferenceOTU523605$$[u'k__Bacteria', u'p__Proteobacteria', u'c__Betaproteobacteria']
1881	New.CleanUp.ReferenceOTU525229$$[u'k__Bacteria', u'p__Actinobacteria', u'c__Thermoleophilia', u'o__Gaiellales', u'f__Gaiellaceae', u'g__', u's__']
1882	New.CleanUp.ReferenceOTU526889$$[u'k__Bacteria', u'p__Actinobacteria', u'c__Actinobacteria', u'o__Actinomycetales']
1883	New.CleanUp.ReferenceOTU527724$$[u'k__Bacteria', u'p__Proteobacteria', u'c__Alphaproteobacteria', u'o__Rhizobiales']
1884	New.CleanUp.ReferenceOTU528060$$[u'k__Bacteria', u'p__Actinobacteria', u'c__Acidimicrobiia', u'o__Acidimicrobiales', u'f__C111', u'g__', u's__']
1885	New.CleanUp.ReferenceOTU531916$$[u'k__Bacteria', u'p__Proteobacteria', u'c__Alphaproteobacteria']
1886	New.CleanUp.ReferenceOTU535725$$[u'k__Bacteria', u'p__Proteobacteria', u'c__Alphaproteobacteria', u'o__BD7-3', u'f__', u'g__', u's__']
1887	New.CleanUp.ReferenceOTU537079$$[u'k__Bacteria', u'p__Planctomycetes', u'c__Phycisphaerae', u'o__WD2101', u'f__', u'g__', u's__']
1888	New.CleanUp.ReferenceOTU537652$$[u'k__Bacteria', u'p__Chloroflexi', u'c__Anaerolineae', u'o__SBR1031', u'f__A4b', u'g__', u's__']
1889	New.CleanUp.ReferenceOTU542570$$[u'k__Bacteria', u'p__Chloroflexi', u'c__Anaerolineae', u'o__envOPS12', u'f__', u'g__', u's__']
1890	New.CleanUp.ReferenceOTU543610$$[u'k__Bacteria', u'p__Actinobacteria', u'c__Actinobacteria', u'o__Actinomycetales', u'f__Pseudonocardiaceae', u'g__Pseudonocardia', u's__']
1891	New.CleanUp.ReferenceOTU544028$$[u'k__Bacteria', u'p__OD1', u'c__ZB2', u'o__', u'f__', u'g__', u's__']
1892	New.CleanUp.ReferenceOTU544528$$[u'k__Bacteria', u'p__Proteobacteria', u'c__Deltaproteobacteria', u'o__Myxococcales', u'f__Polyangiaceae', u'g__', u's__']
1893	New.CleanUp.ReferenceOTU545151$$[u'k__Bacteria', u'p__Proteobacteria', u'c__Deltaproteobacteria', u'o__Desulfuromonadales', u'f__Geobacteraceae', u'g__Geobacter', u's__']
1894	New.CleanUp.ReferenceOTU545772$$[u'k__Bacteria', u'p__Verrucomicrobia', u'c__[Pedosphaerae]', u'o__[Pedosphaerales]']
1895	New.CleanUp.ReferenceOTU546325$$[u'k__Bacteria', u'p__Proteobacteria', u'c__Alphaproteobacteria', u'o__Rhizobiales']
1896	New.CleanUp.ReferenceOTU547981$$[u'k__Bacteria', u'p__Bacteroidetes', u'c__Cytophagia', u'o__Cytophagales', u'f__Cytophagaceae', u'g__', u's__']
1897	New.CleanUp.ReferenceOTU548746$$[u'k__Bacteria', u'p__Proteobacteria', u'c__Deltaproteobacteria', u'o__Myxococcales', u'f__Haliangiaceae', u'g__', u's__']
1898	New.CleanUp.ReferenceOTU548845$$[u'k__Bacteria', u'p__Proteobacteria', u'c__Deltaproteobacteria', u'o__Myxococcales', u'f__', u'g__', u's__']
1899	New.CleanUp.ReferenceOTU551401$$[u'k__Bacteria', u'p__Planctomycetes', u'c__Planctomycetia', u'o__Planctomycetales', u'f__Planctomycetaceae', u'g__Planctomyces', u's__']
1900	New.CleanUp.ReferenceOTU552568$$[u'k__Bacteria', u'p__Acidobacteria', u'c__RB25', u'o__', u'f__', u'g__', u's__']
1901	New.CleanUp.ReferenceOTU553024$$[u'k__Bacteria', u'p__Proteobacteria', u'c__Alphaproteobacteria', u'o__Rhodospirillales', u'f__', u'g__', u's__']
1902	New.CleanUp.ReferenceOTU553616$$[u'k__Bacteria', u'p__Actinobacteria', u'c__Thermoleophilia', u'o__Solirubrobacterales', u'f__', u'g__', u's__']
1903	New.CleanUp.ReferenceOTU553811$$[u'k__Bacteria', u'p__Acidobacteria', u'c__Acidobacteria-6', u'o__iii1-15', u'f__', u'g__', u's__']
1904	New.CleanUp.ReferenceOTU555102$$[u'k__Bacteria', u'p__OD1']
1905	New.CleanUp.ReferenceOTU557561$$[u'k__Bacteria', u'p__Acidobacteria', u'c__', u'o__', u'f__', u'g__', u's__']
1906	New.CleanUp.ReferenceOTU557971$$[u'k__Bacteria', u'p__Gemmatimonadetes', u'c__Gemm-1', u'o__', u'f__', u'g__', u's__']
1907	New.CleanUp.ReferenceOTU558426$$[u'k__Bacteria', u'p__Proteobacteria', u'c__Deltaproteobacteria', u'o__Myxococcales', u'f__', u'g__', u's__']
1908	New.CleanUp.ReferenceOTU559586$$[u'k__Bacteria', u'p__Actinobacteria', u'c__Acidimicrobiia', u'o__Acidimicrobiales', u'f__C111', u'g__', u's__']
1909	New.CleanUp.ReferenceOTU561625$$[u'k__Bacteria', u'p__Verrucomicrobia', u'c__Verrucomicrobiae', u'o__Verrucomicrobiales', u'f__Verrucomicrobiaceae', u'g__', u's__']
1910	New.CleanUp.ReferenceOTU562723$$[u'k__Bacteria', u'p__Chloroflexi', u'c__TK10', u'o__AKYG885', u'f__Dolo_23', u'g__', u's__']
1911	New.CleanUp.ReferenceOTU564235$$[u'k__Bacteria', u'p__Planctomycetes', u'c__Phycisphaerae', u'o__Phycisphaerales', u'f__', u'g__', u's__']
1912	New.CleanUp.ReferenceOTU570178$$[u'k__Bacteria', u'p__Proteobacteria', u'c__Betaproteobacteria', u'o__Ellin6067', u'f__', u'g__', u's__']
1913	New.CleanUp.ReferenceOTU572333$$[u'k__Bacteria', u'p__Verrucomicrobia', u'c__[Spartobacteria]', u'o__[Chthoniobacterales]', u'f__[Chthoniobacteraceae]', u'g__', u's__']
1914	New.CleanUp.ReferenceOTU572558$$[u'k__Bacteria', u'p__Proteobacteria', u'c__Alphaproteobacteria', u'o__Rhodobacterales', u'f__Hyphomonadaceae', u'g__', u's__']
1915	New.CleanUp.ReferenceOTU573217$$[u'k__Bacteria', u'p__Verrucomicrobia', u'c__[Spartobacteria]', u'o__[Chthoniobacterales]', u'f__[Chthoniobacteraceae]', u'g__DA101', u's__']
1916	New.CleanUp.ReferenceOTU575594$$[u'k__Bacteria', u'p__Planctomycetes', u'c__Planctomycetia', u'o__Gemmatales', u'f__Gemmataceae', u'g__Gemmata', u's__']
1917	New.CleanUp.ReferenceOTU577497$$[u'k__Bacteria', u'p__Proteobacteria', u'c__Deltaproteobacteria', u'o__Myxococcales', u'f__Haliangiaceae', u'g__', u's__']
1918	New.CleanUp.ReferenceOTU583138$$[u'k__Bacteria', u'p__Acidobacteria', u'c__Acidobacteria-6', u'o__iii1-15', u'f__mb2424', u'g__', u's__']
1919	New.CleanUp.ReferenceOTU583417$$[u'k__Bacteria', u'p__Gemmatimonadetes', u'c__Gemmatimonadetes', u'o__Gemmatimonadales', u'f__Ellin5301', u'g__', u's__']
1920	New.CleanUp.ReferenceOTU589960$$[u'k__Bacteria', u'p__Proteobacteria', u'c__Betaproteobacteria', u'o__Burkholderiales', u'f__Comamonadaceae']
1921	New.CleanUp.ReferenceOTU593788$$[u'k__Bacteria', u'p__Acidobacteria', u'c__iii1-8', u'o__SJA-36', u'f__', u'g__', u's__']
1922	New.CleanUp.ReferenceOTU594192$$[u'k__Bacteria', u'p__OD1', u'c__Mb-NB09', u'o__', u'f__', u'g__', u's__']
1923	New.CleanUp.ReferenceOTU594637$$[u'k__Bacteria', u'p__Acidobacteria', u'c__Acidobacteria-6', u'o__iii1-15', u'f__', u'g__', u's__']
1924	New.CleanUp.ReferenceOTU594833$$[u'k__Bacteria', u'p__Planctomycetes', u'c__C6', u'o__MVS-107', u'f__', u'g__', u's__']
1925	New.CleanUp.ReferenceOTU595405$$[u'k__Bacteria', u'p__Chloroflexi', u'c__Gitt-GS-136', u'o__', u'f__', u'g__', u's__']
1926	New.CleanUp.ReferenceOTU596584$$[u'k__Bacteria', u'p__Proteobacteria', u'c__Alphaproteobacteria', u'o__Rhizobiales']
1927	New.CleanUp.ReferenceOTU597796$$[u'k__Bacteria', u'p__Actinobacteria', u'c__Actinobacteria', u'o__Actinomycetales', u'f__Nocardioidaceae', u'g__', u's__']
1928	New.CleanUp.ReferenceOTU598278$$[u'k__Bacteria', u'p__Proteobacteria', u'c__Alphaproteobacteria', u'o__Rhodospirillales']
1929	New.CleanUp.ReferenceOTU599401$$[u'k__Bacteria', u'p__Chloroflexi', u'c__Anaerolineae', u'o__H39', u'f__', u'g__', u's__']
1930	New.CleanUp.ReferenceOTU599608$$[u'k__Bacteria', u'p__Proteobacteria', u'c__Betaproteobacteria', u'o__Burkholderiales', u'f__Comamonadaceae', u'g__Ramlibacter', u's__']
1931	New.CleanUp.ReferenceOTU602386$$[u'k__Bacteria', u'p__Proteobacteria', u'c__Alphaproteobacteria', u'o__Rhizobiales']
1932	New.CleanUp.ReferenceOTU605374$$[u'k__Bacteria', u'p__Proteobacteria', u'c__Alphaproteobacteria', u'o__Rhizobiales', u'f__Hyphomicrobiaceae']
1933	New.CleanUp.ReferenceOTU605530$$[u'k__Bacteria', u'p__Gemmatimonadetes', u'c__Gemmatimonadetes', u'o__N1423WL', u'f__', u'g__', u's__']
1934	New.CleanUp.ReferenceOTU605924$$[u'k__Bacteria', u'p__Proteobacteria', u'c__Betaproteobacteria', u'o__SC-I-84', u'f__', u'g__', u's__']
1935	New.CleanUp.ReferenceOTU607125$$[u'k__Bacteria', u'p__Acidobacteria', u'c__Sva0725', u'o__Sva0725', u'f__', u'g__', u's__']
1936	New.CleanUp.ReferenceOTU607859$$[u'k__Bacteria', u'p__Proteobacteria', u'c__Betaproteobacteria', u'o__Burkholderiales', u'f__Comamonadaceae', u'g__Methylibium', u's__']
1937	New.CleanUp.ReferenceOTU607892$$[u'k__Bacteria', u'p__Acidobacteria', u'c__Acidobacteria-6', u'o__CCU21', u'f__', u'g__', u's__']
1938	New.CleanUp.ReferenceOTU609528$$[u'k__Bacteria', u'p__Chloroflexi', u'c__Chloroflexi', u'o__Herpetosiphonales', u'f__', u'g__', u's__']
1939	New.CleanUp.ReferenceOTU610867$$[u'k__Bacteria', u'p__Proteobacteria', u'c__Alphaproteobacteria', u'o__Rhodobacterales', u'f__Hyphomonadaceae', u'g__', u's__']
1940	New.CleanUp.ReferenceOTU615219$$[u'k__Bacteria', u'p__Chloroflexi', u'c__Anaerolineae', u'o__Ardenscatenales', u'f__Ardenscatenaceae', u'g__Ardenscatena', u's__']
1941	New.CleanUp.ReferenceOTU618049$$[u'k__Bacteria', u'p__Gemmatimonadetes', u'c__Gemm-1', u'o__', u'f__', u'g__', u's__']
1942	New.CleanUp.ReferenceOTU619455$$[u'k__Bacteria', u'p__Chloroflexi']
1943	New.CleanUp.ReferenceOTU621553$$[u'k__Bacteria', u'p__Proteobacteria', u'c__Alphaproteobacteria', u'o__Rhizobiales', u'f__Bradyrhizobiaceae']
1944	New.CleanUp.ReferenceOTU621875$$[u'k__Bacteria', u'p__Proteobacteria', u'c__Deltaproteobacteria', u'o__Myxococcales', u'f__Polyangiaceae']
1945	New.CleanUp.ReferenceOTU623256$$[u'k__Bacteria', u'p__Proteobacteria', u'c__Deltaproteobacteria', u'o__Myxococcales']
1946	New.CleanUp.ReferenceOTU626094$$[u'k__Bacteria', u'p__Planctomycetes', u'c__Phycisphaerae', u'o__Phycisphaerales', u'f__', u'g__', u's__']
1947	New.CleanUp.ReferenceOTU627310$$[u'k__Bacteria', u'p__Proteobacteria', u'c__Deltaproteobacteria', u'o__Myxococcales', u'f__', u'g__', u's__']
1948	New.CleanUp.ReferenceOTU627645$$[u'k__Bacteria', u'p__WS3', u'c__PRR-12', u'o__LD1-PA13', u'f__', u'g__', u's__']
1949	New.CleanUp.ReferenceOTU630272$$[u'k__Bacteria', u'p__Actinobacteria', u'c__Acidimicrobiia', u'o__Acidimicrobiales', u'f__', u'g__', u's__']
1950	New.CleanUp.ReferenceOTU631657$$[u'k__Bacteria', u'p__Proteobacteria', u'c__Deltaproteobacteria', u'o__Myxococcales', u'f__', u'g__', u's__']
1951	New.CleanUp.ReferenceOTU633134$$[u'k__Bacteria', u'p__Elusimicrobia', u'c__Elusimicrobia', u'o__Elusimicrobiales', u'f__', u'g__', u's__']
1952	New.CleanUp.ReferenceOTU633187$$[u'k__Bacteria', u'p__Proteobacteria', u'c__Alphaproteobacteria', u'o__Rhodobacterales', u'f__Hyphomonadaceae', u'g__', u's__']
1953	New.CleanUp.ReferenceOTU637454$$[u'k__Bacteria', u'p__Actinobacteria', u'c__Actinobacteria', u'o__Actinomycetales', u'f__Nakamurellaceae', u'g__', u's__']
1954	New.CleanUp.ReferenceOTU637723$$[u'k__Bacteria', u'p__Proteobacteria', u'c__Alphaproteobacteria', u'o__Rhizobiales']
1955	New.CleanUp.ReferenceOTU637787$$[u'k__Bacteria', u'p__Proteobacteria', u'c__Gammaproteobacteria', u'o__Xanthomonadales', u'f__Xanthomonadaceae', u'g__Rhodanobacter', u's__']
1956	New.CleanUp.ReferenceOTU637861$$[u'k__Bacteria', u'p__Acidobacteria', u'c__Solibacteres', u'o__Solibacterales', u'f__', u'g__', u's__']
1957	New.CleanUp.ReferenceOTU637983$$[u'k__Bacteria', u'p__Verrucomicrobia', u'c__Verrucomicrobiae', u'o__Verrucomicrobiales', u'f__Verrucomicrobiaceae', u'g__', u's__']
1958	New.CleanUp.ReferenceOTU638805$$[u'k__Bacteria', u'p__Actinobacteria', u'c__Actinobacteria', u'o__Actinomycetales', u'f__Intrasporangiaceae']
1959	New.CleanUp.ReferenceOTU638886$$[u'k__Bacteria', u'p__Gemmatimonadetes', u'c__Gemm-3', u'o__', u'f__', u'g__', u's__']
1960	New.CleanUp.ReferenceOTU639264$$[u'k__Bacteria', u'p__WS3', u'c__PRR-12', u'o__Sediment-1', u'f__', u'g__', u's__']
1961	New.CleanUp.ReferenceOTU639885$$[u'k__Bacteria', u'p__Proteobacteria', u'c__Betaproteobacteria', u'o__Burkholderiales', u'f__Comamonadaceae']
1962	New.CleanUp.ReferenceOTU640432$$[u'k__Bacteria', u'p__Proteobacteria', u'c__Gammaproteobacteria', u'o__Xanthomonadales', u'f__Xanthomonadaceae', u'g__Dokdonella', u's__']
1963	New.CleanUp.ReferenceOTU646540$$[u'k__Bacteria', u'p__Planctomycetes', u'c__Planctomycetia', u'o__Gemmatales', u'f__Gemmataceae']
1964	New.CleanUp.ReferenceOTU646910$$[u'k__Bacteria', u'p__Acidobacteria', u'c__[Chloracidobacteria]', u'o__RB41', u'f__Ellin6075', u'g__', u's__']
1965	New.CleanUp.ReferenceOTU650622$$[u'k__Bacteria', u'p__Planctomycetes', u'c__OM190', u'o__CL500-15', u'f__', u'g__', u's__']
1966	New.CleanUp.ReferenceOTU650631$$[u'k__Bacteria', u'p__Proteobacteria', u'c__Deltaproteobacteria', u'o__Myxococcales', u'f__Haliangiaceae', u'g__', u's__']
1967	New.CleanUp.ReferenceOTU651607$$[u'k__Bacteria', u'p__Proteobacteria', u'c__Deltaproteobacteria', u'o__Myxococcales', u'f__Haliangiaceae', u'g__', u's__']
1968	New.CleanUp.ReferenceOTU653632$$[u'k__Bacteria', u'p__Acidobacteria', u'c__iii1-8', u'o__DS-18', u'f__', u'g__', u's__']
1969	New.CleanUp.ReferenceOTU662210$$[u'k__Bacteria', u'p__Proteobacteria', u'c__Deltaproteobacteria', u'o__Myxococcales', u'f__', u'g__', u's__']
1970	New.CleanUp.ReferenceOTU662858$$[u'k__Bacteria', u'p__Proteobacteria', u'c__Alphaproteobacteria', u'o__Rhodobacterales', u'f__Hyphomonadaceae', u'g__', u's__']
1971	New.CleanUp.ReferenceOTU665695$$[u'k__Bacteria', u'p__Proteobacteria', u'c__Deltaproteobacteria', u'o__Myxococcales']
1972	New.CleanUp.ReferenceOTU666805$$[u'k__Bacteria', u'p__Proteobacteria', u'c__Alphaproteobacteria', u'o__Rhodobacterales', u'f__Rhodobacteraceae']
1973	New.CleanUp.ReferenceOTU668169$$[u'k__Bacteria', u'p__OD1', u'c__ZB2', u'o__', u'f__', u'g__', u's__']
1974	New.CleanUp.ReferenceOTU668688$$[u'k__Bacteria', u'p__Proteobacteria', u'c__Alphaproteobacteria', u'o__Rhodospirillales', u'f__', u'g__', u's__']
1975	New.CleanUp.ReferenceOTU669216$$[u'k__Bacteria', u'p__Planctomycetes', u'c__OM190', u'o__CL500-15', u'f__', u'g__', u's__']
1976	New.CleanUp.ReferenceOTU671904$$[u'k__Bacteria', u'p__Actinobacteria', u'c__Thermoleophilia', u'o__Solirubrobacterales', u'f__Conexibacteraceae', u'g__', u's__']
1977	New.CleanUp.ReferenceOTU673349$$[u'k__Bacteria', u'p__Proteobacteria', u'c__Alphaproteobacteria', u'o__Caulobacterales', u'f__Caulobacteraceae', u'g__Caulobacter']
1978	New.CleanUp.ReferenceOTU674675$$[u'k__Bacteria', u'p__Proteobacteria', u'c__Deltaproteobacteria', u'o__NB1-j', u'f__MND4', u'g__', u's__']
1979	New.CleanUp.ReferenceOTU677523$$[u'k__Bacteria', u'p__Proteobacteria', u'c__Alphaproteobacteria', u'o__Rhizobiales', u'f__Bradyrhizobiaceae', u'g__Balneimonas', u's__']
1980	New.CleanUp.ReferenceOTU679334$$[u'k__Bacteria', u'p__Proteobacteria', u'c__Deltaproteobacteria', u'o__Syntrophobacterales', u'f__Syntrophobacteraceae', u'g__', u's__']
1981	New.CleanUp.ReferenceOTU681931$$[u'k__Bacteria', u'p__Bacteroidetes', u'c__[Saprospirae]', u'o__[Saprospirales]', u'f__Chitinophagaceae']
1982	New.CleanUp.ReferenceOTU682050$$[u'k__Bacteria', u'p__Proteobacteria', u'c__Deltaproteobacteria', u'o__Myxococcales', u'f__', u'g__', u's__']
1983	New.CleanUp.ReferenceOTU682766$$[u'k__Bacteria', u'p__Actinobacteria', u'c__Thermoleophilia', u'o__Gaiellales', u'f__Gaiellaceae', u'g__', u's__']
1984	New.CleanUp.ReferenceOTU682788$$[u'k__Bacteria', u'p__Acidobacteria', u'c__Acidobacteria-6', u'o__iii1-15', u'f__mb2424', u'g__', u's__']
1985	New.CleanUp.ReferenceOTU683748$$[u'k__Bacteria', u'p__Proteobacteria', u'c__Alphaproteobacteria', u'o__Rhizobiales']
1986	New.CleanUp.ReferenceOTU683839$$[u'k__Bacteria', u'p__Planctomycetes', u'c__OM190', u'o__agg27', u'f__', u'g__', u's__']
1987	New.CleanUp.ReferenceOTU690273$$[u'k__Bacteria', u'p__Proteobacteria', u'c__Deltaproteobacteria', u'o__NB1-j', u'f__', u'g__', u's__']
1988	New.CleanUp.ReferenceOTU693968$$[u'k__Bacteria', u'p__Proteobacteria', u'c__Betaproteobacteria', u'o__Ellin6067', u'f__', u'g__', u's__']
1989	New.CleanUp.ReferenceOTU694550$$[u'k__Bacteria', u'p__Chloroflexi', u'c__Anaerolineae', u'o__CFB-26', u'f__', u'g__', u's__']
1990	New.CleanUp.ReferenceOTU696393$$[u'k__Bacteria', u'p__Verrucomicrobia', u'c__[Pedosphaerae]', u'o__[Pedosphaerales]', u'f__Ellin517', u'g__', u's__']
1991	New.CleanUp.ReferenceOTU697502$$[u'k__Bacteria', u'p__Proteobacteria', u'c__Alphaproteobacteria', u'o__Rhizobiales', u'f__Hyphomicrobiaceae', u'g__Rhodoplanes', u's__']
1992	New.CleanUp.ReferenceOTU698813$$[u'k__Bacteria', u'p__Proteobacteria', u'c__Deltaproteobacteria', u'o__Myxococcales']
1993	New.CleanUp.ReferenceOTU701700$$[u'k__Bacteria', u'p__Acidobacteria', u'c__Sva0725', u'o__Sva0725', u'f__', u'g__', u's__']
1994	New.CleanUp.ReferenceOTU702774$$[u'k__Bacteria', u'p__Acidobacteria', u'c__Sva0725', u'o__Sva0725', u'f__', u'g__', u's__']
1995	New.CleanUp.ReferenceOTU703427$$[u'k__Bacteria', u'p__Planctomycetes', u'c__Planctomycetia', u'o__Gemmatales', u'f__Gemmataceae', u'g__', u's__']
1996	New.CleanUp.ReferenceOTU705313$$[u'k__Bacteria', u'p__Actinobacteria', u'c__Thermoleophilia', u'o__Gaiellales', u'f__Gaiellaceae', u'g__', u's__']
1997	New.CleanUp.ReferenceOTU706183$$[u'k__Bacteria', u'p__Acidobacteria', u'c__Sva0725', u'o__Sva0725', u'f__', u'g__', u's__']
1998	New.CleanUp.ReferenceOTU707487$$[u'k__Bacteria', u'p__WS2', u'c__SHA-109', u'o__', u'f__', u'g__', u's__']
1999	New.CleanUp.ReferenceOTU707756$$[u'k__Bacteria', u'p__Chloroflexi', u'c__Chloroflexi', u'o__[Roseiflexales]', u'f__[Kouleothrixaceae]', u'g__', u's__']
[truncated: 692 more rows]

## Sheet: Heavy_DNA Cons
	x
1	4471067$$[u'k__Bacteria', u'p__Proteobacteria', u'c__Alphaproteobacteria', u'o__Rhizobiales', u'f__Rhizobiaceae']
2	211171$$[u'k__Bacteria', u'p__Proteobacteria', u'c__Betaproteobacteria', u'o__Burkholderiales', u'f__Comamonadaceae']
3	4473756$$[u'k__Bacteria', u'p__Actinobacteria', u'c__Actinobacteria', u'o__Actinomycetales', u'f__Promicromonosporaceae']
4	4451980$$[u'k__Bacteria', u'p__Proteobacteria', u'c__Alphaproteobacteria', u'o__Rhodobacterales', u'f__Rhodobacteraceae', u'g__Rhodobacter', u's__']
5	New.ReferenceOTU853$$[u'k__Bacteria', u'p__Proteobacteria', u'c__Betaproteobacteria', u'o__Burkholderiales', u'f__Comamonadaceae', u'g__Variovorax']
6	New.ReferenceOTU2000$$[u'k__Bacteria', u'p__Proteobacteria', u'c__Betaproteobacteria', u'o__Burkholderiales', u'f__Alcaligenaceae', u'g__Achromobacter', u's__']
7	New.ReferenceOTU979$$[u'k__Bacteria', u'p__Acidobacteria', u'c__Acidobacteria-6', u'o__iii1-15', u'f__', u'g__', u's__']
8	New.ReferenceOTU1279$$[u'k__Bacteria', u'p__Proteobacteria', u'c__Gammaproteobacteria', u'o__Pseudomonadales', u'f__Pseudomonadaceae', u'g__Pseudomonas']
9	New.ReferenceOTU871$$[u'k__Bacteria', u'p__Proteobacteria', u'c__Gammaproteobacteria']
10	New.ReferenceOTU1474$$[u'k__Bacteria', u'p__Actinobacteria', u'c__Actinobacteria', u'o__Actinomycetales', u'f__Promicromonosporaceae']
11	New.CleanUp.ReferenceOTU472$$[u'k__Bacteria', u'p__Proteobacteria', u'c__Betaproteobacteria', u'o__Burkholderiales', u'f__Comamonadaceae']
12	New.CleanUp.ReferenceOTU46103$$[u'k__Bacteria', u'p__Proteobacteria', u'c__Alphaproteobacteria', u'o__Rhodobacterales', u'f__Rhodobacteraceae', u'g__Rhodobacter']
13	New.CleanUp.ReferenceOTU565248$$[u'k__Bacteria', u'p__Proteobacteria', u'c__Betaproteobacteria', u'o__Burkholderiales', u'f__Comamonadaceae']
14	New.CleanUp.ReferenceOTU698314$$[u'k__Bacteria', u'p__Proteobacteria', u'c__Betaproteobacteria', u'o__Burkholderiales', u'f__Comamonadaceae']
15	105008$$[u'k__Bacteria', u'p__Proteobacteria', u'c__Gammaproteobacteria', u'o__Alteromonadales', u'f__211ds20', u'g__', u's__']
16	513586$$[u'k__Bacteria', u'p__Planctomycetes', u'c__Phycisphaerae', u'o__WD2101', u'f__', u'g__', u's__']
17	433880$$[u'k__Bacteria', u'p__Acidobacteria', u'c__Holophagae', u'o__Holophagales', u'f__Holophagaceae', u'g__', u's__']
18	4359889$$[u'k__Bacteria', u'p__Acidobacteria', u'c__Solibacteres', u'o__Solibacterales', u'f__Solibacteraceae', u'g__Candidatus Solibacter', u's__']
19	115024$$[u'k__Bacteria', u'p__Proteobacteria', u'c__Alphaproteobacteria', u'o__Rhizobiales', u'f__Hyphomicrobiaceae', u'g__Hyphomicrobium']
20	4402862$$[u'k__Bacteria', u'p__Planctomycetes', u'c__Planctomycetia', u'o__Gemmatales', u'f__Gemmataceae', u'g__Gemmata', u's__']
21	4356170$$[u'k__Bacteria', u'p__Actinobacteria', u'c__Actinobacteria', u'o__Actinomycetales', u'f__Streptomycetaceae', u'g__Streptomyces']
22	4091471$$[u'k__Bacteria', u'p__Acidobacteria', u'c__Acidobacteria-6', u'o__iii1-15', u'f__', u'g__', u's__']
23	582754$$[u'k__Bacteria', u'p__Bacteroidetes', u'c__Flavobacteriia', u'o__Flavobacteriales', u'f__Flavobacteriaceae', u'g__Flavobacterium', u's__']
24	1019914$$[u'k__Bacteria', u'p__Bacteroidetes', u'c__Cytophagia', u'o__Cytophagales', u'f__Cytophagaceae', u'g__', u's__']
25	242534$$[u'k__Bacteria', u'p__Acidobacteria', u'c__Solibacteres', u'o__Solibacterales', u'f__', u'g__', u's__']
26	214730$$[u'k__Bacteria', u'p__Verrucomicrobia', u'c__[Spartobacteria]', u'o__[Chthoniobacterales]', u'f__[Chthoniobacteraceae]', u'g__DA101', u's__']
27	157614$$[u'k__Bacteria', u'p__Proteobacteria', u'c__Alphaproteobacteria', u'o__Rhizobiales', u'f__Rhizobiaceae']
28	4389007$$[u'k__Bacteria', u'p__Verrucomicrobia', u'c__Verrucomicrobiae', u'o__Verrucomicrobiales', u'f__Verrucomicrobiaceae', u'g__Luteolibacter', u's__']
29	669776$$[u'k__Bacteria', u'p__WS3', u'c__PRR-12', u'o__Sediment-1', u'f__PRR-10', u'g__', u's__']
30	4388545$$[u'k__Bacteria', u'p__Proteobacteria', u'c__Betaproteobacteria', u'o__Burkholderiales', u'f__Comamonadaceae', u'g__Rhodoferax', u's__']
31	619616$$[u'k__Bacteria', u'p__Bacteroidetes', u'c__Sphingobacteriia', u'o__Sphingobacteriales', u'f__', u'g__', u's__']
32	889549$$[u'k__Bacteria', u'p__Bacteroidetes', u'c__[Saprospirae]', u'o__[Saprospirales]', u'f__Chitinophagaceae', u'g__', u's__']
33	143882$$[u'k__Bacteria', u'p__Proteobacteria', u'c__Deltaproteobacteria', u'o__Myxococcales', u'f__OM27', u'g__', u's__']
34	4362483$$[u'k__Bacteria', u'p__Proteobacteria', u'c__Alphaproteobacteria', u'o__Rhizobiales', u'f__Hyphomicrobiaceae', u'g__Hyphomicrobium']
35	1908796$$[u'k__Bacteria', u'p__Proteobacteria', u'c__Betaproteobacteria', u'o__Burkholderiales', u'f__Comamonadaceae']
36	3368507$$[u'k__Bacteria', u'p__Gemmatimonadetes', u'c__Gemmatimonadetes', u'o__KD8-87', u'f__', u'g__', u's__']
37	541299$$[u'k__Bacteria', u'p__Proteobacteria', u'c__Alphaproteobacteria', u'o__Caulobacterales', u'f__Caulobacteraceae']
38	541884$$[u'k__Bacteria', u'p__Proteobacteria', u'c__Betaproteobacteria', u'o__Neisseriales', u'f__Neisseriaceae', u'g__Chitinimonas', u's__taiwanensis']
39	4479935$$[u'k__Bacteria', u'p__Chloroflexi', u'c__S085', u'o__', u'f__', u'g__', u's__']
40	1145384$$[u'k__Bacteria', u'p__Actinobacteria', u'c__Actinobacteria', u'o__Actinomycetales', u'f__Intrasporangiaceae', u'g__Oryzihumus', u's__leptocrescens']
41	4366499$$[u'k__Bacteria', u'p__Proteobacteria', u'c__Alphaproteobacteria', u'o__Rhodospirillales', u'f__', u'g__', u's__']
42	718335$$[u'k__Bacteria', u'p__Actinobacteria', u'c__Acidimicrobiia', u'o__Acidimicrobiales', u'f__C111', u'g__', u's__']
43	554981$$[u'k__Bacteria', u'p__Proteobacteria', u'c__Betaproteobacteria', u'o__', u'f__', u'g__', u's__']
44	1106707$$[u'k__Bacteria', u'p__Planctomycetes', u'c__Planctomycetia', u'o__Pirellulales', u'f__Pirellulaceae', u'g__', u's__']
45	3043332$$[u'k__Bacteria', u'p__Actinobacteria', u'c__Actinobacteria', u'o__Actinomycetales', u'f__Pseudonocardiaceae', u'g__Amycolatopsis', u's__']
46	4022282$$[u'k__Bacteria', u'p__Planctomycetes', u'c__vadinHA49', u'o__DH61', u'f__', u'g__', u's__']
47	1059652$$[u'k__Bacteria', u'p__Verrucomicrobia', u'c__[Pedosphaerae]', u'o__[Pedosphaerales]', u'f__Ellin517', u'g__', u's__']
48	4366206$$[u'k__Bacteria', u'p__Proteobacteria', u'c__Alphaproteobacteria', u'o__Rhizobiales']
49	858813$$[u'k__Bacteria', u'p__Acidobacteria', u'c__Acidobacteria-6', u'o__iii1-15', u'f__RB40', u'g__', u's__']
50	1138397$$[u'k__Bacteria', u'p__Actinobacteria', u'c__Actinobacteria', u'o__Actinomycetales', u'f__Streptomycetaceae']
51	214620$$[u'k__Bacteria', u'p__Planctomycetes', u'c__Pla4', u'o__', u'f__', u'g__', u's__']
52	4444048$$[u'k__Bacteria', u'p__Planctomycetes', u'c__Planctomycetia', u'o__Pirellulales', u'f__Pirellulaceae', u'g__', u's__']
53	685744$$[u'k__Bacteria', u'p__Acidobacteria', u'c__Solibacteres', u'o__Solibacterales', u'f__', u'g__', u's__']
54	2406106$$[u'k__Bacteria', u'p__Acidobacteria', u'c__[Chloracidobacteria]', u'o__RB41', u'f__', u'g__', u's__']
55	4442051$$[u'k__Bacteria', u'p__Verrucomicrobia', u'c__[Pedosphaerae]', u'o__[Pedosphaerales]', u'f__Ellin517', u'g__', u's__']
56	4424553$$[u'k__Bacteria', u'p__Proteobacteria', u'c__Alphaproteobacteria', u'o__Rhizobiales', u'f__Hyphomicrobiaceae']
57	4423990$$[u'k__Bacteria', u'p__Planctomycetes', u'c__', u'o__', u'f__', u'g__', u's__']
58	198096$$[u'k__Bacteria', u'p__Proteobacteria', u'c__Betaproteobacteria', u'o__Burkholderiales', u'f__Comamonadaceae']
59	336364$$[u'k__Bacteria', u'p__Proteobacteria', u'c__Alphaproteobacteria', u'o__Rhizobiales', u'f__Rhizobiaceae']
60	269781$$[u'k__Bacteria', u'p__Proteobacteria', u'c__Alphaproteobacteria', u'o__Rhizobiales', u'f__Rhizobiaceae', u'g__Kaistia', u's__']
61	537674$$[u'k__Bacteria', u'p__Proteobacteria', u'c__Alphaproteobacteria', u'o__Rhodospirillales', u'f__Rhodospirillaceae', u'g__', u's__']
62	239739$$[u'k__Bacteria', u'p__Actinobacteria', u'c__Actinobacteria', u'o__Actinomycetales', u'f__Nocardioidaceae']
63	3582363$$[u'k__Bacteria', u'p__Proteobacteria', u'c__Deltaproteobacteria', u'o__Myxococcales', u'f__OM27', u'g__', u's__']
64	New.ReferenceOTU1069$$[u'k__Bacteria', u'p__OD1', u'c__ZB2', u'o__', u'f__', u'g__', u's__']
65	New.ReferenceOTU662$$[u'k__Bacteria', u'p__Chloroflexi', u'c__Ellin6529', u'o__', u'f__', u'g__', u's__']
66	New.ReferenceOTU687$$[u'k__Bacteria', u'p__Proteobacteria', u'c__Deltaproteobacteria', u'o__Myxococcales', u'f__OM27', u'g__', u's__']
67	New.ReferenceOTU1246$$[u'k__Bacteria', u'p__Planctomycetes', u'c__Pla4', u'o__', u'f__', u'g__', u's__']
68	New.ReferenceOTU1425$$[u'k__Bacteria', u'p__Planctomycetes', u'c__vadinHA49', u'o__p04_C01', u'f__', u'g__', u's__']
69	New.ReferenceOTU547$$[u'k__Bacteria', u'p__Fibrobacteres', u'c__Fibrobacteria', u'o__258ds10', u'f__', u'g__', u's__']
70	New.ReferenceOTU1253$$[u'k__Bacteria', u'p__Proteobacteria', u'c__Gammaproteobacteria', u'o__Pseudomonadales', u'f__Pseudomonadaceae', u'g__Pseudomonas']
71	New.ReferenceOTU731$$[u'k__Bacteria', u'p__Acidobacteria', u'c__Acidobacteria-6', u'o__iii1-15', u'f__', u'g__', u's__']
72	New.ReferenceOTU429$$[u'k__Bacteria', u'p__Proteobacteria', u'c__Gammaproteobacteria', u'o__Xanthomonadales', u'f__Xanthomonadaceae', u'g__Lysobacter', u's__']
73	New.ReferenceOTU1134$$[u'k__Bacteria', u'p__Chlamydiae', u'c__Chlamydiia', u'o__Chlamydiales', u'f__', u'g__', u's__']
74	New.ReferenceOTU146$$[u'k__Bacteria', u'p__Bacteroidetes', u'c__[Saprospirae]', u'o__[Saprospirales]', u'f__Saprospiraceae', u'g__', u's__']
75	New.ReferenceOTU897$$[u'k__Bacteria', u'p__Planctomycetes', u'c__OM190', u'o__agg27', u'f__', u'g__', u's__']
76	New.ReferenceOTU1755$$[u'k__Bacteria', u'p__Proteobacteria', u'c__Alphaproteobacteria']
77	New.ReferenceOTU1595$$[u'k__Bacteria', u'p__Proteobacteria', u'c__Deltaproteobacteria', u'o__Myxococcales', u'f__', u'g__', u's__']
78	New.ReferenceOTU1365$$[u'k__Bacteria', u'p__Planctomycetes', u'c__vadinHA49', u'o__DH61', u'f__', u'g__', u's__']
79	New.ReferenceOTU2466$$[u'k__Bacteria', u'p__Planctomycetes', u'c__Phycisphaerae', u'o__WD2101', u'f__', u'g__', u's__']
80	New.ReferenceOTU2261$$[u'k__Bacteria', u'p__OD1', u'c__ZB2', u'o__', u'f__', u'g__', u's__']
81	New.ReferenceOTU2138$$[u'k__Bacteria', u'p__Actinobacteria', u'c__Actinobacteria', u'o__Micrococcales', u'f__', u'g__', u's__']
82	New.ReferenceOTU1854$$[u'k__Bacteria', u'p__Verrucomicrobia', u'c__[Spartobacteria]', u'o__[Chthoniobacterales]', u'f__[Chthoniobacteraceae]', u'g__', u's__']
83	New.ReferenceOTU79$$[u'k__Bacteria', u'p__Proteobacteria', u'c__Betaproteobacteria', u'o__Burkholderiales', u'f__Comamonadaceae', u'g__Roseateles', u's__depolymerans']
84	New.ReferenceOTU65$$[u'k__Bacteria', u'p__Proteobacteria', u'c__Betaproteobacteria', u'o__MND1', u'f__', u'g__', u's__']
85	New.ReferenceOTU1725$$[u'k__Bacteria', u'p__Firmicutes', u'c__Clostridia', u'o__Clostridiales', u'f__Gracilibacteraceae']
86	New.ReferenceOTU1057$$[u'k__Bacteria', u'p__TM7', u'c__TM7-1', u'o__', u'f__', u'g__', u's__']
87	New.ReferenceOTU1688$$[u'k__Bacteria', u'p__Actinobacteria', u'c__Acidimicrobiia', u'o__Acidimicrobiales', u'f__', u'g__', u's__']
88	New.ReferenceOTU958$$[u'k__Bacteria', u'p__Nitrospirae', u'c__Nitrospira', u'o__Nitrospirales', u'f__Nitrospiraceae', u'g__Nitrospira', u's__']
89	New.ReferenceOTU863$$[u'k__Bacteria', u'p__OD1', u'c__ZB2', u'o__', u'f__', u'g__', u's__']
90	New.CleanUp.ReferenceOTU4562$$[u'k__Bacteria', u'p__Spirochaetes', u'c__[Leptospirae]', u'o__[Leptospirales]', u'f__Leptospiraceae', u'g__Turneriella', u's__']
91	New.CleanUp.ReferenceOTU4892$$[u'k__Bacteria', u'p__Proteobacteria', u'c__Gammaproteobacteria', u'o__Alteromonadales', u'f__211ds20', u'g__', u's__']
92	New.CleanUp.ReferenceOTU13881$$[u'k__Bacteria', u'p__Armatimonadetes', u'c__[Fimbriimonadia]', u'o__[Fimbriimonadales]', u'f__[Fimbriimonadaceae]', u'g__Fimbriimonas', u's__']
93	New.CleanUp.ReferenceOTU18603$$[u'k__Bacteria', u'p__Proteobacteria', u'c__Alphaproteobacteria', u'o__Rhizobiales', u'f__Hyphomicrobiaceae', u'g__Rhodoplanes', u's__']
94	New.CleanUp.ReferenceOTU22501$$[u'k__Bacteria', u'p__Chlamydiae', u'c__Chlamydiia', u'o__Chlamydiales', u'f__', u'g__', u's__']
95	New.CleanUp.ReferenceOTU25736$$[u'k__Bacteria', u'p__Bacteroidetes', u'c__Cytophagia', u'o__Cytophagales', u'f__Cytophagaceae', u'g__', u's__']
96	New.CleanUp.ReferenceOTU32734$$[u'k__Bacteria', u'p__Bacteroidetes']
97	New.CleanUp.ReferenceOTU45891$$[u'k__Bacteria', u'p__Proteobacteria', u'c__Alphaproteobacteria', u'o__Rhizobiales', u'f__Hyphomicrobiaceae', u'g__Rhodoplanes', u's__']
98	New.CleanUp.ReferenceOTU49617$$[u'k__Bacteria', u'p__Proteobacteria', u'c__Gammaproteobacteria', u'o__Legionellales', u'f__Coxiellaceae', u'g__', u's__']
99	New.CleanUp.ReferenceOTU50133$$[u'k__Bacteria', u'p__Proteobacteria', u'c__Betaproteobacteria', u'o__Methylophilales', u'f__Methylophilaceae', u'g__Methylotenera', u's__mobilis']
100	New.CleanUp.ReferenceOTU53899$$[u'k__Bacteria', u'p__Verrucomicrobia', u'c__[Pedosphaerae]', u'o__[Pedosphaerales]', u'f__OPB35', u'g__', u's__']
101	New.CleanUp.ReferenceOTU57868$$[u'k__Bacteria', u'p__Acidobacteria', u'c__Sva0725', u'o__Sva0725', u'f__', u'g__', u's__']
102	New.CleanUp.ReferenceOTU59103$$[u'k__Bacteria', u'p__Planctomycetes', u'c__Planctomycetia', u'o__Gemmatales', u'f__Gemmataceae', u'g__Gemmata', u's__']
103	New.CleanUp.ReferenceOTU61118$$[u'k__Bacteria', u'p__Bacteroidetes', u'c__Sphingobacteriia', u'o__Sphingobacteriales', u'f__', u'g__', u's__']
104	New.CleanUp.ReferenceOTU74231$$[u'k__Bacteria', u'p__Actinobacteria', u'c__Actinobacteria', u'o__Actinomycetales', u'f__Micromonosporaceae', u'g__Pilimelia', u's__']
105	New.CleanUp.ReferenceOTU97038$$[u'k__Bacteria', u'p__Proteobacteria', u'c__Betaproteobacteria', u'o__Neisseriales', u'f__Neisseriaceae', u'g__Chitinimonas', u's__taiwanensis']
106	New.CleanUp.ReferenceOTU98355$$[u'k__Bacteria', u'p__WS3', u'c__PRR-12', u'o__Sediment-1', u'f__', u'g__', u's__']
107	New.CleanUp.ReferenceOTU106852$$[u'k__Bacteria', u'p__Acidobacteria']
108	New.CleanUp.ReferenceOTU126840$$[u'k__Bacteria', u'p__Proteobacteria', u'c__Alphaproteobacteria', u'o__Rhodospirillales', u'f__Acetobacteraceae', u'g__', u's__']
109	New.CleanUp.ReferenceOTU129608$$[u'k__Bacteria', u'p__Actinobacteria', u'c__Acidimicrobiia', u'o__Acidimicrobiales', u'f__C111', u'g__', u's__']
110	New.CleanUp.ReferenceOTU151769$$[u'k__Bacteria', u'p__WS3', u'c__PRR-12', u'o__Sediment-1', u'f__PRR-10', u'g__', u's__']
111	New.CleanUp.ReferenceOTU186245$$[u'k__Bacteria', u'p__Proteobacteria', u'c__Alphaproteobacteria', u'o__Rhizobiales', u'f__Hyphomicrobiaceae', u'g__', u's__']
112	New.CleanUp.ReferenceOTU189222$$[u'k__Bacteria', u'p__Planctomycetes', u'c__Phycisphaerae', u'o__CPla-3', u'f__', u'g__', u's__']
113	New.CleanUp.ReferenceOTU195152$$[u'k__Bacteria', u'p__Planctomycetes', u'c__Phycisphaerae', u'o__Phycisphaerales', u'f__', u'g__', u's__']
114	New.CleanUp.ReferenceOTU219866$$[u'k__Bacteria', u'p__Proteobacteria', u'c__Deltaproteobacteria', u'o__NB1-j', u'f__MND4', u'g__', u's__']
115	New.CleanUp.ReferenceOTU227526$$[u'k__Bacteria', u'p__Proteobacteria', u'c__Deltaproteobacteria', u'o__Myxococcales', u'f__Polyangiaceae', u'g__', u's__']
116	New.CleanUp.ReferenceOTU260214$$[u'k__Bacteria', u'p__Verrucomicrobia', u'c__[Pedosphaerae]', u'o__[Pedosphaerales]']
117	New.CleanUp.ReferenceOTU277215$$[u'k__Bacteria', u'p__Bacteroidetes', u'c__Sphingobacteriia', u'o__Sphingobacteriales', u'f__', u'g__', u's__']
118	New.CleanUp.ReferenceOTU282063$$[u'k__Bacteria', u'p__OD1', u'c__ZB2', u'o__', u'f__', u'g__', u's__']
119	New.CleanUp.ReferenceOTU282065$$[u'k__Bacteria', u'p__Acidobacteria', u'c__Sva0725', u'o__Sva0725', u'f__', u'g__', u's__']
120	New.CleanUp.ReferenceOTU289309$$[u'k__Bacteria', u'p__OP3', u'c__koll11', u'o__', u'f__', u'g__', u's__']
121	New.CleanUp.ReferenceOTU294724$$[u'k__Bacteria', u'p__Bacteroidetes', u'c__Sphingobacteriia', u'o__Sphingobacteriales', u'f__', u'g__', u's__']
122	New.CleanUp.ReferenceOTU295809$$[u'k__Bacteria', u'p__Bacteroidetes', u'c__[Saprospirae]', u'o__[Saprospirales]', u'f__Chitinophagaceae']
123	New.CleanUp.ReferenceOTU300853$$[u'k__Bacteria', u'p__Proteobacteria', u'c__Alphaproteobacteria', u'o__Caulobacterales', u'f__Caulobacteraceae', u'g__', u's__']
124	New.CleanUp.ReferenceOTU317158$$[u'k__Bacteria', u'p__Proteobacteria', u'c__Gammaproteobacteria', u'o__Xanthomonadales', u'f__Sinobacteraceae', u'g__', u's__']
125	New.CleanUp.ReferenceOTU322425$$[u'k__Bacteria', u'p__Proteobacteria', u'c__Alphaproteobacteria', u'o__Rhodospirillales', u'f__Acetobacteraceae', u'g__', u's__']
126	New.CleanUp.ReferenceOTU331948$$[u'k__Bacteria', u'p__Acidobacteria', u'c__Solibacteres', u'o__Solibacterales', u'f__Solibacteraceae', u'g__Candidatus Solibacter', u's__']
127	New.CleanUp.ReferenceOTU337344$$[u'k__Bacteria', u'p__Proteobacteria', u'c__Alphaproteobacteria', u'o__', u'f__', u'g__', u's__']
128	New.CleanUp.ReferenceOTU341514$$[u'k__Bacteria', u'p__Proteobacteria', u'c__Deltaproteobacteria', u'o__Myxococcales', u'f__OM27', u'g__', u's__']
129	New.CleanUp.ReferenceOTU348985$$[u'k__Bacteria', u'p__Planctomycetes', u'c__Phycisphaerae', u'o__WD2101', u'f__', u'g__', u's__']
130	New.CleanUp.ReferenceOTU350978$$[u'k__Bacteria', u'p__Proteobacteria', u'c__Gammaproteobacteria', u'o__Xanthomonadales', u'f__Sinobacteraceae', u'g__', u's__']
131	New.CleanUp.ReferenceOTU368573$$[u'k__Bacteria', u'p__Proteobacteria', u'c__Gammaproteobacteria', u'o__Alteromonadales', u'f__Alteromonadaceae', u'g__Cellvibrio', u's__']
132	New.CleanUp.ReferenceOTU400615$$[u'k__Bacteria', u'p__TM7', u'c__TM7-3']
133	New.CleanUp.ReferenceOTU410477$$[u'k__Bacteria', u'p__OD1', u'c__ZB2', u'o__', u'f__', u'g__', u's__']
134	New.CleanUp.ReferenceOTU422318$$[u'k__Bacteria', u'p__OD1', u'c__ZB2', u'o__', u'f__', u'g__', u's__']
135	New.CleanUp.ReferenceOTU425443$$[u'k__Bacteria', u'p__Proteobacteria', u'c__Alphaproteobacteria', u'o__Rhizobiales', u'f__', u'g__', u's__']
136	New.CleanUp.ReferenceOTU440333$$[u'k__Bacteria', u'p__Proteobacteria', u'c__Alphaproteobacteria', u'o__Ellin329', u'f__', u'g__', u's__']
137	New.CleanUp.ReferenceOTU446610$$[u'k__Bacteria', u'p__Proteobacteria', u'c__Deltaproteobacteria', u'o__Myxococcales', u'f__', u'g__', u's__']
138	New.CleanUp.ReferenceOTU449424$$[u'k__Bacteria', u'p__Verrucomicrobia', u'c__[Pedosphaerae]', u'o__[Pedosphaerales]', u'f__Ellin517', u'g__', u's__']
139	New.CleanUp.ReferenceOTU455805$$[u'k__Bacteria', u'p__Planctomycetes', u'c__Phycisphaerae', u'o__Phycisphaerales', u'f__', u'g__', u's__']
140	New.CleanUp.ReferenceOTU456572$$[u'k__Bacteria', u'p__OD1', u'c__ZB2', u'o__', u'f__', u'g__', u's__']
141	New.CleanUp.ReferenceOTU475018$$[u'k__Bacteria', u'p__OD1', u'c__ZB2', u'o__', u'f__', u'g__', u's__']
142	New.CleanUp.ReferenceOTU488738$$[u'k__Bacteria', u'p__Planctomycetes', u'c__Planctomycetia', u'o__Gemmatales', u'f__Gemmataceae', u'g__Gemmata', u's__']
143	New.CleanUp.ReferenceOTU495582$$[u'k__Bacteria', u'p__Actinobacteria', u'c__Thermoleophilia', u'o__Gaiellales', u'f__Gaiellaceae', u'g__', u's__']
144	New.CleanUp.ReferenceOTU495942$$[u'k__Bacteria', u'p__Planctomycetes', u'c__vadinHA49', u'o__p04_C01', u'f__', u'g__', u's__']
145	New.CleanUp.ReferenceOTU502345$$[u'k__Bacteria', u'p__Acidobacteria', u'c__Acidobacteria-6', u'o__iii1-15', u'f__RB40', u'g__', u's__']
146	New.CleanUp.ReferenceOTU513523$$[u'k__Bacteria', u'p__Proteobacteria', u'c__Deltaproteobacteria', u'o__Myxococcales', u'f__Cystobacteraceae']
147	New.CleanUp.ReferenceOTU526510$$[u'k__Bacteria', u'p__Proteobacteria', u'c__Betaproteobacteria', u'o__', u'f__', u'g__', u's__']
148	New.CleanUp.ReferenceOTU529631$$[u'k__Bacteria', u'p__Proteobacteria', u'c__Alphaproteobacteria', u'o__Rhodobacterales', u'f__Hyphomonadaceae', u'g__', u's__']
149	New.CleanUp.ReferenceOTU533638$$[u'k__Bacteria', u'p__Verrucomicrobia', u'c__[Spartobacteria]', u'o__[Chthoniobacterales]', u'f__[Chthoniobacteraceae]', u'g__DA101', u's__']
150	New.CleanUp.ReferenceOTU546300$$[u'k__Bacteria', u'p__Proteobacteria', u'c__Gammaproteobacteria', u'o__Xanthomonadales', u'f__Sinobacteraceae', u'g__', u's__']
151	New.CleanUp.ReferenceOTU559639$$[u'k__Bacteria', u'p__Actinobacteria', u'c__Acidimicrobiia', u'o__Acidimicrobiales', u'f__', u'g__', u's__']
152	New.CleanUp.ReferenceOTU560847$$[u'k__Bacteria', u'p__Bacteroidetes', u'c__[Saprospirae]', u'o__[Saprospirales]', u'f__Chitinophagaceae', u'g__Lacibacter', u's__cauensis']
153	New.CleanUp.ReferenceOTU573011$$[u'k__Bacteria', u'p__Verrucomicrobia', u'c__[Pedosphaerae]', u'o__[Pedosphaerales]', u'f__Ellin517', u'g__', u's__']
154	New.CleanUp.ReferenceOTU576982$$[u'k__Bacteria', u'p__Proteobacteria', u'c__Alphaproteobacteria', u'o__Rhizobiales', u'f__Rhizobiaceae', u'g__Kaistia', u's__']
155	New.CleanUp.ReferenceOTU588195$$[u'k__Bacteria', u'p__Actinobacteria', u'c__Acidimicrobiia', u'o__Acidimicrobiales']
156	New.CleanUp.ReferenceOTU612660$$[u'k__Bacteria', u'p__Planctomycetes', u'c__Planctomycetia', u'o__Gemmatales', u'f__Gemmataceae', u'g__', u's__']
157	New.CleanUp.ReferenceOTU636199$$[u'k__Bacteria', u'p__Bacteroidetes', u'c__Sphingobacteriia', u'o__Sphingobacteriales', u'f__', u'g__', u's__']
158	New.CleanUp.ReferenceOTU655830$$[u'k__Bacteria', u'p__Bacteroidetes', u'c__[Saprospirae]', u'o__[Saprospirales]', u'f__Saprospiraceae', u'g__', u's__']
159	New.CleanUp.ReferenceOTU658803$$[u'k__Archaea', u'p__[Parvarchaeota]', u'c__[Parvarchaea]', u'o__YLA114', u'f__', u'g__', u's__']
160	New.CleanUp.ReferenceOTU673296$$[u'k__Bacteria', u'p__Proteobacteria', u'c__Gammaproteobacteria', u'o__Xanthomonadales', u'f__Sinobacteraceae', u'g__', u's__']
161	New.CleanUp.ReferenceOTU689792$$[u'k__Bacteria', u'p__Chloroflexi', u'c__Thermomicrobia', u'o__AKYG1722', u'f__', u'g__', u's__']
162	New.CleanUp.ReferenceOTU704382$$[u'k__Bacteria', u'p__Acidobacteria', u'c__[Chloracidobacteria]', u'o__RB41', u'f__', u'g__', u's__']
163	New.CleanUp.ReferenceOTU708186$$[u'k__Bacteria', u'p__Verrucomicrobia', u'c__[Pedosphaerae]', u'o__[Pedosphaerales]', u'f__Ellin515', u'g__', u's__']
164	New.CleanUp.ReferenceOTU709456$$[u'k__Bacteria', u'p__Gemmatimonadetes', u'c__Gemmatimonadetes', u'o__Gemmatimonadales', u'f__Gemmatimonadaceae', u'g__Gemmatimonas', u's__']
165	New.CleanUp.ReferenceOTU733646$$[u'k__Bacteria', u'p__Proteobacteria', u'c__Gammaproteobacteria', u'o__Xanthomonadales', u'f__Sinobacteraceae', u'g__', u's__']
166	New.CleanUp.ReferenceOTU741385$$[u'k__Bacteria', u'p__Proteobacteria', u'c__Alphaproteobacteria', u'o__Rhizobiales', u'f__Bradyrhizobiaceae']
167	New.CleanUp.ReferenceOTU749699$$[u'k__Bacteria', u'p__Bacteroidetes', u'c__Cytophagia', u'o__Cytophagales', u'f__Cytophagaceae', u'g__', u's__']
168	New.CleanUp.ReferenceOTU758088$$[u'k__Bacteria', u'p__Proteobacteria', u'c__Betaproteobacteria', u'o__Burkholderiales', u'f__Comamonadaceae', u'g__Ramlibacter', u's__']
