# Supplementary material for: Plant Nutrient Resource Use Strategies Shape Active Rhizosphere Microbiota Through Root Exudation
Source: Front Plant Sci. 2018 Nov 23;9:1662. doi: 10.3389/fpls.2018.01662 (PMC6265440; doi:10.3389/fpls.2018.01662)
Supplement: Table S11 — Table of the different bacteria present in the co-occurrence analysis (Figure 5). Each sheet displays the taxonomic affiliation of the bacterial communities uncovered for the RAS, including root exudate consumers of exploitative plant species (Exploit_heavy DNA fractions), root exudate consumers of conservative plant species (Cons_heavy DNA fractions), SOM degraders from the rhizosphere of conservative species (Cons_light DNA fractions), and the bacteria common to both strategies. The same information was prepared for the bacteria found in the root network (Figure 5), and the position on the gradient from conservative to exploitative was reported. [file Table_11.xlsx]

## Sheet: cons_light DNA fractions
Microbial network from light DNA fraction among conservative species
Column1	Column2	Column3	Column4	Column5	Column6	Column7	Column8
	Domain	Phylum	Class	Order	Family	Genus	Species
Cluster_467	Bacteria	Firmicutes	Bacilli	Lactobacillales	Carnobacteriaceae	Granulicatella	unknown species
Cluster_796	Bacteria	Proteobacteria	Betaproteobacteria	Neisseriales	Neisseriaceae	Neisseria	Neisseria mucosa
Cluster_1218	Bacteria	Fusobacteria	Fusobacteriia	Fusobacteriales	Leptotrichiaceae	Leptotrichia	unknown species
Cluster_1616	Bacteria	Firmicutes	Bacilli	Bacillales	Family XI	Gemella	Gemella haemolysans

## Sheet: Cons_heavy DNA fractions
Microbial network from heavy DNA fraction among conservative species
Column1	Column2	Column3	Column4	Column5	Column6	Column7	Column8
Cluster_440	Bacteria	Acidobacteria	Holophagae	Subgroup 7	unknown family	NA	unknown species
Cluster_109	Bacteria	Actinobacteria	Actinobacteria	Corynebacteriales	Corynebacteriaceae	NA	unknown species
Cluster_128	Bacteria	Actinobacteria	Actinobacteria	Micrococcales	Promicromonosporaceae	Cellulosimicrobium	Cellulosimicrobium funkei
Cluster_165	Bacteria	Actinobacteria	Actinobacteria	Micrococcales	Micrococcaceae	Micrococcus	Micrococcus yunnanensis
Cluster_541	Bacteria	Actinobacteria	Actinobacteria	Micrococcales	Dermacoccaceae	Kytococcus	Kytococcus sp.
Cluster_959	Bacteria	Actinobacteria	Actinobacteria	Corynebacteriales	Corynebacteriaceae	Corynebacterium 1	Corynebacterium singulare
Cluster_187	Bacteria	Bacteroidetes	Sphingobacteriia	Sphingobacteriales	Chitinophagaceae	Ferruginibacter	unknown species
Cluster_407	Bacteria	Bacteroidetes	Sphingobacteriia	Sphingobacteriales	Chitinophagaceae	Parafilimonas	unknown species
Cluster_533	Bacteria	Bacteroidetes	Sphingobacteriia	Sphingobacteriales	Sphingobacteriaceae	Arcticibacter	unknown species
Cluster_842	Bacteria	Bacteroidetes	Sphingobacteriia	Sphingobacteriales	Chitinophagaceae	NA	unknown species
Cluster_774	Bacteria	Chloroflexi	Caldilineae	Caldilineales	Caldilineaceae	Litorilinea	unknown species
Cluster_17	Bacteria	Chloroflexi	KD4-96	unknown order	unknown family	NA	unknown species
Cluster_1227	Bacteria	Elusimicrobia	Elusimicrobia	Lineage IV	unknown family	NA	unknown species
Cluster_282	Bacteria	Firmicutes	Bacilli	Bacillales	Staphylococcaceae	Staphylococcus	Staphylococcus epidermidis RP62A phage SP-beta
Cluster_460	Bacteria	Firmicutes	Bacilli	Bacillales	Bacillaceae	Bacillus	Ochrobactrum sp.
Cluster_764	Bacteria	Firmicutes	Bacilli	Bacillales	Staphylococcaceae	Staphylococcus	Staphylococcus hominis
Cluster_77	Bacteria	Firmicutes	Clostridia	Clostridiales	Family XI	Anaerococcus	unknown species
Cluster_567	Bacteria	Parcubacteria	unknown class	unknown order	unknown family	NA	unknown species
Cluster_925	Bacteria	Parcubacteria	unknown class	unknown order	unknown family	NA	unknown species
Cluster_1196	Bacteria	Parcubacteria	unknown class	unknown order	unknown family	NA	unknown species
	Domain	Phylum	Class	Order	Family	Genus	Species
Cluster_1081	Bacteria	Planctomycetes	Planctomycetacia	Planctomycetales	Planctomycetaceae	Gemmata	unknown species
Cluster_1313	Bacteria	Planctomycetes	Planctomycetacia	Planctomycetales	Planctomycetaceae	NA	unknown species
Cluster_56	Bacteria	Proteobacteria	Alphaproteobacteria	Sphingomonadales	Sphingomonadaceae	Sphingomonas	Sphingomonas parapaucimobilis
Cluster_607	Bacteria	Proteobacteria	Alphaproteobacteria	Rhizobiales	Xanthobacteraceae	Aquabacter	unknown species
Cluster_223	Bacteria	Proteobacteria	Betaproteobacteria	Burkholderiales	Alcaligenaceae	Achromobacter	Achromobacter piechaudii
Cluster_356	Bacteria	Proteobacteria	Betaproteobacteria	Burkholderiales	Burkholderiaceae	Burkholderia	Burkholderia kururiensis
Cluster_364	Bacteria	Proteobacteria	Betaproteobacteria	Burkholderiales	Oxalobacteraceae	Janthinobacterium	Janthinobacterium lividum
Cluster_872	Bacteria	Proteobacteria	Betaproteobacteria	Burkholderiales	Comamonadaceae	Caenimonas	unknown species
Cluster_827	Bacteria	Proteobacteria	Deltaproteobacteria	Myxococcales	Cystobacteraceae	Anaeromyxobacter	unknown species
Cluster_112	Bacteria	Proteobacteria	Gammaproteobacteria	Pseudomonadales	Moraxellaceae	Acinetobacter	Acinetobacter ursingii
Cluster_1080	Bacteria	Proteobacteria	Gammaproteobacteria	Pseudomonadales	Moraxellaceae	NA	unknown species
Cluster_625	Bacteria	Saccharibacteria	unknown class	unknown order	unknown family	NA	unknown species

## Sheet: exploit_heavy DNA fractions
Microbial network from heavy DNA fraction among exploitative species
Column1	Column2	Column3	Column4	Column5	Column6	Column7	Column8
Cluster_465	Bacteria	Actinobacteria	Actinobacteria	Micrococcales	Microbacteriaceae	Pseudoclavibacter	unknown species
Cluster_792	Bacteria	Actinobacteria	Acidimicrobiia	Acidimicrobiales	Iamiaceae	Iamia	unknown species
Cluster_705	Bacteria	Armatimonadetes	unknown class	unknown order	unknown family	NA	unknown species
Cluster_19	Bacteria	Bacteroidetes	Flavobacteriia	Flavobacteriales	Flavobacteriaceae	Cloacibacterium	unknown species
Cluster_200	Bacteria	Bacteroidetes	Flavobacteriia	Flavobacteriales	Flavobacteriaceae	Bergeyella	Bergeyella sp.
Cluster_1190	Bacteria	Gracilibacteria	unknown class	unknown order	unknown family	NA	unknown species
Cluster_1125	Bacteria	Hydrogenedentes	unknown class	unknown order	unknown family	NA	unknown species
Cluster_885	Bacteria	Parcubacteria	unknown class	unknown order	unknown family	NA	unknown species
	Domain	Phylum	Class	Order	Family	Genus	Species
Cluster_1317	Bacteria	Planctomycetes	Planctomycetacia	Planctomycetales	Planctomycetaceae	Pirellula	unknown species
Cluster_1402	Bacteria	Planctomycetes	OM190	unknown order	unknown family	NA	unknown species
Cluster_343	Bacteria	Proteobacteria	Alphaproteobacteria	Rhodospirillales	Rhodospirillaceae	Elstera	Lacibacterium sp.
Cluster_366	Bacteria	Proteobacteria	Alphaproteobacteria	Rhodospirillales	Rhodospirillaceae	Elstera	Lacibacterium sp.
Cluster_596	Bacteria	Proteobacteria	Gammaproteobacteria	Aeromonadales	Aeromonadaceae	Aeromonas	Aeromonas sharmana
Cluster_691	Bacteria	Proteobacteria	Alphaproteobacteria	Rhizobiales	Hyphomicrobiaceae	Rhodoplanes	unknown species
Cluster_746	Bacteria	Proteobacteria	Alphaproteobacteria	Rhizobiales	Methylobacteriaceae	Methylobacterium	Methylobacterium jeotgali
Cluster_819	Bacteria	Proteobacteria	Alphaproteobacteria	Rickettsiales	SM2D12	NA	unidentified marine bacterioplankton
Cluster_861	Bacteria	Proteobacteria	Deltaproteobacteria	Bdellovibrionales	Bdellovibrionaceae	Bdellovibrio	unknown species
Cluster_871	Bacteria	Proteobacteria	Gammaproteobacteria	Pseudomonadales	Moraxellaceae	Acinetobacter	Acinetobacter radioresistens
Cluster_1098	Bacteria	Proteobacteria	Betaproteobacteria	Burkholderiales	Comamonadaceae	Leptothrix	unknown species
Cluster_1255	Bacteria	Proteobacteria	Gammaproteobacteria	Pseudomonadales	Pseudomonadaceae	Pseudomonas	Pseudomonas xanthomarina
Cluster_1214	Bacteria	Verrucomicrobia	Verrucomicrobiae	Verrucomicrobiales	Verrucomicrobiaceae	Roseimicrobium	unknown species

## Sheet: common to both strategies
Microbial network from heavy DNA fraction among conservative and exploitative species
name	domain	phylum	class	order	Family	gene	species
Cluster_17	Bacteria	Chloroflexi	KD4-96	unknown order	unknown family	unknown genus	unknown species
Cluster_16	Bacteria	Proteobacteria	Alphaproteobacteria	Sphingomonadales	Sphingomonadaceae	Sphingomonas	unknown species
Cluster_15	Bacteria	Proteobacteria	Alphaproteobacteria	Rhizobiales	Hyphomicrobiaceae	Devosia	unknown species
Cluster_14	Bacteria	Proteobacteria	Gammaproteobacteria	Xanthomonadales	Xanthomonadales Incertae Sedis	Acidibacter	unknown species
Cluster_12	Bacteria	Actinobacteria	Actinobacteria	Frankiales	Geodermatophilaceae	Blastococcus	unknown species
Cluster_11	Bacteria	Actinobacteria	Actinobacteria	Streptomycetales	Streptomycetaceae	Streptomyces	Streptomyces kanamyceticus
Cluster_10	Bacteria	Actinobacteria	Actinobacteria	Propionibacteriales	Nocardioidaceae	Marmoricola	Nocardioides sp.
Cluster_9	Bacteria	Proteobacteria	Alphaproteobacteria	Rhizobiales	Rhodobiaceae	unknown genus	unknown species
Cluster_8	Bacteria	Actinobacteria	Actinobacteria	Micrococcales	Micrococcaceae	Arthrobacter	Arthrobacter oryzae
Cluster_7	Bacteria	Proteobacteria	Alphaproteobacteria	Rhizobiales	Xanthobacteraceae	unknown genus	bacterium Ellin6561
Cluster_6	Bacteria	Proteobacteria	Alphaproteobacteria	Rhizobiales	Bradyrhizobiaceae	Nitrobacter	Nitrobacter vulgaris
Cluster_2188	Bacteria	Chloroflexi	KD4-96	unknown order	unknown family	unknown genus	unknown species
Cluster_1630	Bacteria	Acidobacteria	Acidobacteria	Subgroup 6	unknown family	unknown genus	unknown species
Cluster_1613	Bacteria	Verrucomicrobia	OPB35 soil group	unknown order	unknown family	unknown genus	unknown species
Cluster_1588	Bacteria	Acidobacteria	Acidobacteria	Subgroup 6	unknown family	unknown genus	unknown species
Cluster_1482	Bacteria	Chloroflexi	TK10	unknown order	unknown family	unknown genus	unknown species
Cluster_1443	Bacteria	Latescibacteria	unknown class	unknown order	unknown family	unknown genus	unknown species
Cluster_1416	Bacteria	Acidobacteria	Acidobacteria	Subgroup 3	unknown family	Candidatus Solibacter	unknown species
Cluster_1364	Bacteria	Proteobacteria	Betaproteobacteria	Nitrosomonadales	Nitrosomonadaceae	unknown genus	bacterium Ellin6067
Cluster_1308	Bacteria	Proteobacteria	Deltaproteobacteria	GR-WP33-30	unknown family	unknown genus	unknown species
Cluster_1242	Bacteria	Proteobacteria	Gammaproteobacteria	KI89A clade	unknown family	unknown genus	unknown species
Cluster_1236	Bacteria	Chloroflexi	S085	unknown order	unknown family	unknown genus	unknown species
Cluster_1174	Bacteria	Gemmatimonadetes	Gemmatimonadetes	Gemmatimonadales	Gemmatimonadaceae	Gemmatimonas	unknown species
Cluster_1149	Bacteria	Proteobacteria	Betaproteobacteria	Nitrosomonadales	Nitrosomonadaceae	unknown genus	bacterium Ellin6067
Cluster_1136	Bacteria	Acidobacteria	Acidobacteria	Subgroup 3	unknown family	Candidatus Solibacter	unknown species
Cluster_1127	Bacteria	Actinobacteria	Actinobacteria	Micromonosporales	Micromonosporaceae	Luedemannella	unknown species
Cluster_1113	Bacteria	Actinobacteria	Actinobacteria	Micromonosporales	Micromonosporaceae	Micromonospora	Micromonospora saelicesensis
Cluster_1064	Bacteria	Chloroflexi	Anaerolineae	Anaerolineales	Anaerolineaceae	unknown genus	unknown species
Cluster_1052	Bacteria	Actinobacteria	Actinobacteria	Propionibacteriales	Nocardioidaceae	Nocardioides	Nocardioidaceae str. Ellin101
Cluster_1012	Bacteria	Proteobacteria	Alphaproteobacteria	Caulobacterales	Hyphomonadaceae	Hirschia	unknown species
Cluster_981	Bacteria	Gemmatimonadetes	Gemmatimonadetes	Gemmatimonadales	Gemmatimonadaceae	Gemmatimonas	unknown species
Cluster_980	Bacteria	Actinobacteria	Actinobacteria	Corynebacteriales	Mycobacteriaceae	Mycobacterium	Mycobacterium moriokaense
Cluster_977	Bacteria	Proteobacteria	Betaproteobacteria	Nitrosomonadales	Nitrosomonadaceae	unknown genus	unknown species
Cluster_973	Bacteria	Proteobacteria	Alphaproteobacteria	Rhodospirillales	Acetobacteraceae	Acidicaldus	unknown species
Cluster_964	Bacteria	Proteobacteria	Betaproteobacteria	SC-I-84	unknown family	unknown genus	unknown species
Cluster_950	Bacteria	Acidobacteria	Acidobacteria	Subgroup 6	unknown family	unknown genus	unknown species
Cluster_947	Bacteria	Acidobacteria	Acidobacteria	Subgroup 3	PAUC26f	unknown genus	unknown species
Cluster_943	Bacteria	Actinobacteria	Actinobacteria	Micrococcales	Microbacteriaceae	Agromyces	unknown species
Cluster_931	Bacteria	Proteobacteria	Deltaproteobacteria	GR-WP33-30	unknown family	unknown genus	unknown species
Cluster_926	Bacteria	Proteobacteria	Betaproteobacteria	Nitrosomonadales	Nitrosomonadaceae	unknown genus	bacterium Ellin6067
Cluster_915	Bacteria	Acidobacteria	Acidobacteria	Subgroup 6	unknown family	unknown genus	unknown species
Cluster_911	Bacteria	Chloroflexi	Gitt-GS-136	unknown order	unknown family	unknown genus	unknown species
Cluster_891	Bacteria	Gemmatimonadetes	Gemmatimonadetes	Gemmatimonadales	Gemmatimonadaceae	Gemmatimonas	Gemmatimonadetes bacterium Ellin7146
Cluster_887	Bacteria	Latescibacteria	unknown class	unknown order	unknown family	unknown genus	unknown species
Cluster_874	Bacteria	Acidobacteria	Subgroup 22	unknown order	unknown family	unknown genus	unknown species
Cluster_843	Bacteria	Acidobacteria	Acidobacteria	Subgroup 6	unknown family	unknown genus	unknown species
Cluster_839	Bacteria	Planctomycetes	Phycisphaerae	WD2101 soil group	unknown family	unknown genus	unknown species
Cluster_832	Bacteria	Proteobacteria	Alphaproteobacteria	Rhizobiales	Bradyrhizobiaceae	Rhodopseudomonas	unknown species
Cluster_825	Bacteria	Proteobacteria	Alphaproteobacteria	Rhizobiales	Hyphomicrobiaceae	Rhodoplanes	unknown species
Cluster_824	Bacteria	Actinobacteria	Thermoleophilia	Solirubrobacterales	288-2	unknown genus	unknown species
Cluster_805	Bacteria	Actinobacteria	Thermoleophilia	Solirubrobacterales	288-2	unknown genus	unknown species
Cluster_798	Bacteria	Actinobacteria	Actinobacteria	Frankiales	Nakamurellaceae	Nakamurella	Nakamurella multipartita
Cluster_793	Bacteria	Proteobacteria	Betaproteobacteria	Nitrosomonadales	Nitrosomonadaceae	unknown genus	unknown species
Cluster_786	Bacteria	Proteobacteria	Betaproteobacteria	Burkholderiales	Comamonadaceae	Rubrivivax	unknown species
Cluster_780	Bacteria	Proteobacteria	Betaproteobacteria	Nitrosomonadales	Nitrosomonadaceae	unknown genus	unknown species
Cluster_779	Bacteria	Proteobacteria	Betaproteobacteria	Nitrosomonadales	Nitrosomonadaceae	unknown genus	unknown species
Cluster_772	Bacteria	Actinobacteria	Thermoleophilia	Gaiellales	unknown family	unknown genus	bacterium Ellin6517
Cluster_770	Bacteria	Planctomycetes	Phycisphaerae	WD2101 soil group	unknown family	unknown genus	unknown species
Cluster_768	Bacteria	Nitrospirae	Nitrospira	Nitrospirales	0319-6A21	unknown genus	unknown species
Cluster_765	Bacteria	Acidobacteria	Subgroup 22	unknown order	unknown family	unknown genus	unknown species
Cluster_753	Bacteria	Gemmatimonadetes	Gemmatimonadetes	Gemmatimonadales	Gemmatimonadaceae	Gemmatimonas	unknown species
Cluster_745	Bacteria	Actinobacteria	Thermoleophilia	Gaiellales	unknown family	unknown genus	unknown species
Cluster_730	Bacteria	Actinobacteria	Acidimicrobiia	Acidimicrobiales	unknown family	unknown genus	unknown species
Cluster_719	Bacteria	Chloroflexi	Anaerolineae	Anaerolineales	Anaerolineaceae	unknown genus	unknown species
Cluster_704	Bacteria	Planctomycetes	Phycisphaerae	WD2101 soil group	unknown family	unknown genus	unknown species
Cluster_703	Bacteria	Proteobacteria	Deltaproteobacteria	Myxococcales	Haliangiaceae	Haliangium	unknown species
Cluster_702	Bacteria	Actinobacteria	Thermoleophilia	Solirubrobacterales	Elev-16S-1332	unknown genus	unknown species
Cluster_694	Bacteria	Parcubacteria	unknown class	unknown order	unknown family	unknown genus	unknown species
Cluster_684	Bacteria	Planctomycetes	OM190	unknown order	unknown family	unknown genus	unknown species
Cluster_664	Bacteria	Actinobacteria	Actinobacteria	Micrococcales	Microbacteriaceae	unknown genus	Leifsonia sp.
Cluster_660	Bacteria	Acidobacteria	Subgroup 22	unknown order	unknown family	unknown genus	unknown species
Cluster_657	Bacteria	Proteobacteria	Deltaproteobacteria	GR-WP33-30	unknown family	unknown genus	unknown species
Cluster_653	Bacteria	Actinobacteria	Actinobacteria	Micromonosporales	Micromonosporaceae	Krasilnikovia	unknown species
Cluster_652	Bacteria	Acidobacteria	Acidobacteria	Subgroup 17	unknown family	unknown genus	unknown species
Cluster_651	Bacteria	Proteobacteria	Alphaproteobacteria	Sphingomonadales	Sphingomonadaceae	Sphingomonas	unknown species
Cluster_649	Bacteria	Actinobacteria	Acidimicrobiia	Acidimicrobiales	Iamiaceae	Iamia	unknown species
Cluster_648	Bacteria	Actinobacteria	Actinobacteria	Streptomycetales	Streptomycetaceae	Streptomyces	Streptomyces atratus
Cluster_647	Bacteria	Proteobacteria	Gammaproteobacteria	WN-HWB-116	unknown family	unknown genus	unknown species
Cluster_645	Bacteria	Proteobacteria	Alphaproteobacteria	Rhodospirillales	Rhodospirillales Incertae Sedis	Reyranella	unknown species
Cluster_644	Bacteria	Proteobacteria	Betaproteobacteria	Nitrosomonadales	Nitrosomonadaceae	unknown genus	unknown species
Cluster_637	Bacteria	Bacteroidetes	Sphingobacteriia	Sphingobacteriales	Chitinophagaceae	Terrimonas	unknown species
Cluster_636	Bacteria	Acidobacteria	Acidobacteria	Subgroup 6	unknown family	unknown genus	unknown species
Cluster_634	Bacteria	Planctomycetes	Phycisphaerae	WD2101 soil group	unknown family	unknown genus	unknown species
Cluster_632	Bacteria	Actinobacteria	Actinobacteria	Frankiales	Geodermatophilaceae	Modestobacter	unknown species
Cluster_626	Bacteria	Proteobacteria	Gammaproteobacteria	Xanthomonadales	unknown family	unknown genus	unknown species
Cluster_619	Bacteria	Proteobacteria	Alphaproteobacteria	Rhodospirillales	I-10	unknown genus	unknown species
Cluster_595	Bacteria	Actinobacteria	Thermoleophilia	Gaiellales	unknown family	unknown genus	unknown species
Cluster_592	Bacteria	Actinobacteria	MB-A2-108	unknown order	unknown family	unknown genus	unknown species
Cluster_585	Bacteria	Proteobacteria	Alphaproteobacteria	Rhodospirillales	MNC12	unknown genus	unknown species
Cluster_581	Bacteria	Actinobacteria	Thermoleophilia	Solirubrobacterales	Solirubrobacteraceae	Solirubrobacter	unknown species
Cluster_580	Bacteria	Proteobacteria	Betaproteobacteria	Burkholderiales	Comamonadaceae	Piscinibacter	unknown species
Cluster_578	Bacteria	Actinobacteria	Acidimicrobiia	Acidimicrobiales	Acidimicrobiaceae	unknown genus	unknown species
Cluster_561	Bacteria	Acidobacteria	Acidobacteria	Subgroup 3	unknown family	Bryobacter	unknown species
Cluster_558	Bacteria	Actinobacteria	Thermoleophilia	Solirubrobacterales	Patulibacteraceae	Patulibacter	unknown species
Cluster_551	Bacteria	Planctomycetes	Phycisphaerae	WD2101 soil group	unknown family	unknown genus	unknown species
Cluster_549	Bacteria	Actinobacteria	Actinobacteria	Propionibacteriales	Nocardioidaceae	Marmoricola	unknown species
Cluster_548	Bacteria	Proteobacteria	Deltaproteobacteria	Myxococcales	Haliangiaceae	Haliangium	unknown species
Cluster_546	Bacteria	Proteobacteria	Deltaproteobacteria	Myxococcales	BIrii41	unknown genus	unknown species
Cluster_540	Bacteria	Gemmatimonadetes	Gemmatimonadetes	Gemmatimonadales	Gemmatimonadaceae	unknown genus	unknown species
Cluster_532	Bacteria	Planctomycetes	OM190	unknown order	unknown family	unknown genus	unknown species
Cluster_531	Bacteria	Proteobacteria	Alphaproteobacteria	Rhodospirillales	Rhodospirillaceae	unknown genus	unknown species
Cluster_528	Bacteria	Actinobacteria	Thermoleophilia	Gaiellales	unknown family	unknown genus	unknown species
Cluster_518	Bacteria	Proteobacteria	Alphaproteobacteria	Rhizobiales	Hyphomicrobiaceae	Pedomicrobium	unknown species
Cluster_515	Bacteria	Proteobacteria	Betaproteobacteria	Nitrosomonadales	Nitrosomonadaceae	unknown genus	unknown species
Cluster_513	Bacteria	Acidobacteria	Acidobacteria	Subgroup 11	unknown family	unknown genus	unknown species
Cluster_499	Bacteria	Chloroflexi	Thermomicrobia	JG30-KF-CM45	unknown family	unknown genus	unknown species
Cluster_497	Bacteria	Actinobacteria	Thermoleophilia	Solirubrobacterales	Solirubrobacteraceae	Solirubrobacter	Solirubrobacter sp.
Cluster_471	Bacteria	Verrucomicrobia	Spartobacteria	Chthoniobacterales	DA101 soil group	unknown genus	unknown species
Cluster_464	Bacteria	Actinobacteria	Thermoleophilia	Solirubrobacterales	Solirubrobacteraceae	Solirubrobacter	unknown species
Cluster_456	Bacteria	Proteobacteria	Betaproteobacteria	Nitrosomonadales	Nitrosomonadaceae	unknown genus	unknown species
Cluster_454	Bacteria	Actinobacteria	Actinobacteria	Corynebacteriales	Mycobacteriaceae	Mycobacterium	Mycobacterium rhodesiae NBB3
Cluster_450	Bacteria	Actinobacteria	Actinobacteria	Propionibacteriales	Nocardioidaceae	Marmoricola	unknown species
Cluster_447	Bacteria	Chloroflexi	Chloroflexia	Chloroflexales	Roseiflexaceae	Roseiflexus	unknown species
Cluster_444	Bacteria	Actinobacteria	Acidimicrobiia	Acidimicrobiales	unknown family	unknown genus	unknown species
Cluster_443	Bacteria	Gemmatimonadetes	Gemmatimonadetes	Gemmatimonadales	Gemmatimonadaceae	unknown genus	unknown species
Cluster_442	Bacteria	Proteobacteria	Betaproteobacteria	Nitrosomonadales	Nitrosomonadaceae	unknown genus	unknown species
Cluster_433	Bacteria	Actinobacteria	Thermoleophilia	Gaiellales	unknown family	unknown genus	unknown species
Cluster_431	Bacteria	Proteobacteria	Betaproteobacteria	Burkholderiales	Oxalobacteraceae	Massilia	Janthinobacterium sp.
Cluster_427	Bacteria	Actinobacteria	Thermoleophilia	Gaiellales	Gaiellaceae	Gaiella	unknown species
Cluster_423	Bacteria	Proteobacteria	Alphaproteobacteria	Rhodospirillales	Rhodospirillales Incertae Sedis	Candidatus Alysiosphaera	unknown species
Cluster_417	Bacteria	Actinobacteria	Thermoleophilia	Gaiellales	Gaiellaceae	Gaiella	unknown species
Cluster_416	Bacteria	Actinobacteria	Acidimicrobiia	Acidimicrobiales	Acidimicrobiaceae	unknown genus	unknown species
Cluster_415	Bacteria	Actinobacteria	Thermoleophilia	Gaiellales	unknown family	unknown genus	unknown species
Cluster_409	Bacteria	Actinobacteria	Actinobacteria	Streptosporangiales	Streptosporangiaceae	Streptosporangium	Streptosporangium roseum
Cluster_406	Bacteria	Proteobacteria	Alphaproteobacteria	Rhizobiales	Hyphomicrobiaceae	Rhodoplanes	unknown species
Cluster_388	Bacteria	Actinobacteria	Thermoleophilia	Gaiellales	Gaiellaceae	Gaiella	unknown species
Cluster_387	Bacteria	Proteobacteria	Betaproteobacteria	Nitrosomonadales	Nitrosomonadaceae	unknown genus	unknown species
Cluster_382	Bacteria	Chloroflexi	TK10	unknown order	unknown family	unknown genus	unknown species
Cluster_378	Bacteria	Actinobacteria	Actinobacteria	Micromonosporales	Micromonosporaceae	unknown genus	unknown species
Cluster_373	Bacteria	Actinobacteria	Actinobacteria	Propionibacteriales	Nocardioidaceae	Nocardioides	Nocardioides oleivorans
Cluster_371	Bacteria	Gemmatimonadetes	Gemmatimonadetes	Gemmatimonadales	Gemmatimonadaceae	unknown genus	unknown species
Cluster_365	Bacteria	Chloroflexi	KD4-96	unknown order	unknown family	unknown genus	unknown species
Cluster_363	Bacteria	Actinobacteria	Actinobacteria	Streptosporangiales	Streptosporangiaceae	Nonomuraea	Nonomuraea kuesteri
Cluster_357	Bacteria	Actinobacteria	Actinobacteria	Pseudonocardiales	Pseudonocardiaceae	Pseudonocardia	unknown species
Cluster_355	Bacteria	Chloroflexi	KD4-96	unknown order	unknown family	unknown genus	unknown species
Cluster_353	Bacteria	Actinobacteria	Actinobacteria	Corynebacteriales	Mycobacteriaceae	Mycobacterium	unknown species
Cluster_350	Bacteria	Actinobacteria	Actinobacteria	Micromonosporales	Micromonosporaceae	Micromonospora	Micromonospora echinospora
Cluster_349	Bacteria	Proteobacteria	Alphaproteobacteria	Rhizobiales	Rhizobiales Incertae Sedis	Bauldia	unknown species
Cluster_342	Bacteria	Proteobacteria	Alphaproteobacteria	Rhizobiales	Hyphomicrobiaceae	Rhodoplanes	unknown species
Cluster_341	Bacteria	Actinobacteria	Actinobacteria	Micromonosporales	Micromonosporaceae	Dactylosporangium	Dactylosporangium sp.
Cluster_337	Bacteria	Actinobacteria	Acidimicrobiia	Acidimicrobiales	Acidimicrobiaceae	Illumatobacter	unknown species
Cluster_331	Bacteria	Actinobacteria	Actinobacteria	Corynebacteriales	Mycobacteriaceae	Mycobacterium	Mycobacterium moriokaense
Cluster_327	Bacteria	Planctomycetes	Planctomycetacia	Planctomycetales	Planctomycetaceae	unknown genus	unknown species
Cluster_326	Bacteria	Proteobacteria	Alphaproteobacteria	Rhizobiales	Xanthobacteraceae	Variibacter	alpha proteobacterium AP-16
Cluster_325	Bacteria	Proteobacteria	Alphaproteobacteria	Rhizobiales	Xanthobacteraceae	Variibacter	unknown species
Cluster_322	Bacteria	Actinobacteria	Thermoleophilia	Gaiellales	unknown family	unknown genus	unknown species
Cluster_316	Bacteria	Actinobacteria	Thermoleophilia	Gaiellales	unknown family	unknown genus	unknown species
Cluster_313	Bacteria	Proteobacteria	Alphaproteobacteria	Rhizobiales	Hyphomicrobiaceae	Pedomicrobium	unknown species
Cluster_311	Bacteria	Gemmatimonadetes	Gemmatimonadetes	Gemmatimonadales	Gemmatimonadaceae	Gemmatimonas	unknown species
Cluster_309	Bacteria	Acidobacteria	Acidobacteria	Subgroup 6	unknown family	unknown genus	unknown species
Cluster_301	Bacteria	Actinobacteria	Thermoleophilia	Gaiellales	unknown family	unknown genus	unknown species
Cluster_300	Bacteria	Actinobacteria	MB-A2-108	unknown order	unknown family	unknown genus	unknown species
Cluster_299	Bacteria	Planctomycetes	Phycisphaerae	WD2101 soil group	unknown family	unknown genus	unknown species
Cluster_297	Bacteria	Acidobacteria	Acidobacteria	Subgroup 6	unknown family	unknown genus	unknown species
Cluster_294	Bacteria	Proteobacteria	Alphaproteobacteria	Rhizobiales	Hyphomicrobiaceae	Rhodoplanes	unknown species
Cluster_293	Bacteria	Proteobacteria	Alphaproteobacteria	Rhodospirillales	Rhodospirillales Incertae Sedis	Reyranella	unknown species
Cluster_290	Bacteria	Proteobacteria	Gammaproteobacteria	Xanthomonadales	Solimonadaceae	Polycyclovorans	unknown species
Cluster_287	Bacteria	Proteobacteria	Betaproteobacteria	Nitrosomonadales	Nitrosomonadaceae	unknown genus	bacterium Ellin6067
Cluster_285	Bacteria	Actinobacteria	Thermoleophilia	Gaiellales	Gaiellaceae	Gaiella	unknown species
Cluster_284	Bacteria	Actinobacteria	Actinobacteria	Micrococcales	Microbacteriaceae	Agromyces	Agromyces ramosus
Cluster_283	Bacteria	Proteobacteria	Gammaproteobacteria	Xanthomonadales	unknown family	unknown genus	unknown species
Cluster_281	Bacteria	Planctomycetes	Phycisphaerae	WD2101 soil group	unknown family	unknown genus	unknown species
Cluster_280	Bacteria	Proteobacteria	Alphaproteobacteria	Rhizobiales	Methylobacteriaceae	Microvirga	unknown species
Cluster_279	Bacteria	Actinobacteria	Thermoleophilia	Gaiellales	unknown family	unknown genus	bacterium Ellin6504
Cluster_275	Bacteria	Acidobacteria	Acidobacteria	Subgroup 6	unknown family	unknown genus	unknown species
Cluster_274	Bacteria	Chloroflexi	Ktedonobacteria	Ktedonobacterales	Thermosporotrichaceae	unknown genus	unknown species
Cluster_273	Bacteria	Acidobacteria	Acidobacteria	Subgroup 6	unknown family	unknown genus	unknown species
Cluster_270	Bacteria	Actinobacteria	Actinobacteria	Streptomycetales	Streptomycetaceae	Streptomyces	Streptomyces hirsutus
Cluster_269	Bacteria	Proteobacteria	Betaproteobacteria	Nitrosomonadales	Nitrosomonadaceae	unknown genus	unknown species
Cluster_264	Bacteria	Acidobacteria	Acidobacteria	Subgroup 11	unknown family	unknown genus	unknown species
Cluster_259	Bacteria	Chloroflexi	Ktedonobacteria	Ktedonobacterales	Thermosporotrichaceae	unknown genus	unknown species
Cluster_257	Bacteria	Proteobacteria	Alphaproteobacteria	Rhizobiales	Hyphomicrobiaceae	Hyphomicrobium	Hyphomicrobium sp.
Cluster_254	Bacteria	Actinobacteria	Actinobacteria	Streptosporangiales	Streptosporangiaceae	Planotetraspora	Planotetraspora sp.
Cluster_252	Bacteria	Planctomycetes	Phycisphaerae	WD2101 soil group	unknown family	unknown genus	unknown species
Cluster_251	Bacteria	Actinobacteria	Actinobacteria	Pseudonocardiales	Pseudonocardiaceae	Pseudonocardia	unknown species
Cluster_249	Bacteria	Proteobacteria	Gammaproteobacteria	Xanthomonadales	Xanthomonadaceae	Xanthomonas	Luteimonas sp.
Cluster_248	Bacteria	Actinobacteria	Actinobacteria	Propionibacteriales	Nocardioidaceae	Marmoricola	unknown species
Cluster_246	Bacteria	Proteobacteria	Alphaproteobacteria	Sphingomonadales	Erythrobacteraceae	Altererythrobacter	Altererythrobacter sp.
Cluster_245	Bacteria	Chloroflexi	Thermomicrobia	JG30-KF-CM45	unknown family	unknown genus	unknown species
Cluster_238	Bacteria	Acidobacteria	Acidobacteria	Subgroup 6	unknown family	unknown genus	unknown species
Cluster_237	Bacteria	Actinobacteria	Thermoleophilia	Gaiellales	unknown family	unknown genus	unknown species
Cluster_236	Bacteria	Actinobacteria	Actinobacteria	Micrococcales	Microbacteriaceae	Agromyces	Agromyces ulmi
Cluster_233	Bacteria	Proteobacteria	Betaproteobacteria	SC-I-84	unknown family	unknown genus	unknown species
Cluster_232	Bacteria	Actinobacteria	Actinobacteria	Propionibacteriales	Nocardioidaceae	Marmoricola	Kribbella sp.
Cluster_228	Bacteria	Proteobacteria	Betaproteobacteria	SC-I-84	unknown family	unknown genus	unknown species
Cluster_225	Bacteria	Actinobacteria	Acidimicrobiia	Acidimicrobiales	Acidimicrobiaceae	CL500-29 marine group	unknown species
Cluster_224	Bacteria	Actinobacteria	Thermoleophilia	Gaiellales	unknown family	unknown genus	unknown species
Cluster_220	Bacteria	Actinobacteria	Actinobacteria	Frankiales	Geodermatophilaceae	Geodermatophilus	unknown species
Cluster_216	Bacteria	Proteobacteria	Alphaproteobacteria	Rhizobiales	MNH2	unknown genus	unknown species
Cluster_215	Bacteria	Proteobacteria	Alphaproteobacteria	Rhizobiales	Hyphomicrobiaceae	Hyphomicrobium	Hyphomicrobium facile
Cluster_214	Bacteria	Chloroflexi	KD4-96	unknown order	unknown family	unknown genus	unknown species
Cluster_213	Bacteria	Proteobacteria	Alphaproteobacteria	Rhodospirillales	I-10	unknown genus	unknown species
Cluster_212	Bacteria	Actinobacteria	Acidimicrobiia	Acidimicrobiales	Acidimicrobiaceae	CL500-29 marine group	unknown species
Cluster_210	Bacteria	Planctomycetes	OM190	unknown order	unknown family	unknown genus	unknown species
Cluster_209	Bacteria	Acidobacteria	Acidobacteria	Subgroup 5	unknown family	unknown genus	unknown species
Cluster_208	Bacteria	Acidobacteria	Acidobacteria	Subgroup 6	unknown family	unknown genus	unknown species
Cluster_203	Bacteria	Latescibacteria	unknown class	unknown order	unknown family	unknown genus	unknown species
Cluster_201	Bacteria	Chloroflexi	Thermomicrobia	JG30-KF-CM45	unknown family	unknown genus	unknown species
Cluster_199	Bacteria	Nitrospirae	Nitrospira	Nitrospirales	Nitrospiraceae	Nitrospira	unknown species
Cluster_197	Bacteria	Proteobacteria	Betaproteobacteria	Nitrosomonadales	Nitrosomonadaceae	unknown genus	unknown species
Cluster_196	Bacteria	Proteobacteria	Deltaproteobacteria	Bdellovibrionales	Bdellovibrionaceae	OM27 clade	unknown species
Cluster_195	Bacteria	Actinobacteria	Actinobacteria	Corynebacteriales	Mycobacteriaceae	Mycobacterium	unknown species
Cluster_193	Bacteria	Proteobacteria	Gammaproteobacteria	Xanthomonadales	Xanthomonadales Incertae Sedis	Acidibacter	unknown species
Cluster_192	Bacteria	Acidobacteria	Acidobacteria	Subgroup 17	unknown family	unknown genus	unknown species
Cluster_186	Bacteria	Planctomycetes	Phycisphaerae	WD2101 soil group	unknown family	unknown genus	unknown species
Cluster_185	Bacteria	Proteobacteria	Alphaproteobacteria	Rhizobiales	KF-JG30-B3	unknown genus	unknown species
Cluster_183	Bacteria	Chloroflexi	Chloroflexia	Chloroflexales	Roseiflexaceae	Roseiflexus	unknown species
Cluster_182	Bacteria	Actinobacteria	Acidimicrobiia	Acidimicrobiales	unknown family	unknown genus	unknown species
Cluster_179	Bacteria	Actinobacteria	Actinobacteria	Micrococcales	Intrasporangiaceae	unknown genus	unknown species
Cluster_178	Bacteria	Actinobacteria	Acidimicrobiia	Acidimicrobiales	unknown family	unknown genus	unknown species
Cluster_175	Bacteria	Actinobacteria	FFCH16263	unknown order	unknown family	unknown genus	unknown species
Cluster_172	Bacteria	Actinobacteria	Actinobacteria	Frankiales	Nakamurellaceae	Nakamurella	unknown species
Cluster_171	Bacteria	Acidobacteria	Acidobacteria	Subgroup 3	unknown family	Candidatus Solibacter	unknown species
Cluster_170	Bacteria	Gemmatimonadetes	Gemmatimonadetes	Gemmatimonadales	Gemmatimonadaceae	unknown genus	unknown species
Cluster_169	Bacteria	Chloroflexi	Gitt-GS-136	unknown order	unknown family	unknown genus	unknown species
Cluster_168	Bacteria	Acidobacteria	Acidobacteria	Subgroup 3	unknown family	Bryobacter	unknown species
Cluster_167	Bacteria	Actinobacteria	Actinobacteria	Propionibacteriales	Nocardioidaceae	Nocardioides	unknown species
Cluster_166	Bacteria	Actinobacteria	Actinobacteria	Micromonosporales	Micromonosporaceae	Krasilnikovia	unknown species
Cluster_164	Bacteria	Acidobacteria	Acidobacteria	Subgroup 3	unknown family	Candidatus Solibacter	unknown species
Cluster_162	Bacteria	Proteobacteria	Alphaproteobacteria	Sphingomonadales	Sphingomonadaceae	Sphingomonas	unknown species
Cluster_161	Bacteria	Proteobacteria	Alphaproteobacteria	Caulobacterales	Caulobacteraceae	Phenylobacterium	Phenylobacterium sp.
Cluster_160	Bacteria	Proteobacteria	Alphaproteobacteria	Rhizobiales	P-102	unknown genus	unknown species
Cluster_153	Bacteria	Actinobacteria	Actinobacteria	Corynebacteriales	Mycobacteriaceae	Mycobacterium	Mycobacterium moriokaense
Cluster_152	Bacteria	Proteobacteria	Gammaproteobacteria	Xanthomonadales	unknown family	unknown genus	unknown species
Cluster_151	Bacteria	Proteobacteria	Gammaproteobacteria	Xanthomonadales	Xanthomonadales Incertae Sedis	unknown genus	unknown species
Cluster_150	Bacteria	Chloroflexi	KD4-96	unknown order	unknown family	unknown genus	unknown species
Cluster_149	Bacteria	Chloroflexi	S085	unknown order	unknown family	unknown genus	unknown species
Cluster_147	Bacteria	Chloroflexi	KD4-96	unknown order	unknown family	unknown genus	unknown species
Cluster_146	Bacteria	Gemmatimonadetes	Gemmatimonadetes	Gemmatimonadales	Gemmatimonadaceae	unknown genus	unknown species
Cluster_145	Bacteria	Proteobacteria	Alphaproteobacteria	Rhodospirillales	Rhodospirillales Incertae Sedis	Reyranella	unknown species
Cluster_142	Bacteria	Actinobacteria	Thermoleophilia	Gaiellales	Gaiellaceae	Gaiella	unknown species
Cluster_141	Bacteria	Proteobacteria	Alphaproteobacteria	Rhizobiales	DUNssu044	unknown genus	unknown species
Cluster_140	Bacteria	Planctomycetes	Phycisphaerae	Phycisphaerales	Phycisphaeraceae	AKYG587	unknown species
Cluster_139	Bacteria	Proteobacteria	Alphaproteobacteria	Rhodospirillales	Rhodospirillales Incertae Sedis	Candidatus Alysiosphaera	unknown species
Cluster_137	Bacteria	Actinobacteria	Thermoleophilia	Solirubrobacterales	480-2	unknown genus	unknown species
Cluster_136	Bacteria	Gemmatimonadetes	Gemmatimonadetes	Gemmatimonadales	Gemmatimonadaceae	unknown genus	unknown species
Cluster_135	Bacteria	Chloroflexi	TK10	unknown order	unknown family	unknown genus	unknown species
Cluster_129	Bacteria	Actinobacteria	Actinobacteria	Streptosporangiales	Thermomonosporaceae	Actinocorallia	unknown species
Cluster_127	Bacteria	Proteobacteria	Alphaproteobacteria	Rhizobiales	Rhizobiales Incertae Sedis	Bauldia	unknown species
Cluster_126	Bacteria	Proteobacteria	Gammaproteobacteria	Xanthomonadales	unknown family	unknown genus	unknown species
Cluster_125	Bacteria	Actinobacteria	Acidimicrobiia	Acidimicrobiales	Acidimicrobiaceae	unknown genus	unknown species
Cluster_124	Bacteria	Actinobacteria	Actinobacteria	Corynebacteriales	Mycobacteriaceae	Mycobacterium	unknown species
Cluster_123	Bacteria	Gemmatimonadetes	Gemmatimonadetes	Gemmatimonadales	Gemmatimonadaceae	unknown genus	Gemmatimonadetes bacterium LP81
Cluster_122	Bacteria	Proteobacteria	Alphaproteobacteria	Rhizobiales	Hyphomicrobiaceae	Hyphomicrobium	Hyphomicrobium aestuarii
Cluster_121	Bacteria	Proteobacteria	Betaproteobacteria	Nitrosomonadales	Nitrosomonadaceae	unknown genus	Xanthomonadaceae bacterium JGI 0001002-F18
Cluster_119	Bacteria	Acidobacteria	Acidobacteria	Subgroup 6	unknown family	unknown genus	unknown species
Cluster_118	Bacteria	Proteobacteria	Alphaproteobacteria	Rhizobiales	Hyphomicrobiaceae	Rhodoplanes	unknown species
Cluster_116	Bacteria	Actinobacteria	Actinobacteria	Frankiales	Acidothermaceae	Acidothermus	Thermomonosporaceae bacterium YE4-D4-16-CH2
Cluster_115	Bacteria	Proteobacteria	Betaproteobacteria	SC-I-84	unknown family	unknown genus	unknown species
Cluster_114	Bacteria	Proteobacteria	Alphaproteobacteria	Rhizobiales	Methylobacteriaceae	unknown genus	unknown species
Cluster_111	Bacteria	Proteobacteria	Alphaproteobacteria	Rhizobiales	JG34-KF-361	unknown genus	unknown species
Cluster_110	Bacteria	Proteobacteria	Alphaproteobacteria	Rhizobiales	P-102	unknown genus	unknown species
Cluster_108	Bacteria	Actinobacteria	Acidimicrobiia	Acidimicrobiales	unknown family	unknown genus	unknown species
Cluster_106	Bacteria	Chloroflexi	Gitt-GS-136	unknown order	unknown family	unknown genus	unknown species
Cluster_105	Bacteria	Actinobacteria	Acidimicrobiia	Acidimicrobiales	unknown family	unknown genus	unknown species
Cluster_104	Bacteria	Acidobacteria	Acidobacteria	Subgroup 6	unknown family	unknown genus	unknown species
Cluster_103	Bacteria	Verrucomicrobia	Spartobacteria	Chthoniobacterales	DA101 soil group	unknown genus	unknown species
Cluster_102	Bacteria	Proteobacteria	Alphaproteobacteria	Sphingomonadales	WW2-159	unknown genus	unknown species
Cluster_99	Bacteria	Gemmatimonadetes	Gemmatimonadetes	Gemmatimonadales	Gemmatimonadaceae	unknown genus	unknown species
Cluster_98	Bacteria	Planctomycetes	Pla4 lineage	unknown order	unknown family	unknown genus	unknown species
Cluster_97	Bacteria	Chloroflexi	Chloroflexia	Chloroflexales	Roseiflexaceae	Roseiflexus	unknown species
Cluster_95	Bacteria	Proteobacteria	Alphaproteobacteria	Rhodospirillales	Rhodospirillaceae	unknown genus	unknown species
Cluster_94	Bacteria	Actinobacteria	Acidimicrobiia	Acidimicrobiales	unknown family	unknown genus	unknown species
Cluster_93	Bacteria	Proteobacteria	Alphaproteobacteria	Rhizobiales	Phyllobacteriaceae	Mesorhizobium	Mesorhizobium amorphae
Cluster_91	Bacteria	Proteobacteria	Alphaproteobacteria	Rhizobiales	Xanthobacteraceae	Variibacter	unknown species
Cluster_89	Bacteria	Proteobacteria	Gammaproteobacteria	Xanthomonadales	Xanthomonadales Incertae Sedis	Steroidobacter	unknown species
Cluster_88	Bacteria	Actinobacteria	Acidimicrobiia	Acidimicrobiales	Acidimicrobiaceae	Illumatobacter	unknown species
Cluster_87	Bacteria	Gemmatimonadetes	Gemmatimonadetes	Gemmatimonadales	Gemmatimonadaceae	unknown genus	unknown species
Cluster_82	Bacteria	Chloroflexi	KD4-96	unknown order	unknown family	unknown genus	unknown species
Cluster_80	Bacteria	Actinobacteria	Actinobacteria	Micrococcales	Intrasporangiaceae	Intrasporangium	unknown species
Cluster_79	Bacteria	Verrucomicrobia	Spartobacteria	Chthoniobacterales	DA101 soil group	unknown genus	unknown species
Cluster_78	Bacteria	Actinobacteria	Actinobacteria	Propionibacteriales	Nocardioidaceae	Kribbella	Kribbella sp.
Cluster_75	Bacteria	Proteobacteria	Alphaproteobacteria	Rhizobiales	Hyphomicrobiaceae	Pedomicrobium	unknown species
Cluster_74	Bacteria	Proteobacteria	Betaproteobacteria	Burkholderiales	Comamonadaceae	Methylibium	unknown species
Cluster_73	Bacteria	Actinobacteria	Acidimicrobiia	Acidimicrobiales	unknown family	unknown genus	unknown species
Cluster_72	Bacteria	Proteobacteria	Alphaproteobacteria	Rhizobiales	Phyllobacteriaceae	Mesorhizobium	Mesorhizobium mediterraneum
Cluster_71	Bacteria	Gemmatimonadetes	Gemmatimonadetes	Gemmatimonadales	Gemmatimonadaceae	unknown genus	unknown species
Cluster_70	Bacteria	Proteobacteria	Alphaproteobacteria	Rhodospirillales	Rhodospirillaceae	Skermanella	Azospirillum sp.
Cluster_69	Bacteria	Actinobacteria	Actinobacteria	Micrococcales	Intrasporangiaceae	Lapillicoccus	unknown species
Cluster_68	Bacteria	Actinobacteria	Actinobacteria	Micrococcales	Intrasporangiaceae	Terrabacter	Terrabacter sp.
Cluster_67	Bacteria	Actinobacteria	Actinobacteria	Propionibacteriales	Nocardioidaceae	Nocardioides	unknown species
Cluster_66	Bacteria	Proteobacteria	Gammaproteobacteria	Xanthomonadales	unknown family	unknown genus	unknown species
Cluster_65	Bacteria	Acidobacteria	Acidobacteria	Subgroup 4	RB41	unknown genus	unknown species
Cluster_64	Bacteria	Actinobacteria	Thermoleophilia	Gaiellales	Gaiellaceae	Gaiella	unknown species
Cluster_63	Bacteria	Proteobacteria	Alphaproteobacteria	Rhodospirillales	Rhodospirillaceae	unknown genus	unknown species
Cluster_58	Bacteria	Acidobacteria	Acidobacteria	Subgroup 3	unknown family	Bryobacter	unknown species
Cluster_57	Bacteria	Proteobacteria	Alphaproteobacteria	Rhizobiales	Hyphomicrobiaceae	Pedomicrobium	unknown species
Cluster_55	Bacteria	Actinobacteria	Actinobacteria	Corynebacteriales	Mycobacteriaceae	Mycobacterium	Mycobacterium moriokaense
Cluster_54	Bacteria	Actinobacteria	Thermoleophilia	Gaiellales	Gaiellaceae	Gaiella	unknown species
Cluster_53	Bacteria	Proteobacteria	Alphaproteobacteria	Rhizobiales	Hyphomicrobiaceae	Pedomicrobium	unknown species
Cluster_50	Bacteria	Chloroflexi	Gitt-GS-136	unknown order	unknown family	unknown genus	unknown species
Cluster_47	Bacteria	Acidobacteria	Acidobacteria	Subgroup 3	unknown family	Candidatus Solibacter	unknown species
Cluster_46	Bacteria	Actinobacteria	MB-A2-108	unknown order	unknown family	unknown genus	unknown species
Cluster_44	Bacteria	Verrucomicrobia	Spartobacteria	Chthoniobacterales	Xiphinematobacteraceae	Candidatus Xiphinematobacter	unknown species
Cluster_43	Bacteria	Chloroflexi	Gitt-GS-136	unknown order	unknown family	unknown genus	unknown species
Cluster_41	Bacteria	Proteobacteria	Alphaproteobacteria	Rhizobiales	Xanthobacteraceae	unknown genus	unknown species
Cluster_40	Bacteria	Proteobacteria	Alphaproteobacteria	Sphingomonadales	Erythrobacteraceae	Altererythrobacter	unknown species
Cluster_38	Bacteria	Parcubacteria	unknown class	unknown order	unknown family	unknown genus	unknown species
Cluster_37	Bacteria	Nitrospirae	Nitrospira	Nitrospirales	Nitrospiraceae	Nitrospira	unknown species
Cluster_36	Bacteria	Proteobacteria	Alphaproteobacteria	Rhizobiales	Hyphomicrobiaceae	Pedomicrobium	unknown species
Cluster_35	Bacteria	Actinobacteria	Thermoleophilia	Gaiellales	Gaiellaceae	Gaiella	actinobacterium WWH12
Cluster_33	Bacteria	Actinobacteria	Acidimicrobiia	Acidimicrobiales	Acidimicrobiaceae	unknown genus	unknown species
Cluster_31	Bacteria	Actinobacteria	Thermoleophilia	Gaiellales	unknown family	unknown genus	unknown species
Cluster_29	Bacteria	Chloroflexi	KD4-96	unknown order	unknown family	unknown genus	unknown species
Cluster_28	Bacteria	Proteobacteria	Alphaproteobacteria	Rhizobiales	Xanthobacteraceae	Variibacter	unknown species
Cluster_27	Bacteria	Proteobacteria	Alphaproteobacteria	Rhizobiales	Methylobacteriaceae	Microvirga	Deinococcus sp.
Cluster_26	Bacteria	Chloroflexi	KD4-96	unknown order	unknown family	unknown genus	unknown species
Cluster_25	Bacteria	Nitrospirae	Nitrospira	Nitrospirales	Nitrospiraceae	Nitrospira	unknown species
Cluster_23	Bacteria	Proteobacteria	Alphaproteobacteria	Rhizobiales	Xanthobacteraceae	unknown genus	unknown species
Cluster_21	Bacteria	Actinobacteria	Actinobacteria	Propionibacteriales	Nocardioidaceae	Nocardioides	unknown species
Cluster_20	Bacteria	Actinobacteria	MB-A2-108	unknown order	unknown family	unknown genus	unknown species

## Sheet: Root 
Microbial network from root DNA fraction along gradient from conservative to exploitative species
Column1	Column2	Column3	Column4	Column5	Column6	Column7	Column8	Column10	Column11
	Domain	Phylum	Class	Order	Family	Genus	Species	gradient_cons_to_exploi
Cluster_4	Bacteria	Fibrobacteres	Fibrobacteria	Fibrobacterales	Fibrobacteraceae	NA	unknown species	-0.132550057918252
Cluster_11	Bacteria	Actinobacteria	Actinobacteria	Streptomycetales	Streptomycetaceae	Streptomyces	Streptomyces kanamyceticus	-0.00702576112412177
Cluster_14	Bacteria	Proteobacteria	Gammaproteobacteria	Xanthomonadales	Xanthomonadales Incertae Sedis	Acidibacter	unknown species	0.249406175771971
Cluster_15	Bacteria	Proteobacteria	Alphaproteobacteria	Rhizobiales	Hyphomicrobiaceae	Devosia	unknown species	-0.0108765195137555
Cluster_22	Bacteria	Proteobacteria	Alphaproteobacteria	Sphingomonadales	Sphingomonadaceae	Sphingomonas	Sphingomonas echinoides	-0.0539419087136929
Cluster_40	Bacteria	Proteobacteria	Alphaproteobacteria	Sphingomonadales	Erythrobacteraceae	Altererythrobacter	unknown species	0.444444444444444
Cluster_51	Bacteria	Acidobacteria	Holophagae	Holophagales	Holophagaceae	Geothrix	unknown species	-0.985882352941176
Cluster_52	Bacteria	Proteobacteria	Betaproteobacteria	Rhodocyclales	Rhodocyclaceae	Ferribacterium	unknown species	0.297581493165089
Cluster_59	Bacteria	Spirochaetae	Spirochaetes	Spirochaetales	Spirochaetaceae	Treponema	Treponema stenostrepta	-0.996533795493934
Cluster_60	Bacteria	Proteobacteria	Alphaproteobacteria	Rhizobiales	Rhizobiaceae	Rhizobium	Sinorhizobium sp.	-0.15668202764977
Cluster_61	Bacteria	Bacteroidetes	Bacteroidia	Bacteroidales	Porphyromonadaceae	NA	unknown species	-0.577854671280277
Cluster_62	Bacteria	Bacteroidetes	Sphingobacteriia	Sphingobacteriales	Chitinophagaceae	Niastella	unknown species	0.528571428571429
Cluster_72	Bacteria	Proteobacteria	Alphaproteobacteria	Rhizobiales	Phyllobacteriaceae	Mesorhizobium	Mesorhizobium mediterraneum	0.652173913043478
Cluster_76	Bacteria	Proteobacteria	Alphaproteobacteria	Rhodobacterales	Rhodobacteraceae	Paracocccus	Paracoccus marcusii	0.25
Cluster_84	Bacteria	Proteobacteria	Betaproteobacteria	Burkholderiales	Comamonadaceae	Rhizobacter	Methylibium sp.	0.333333333333333
Cluster_85	Bacteria	Proteobacteria	Betaproteobacteria	Burkholderiales	Comamonadaceae	Acidovorax	Acidovorax facilis	-0.373134328358209
Cluster_88	Bacteria	Actinobacteria	Acidimicrobiia	Acidimicrobiales	Acidimicrobiaceae	Illumatobacter	unknown species	0.407407407407407
Cluster_90	Bacteria	Bacteroidetes	Cytophagia	Cytophagales	Cytophagaceae	Ohtaekwangia	Ohtaekwangia koreensis	0.517241379310345
Cluster_96	Bacteria	Proteobacteria	Betaproteobacteria	Burkholderiales	Comamonadaceae	Acidovorax	Acidovorax facilis	-0.0630630630630631
Cluster_97	Bacteria	Chloroflexi	Chloroflexia	Chloroflexales	Roseiflexaceae	Roseiflexus	unknown species	0.951951951951952
Cluster_129	Bacteria	Actinobacteria	Actinobacteria	Streptosporangiales	Thermomonosporaceae	Actinocorallia	unknown species	0.849372384937238
Cluster_132	Bacteria	Proteobacteria	Betaproteobacteria	Burkholderiales	Comamonadaceae	Rhizobacter	Rhizobacter sp.	0.072933549432739
Cluster_138	Bacteria	Proteobacteria	Alphaproteobacteria	Rhodospirillales	Rhodospirillaceae	Dongia	unknown species	-0.136490250696379
Cluster_154	Bacteria	Bacteroidetes	Sphingobacteriia	Sphingobacteriales	Sphingobacteriaceae	Pedobacter	Pedobacter alluvionis	1
Cluster_155	Bacteria	Proteobacteria	Alphaproteobacteria	Rhodospirillales	Rhodospirillales Incertae Sedis	Reyranella	unknown species	-0.333333333333333
Cluster_161	Bacteria	Proteobacteria	Alphaproteobacteria	Caulobacterales	Caulobacteraceae	Phenylobacterium	Phenylobacterium sp.	-0.168539325842697
Cluster_177	Bacteria	Proteobacteria	Betaproteobacteria	Rhodocyclales	Rhodocyclaceae	Candidatus Accumulibacter	beta proteobacterium pACH94	-0.795918367346939
Cluster_179	Bacteria	Actinobacteria	Actinobacteria	Micrococcales	Intrasporangiaceae	NA	unknown species	0.714285714285714
Cluster_181	Bacteria	Proteobacteria	Alphaproteobacteria	Sphingomonadales	Sphingomonadaceae	Sphingobium	Sphingomonas sp.	1
Cluster_188	Bacteria	Proteobacteria	Deltaproteobacteria	Myxococcales	BIrii41	NA	unknown species	0.0947030497592296
Cluster_190	Bacteria	Fibrobacteres	Fibrobacteria	Fibrobacterales	possible family 01	NA	unknown species	-0.983193277310924
Cluster_193	Bacteria	Proteobacteria	Gammaproteobacteria	Xanthomonadales	Xanthomonadales Incertae Sedis	Acidibacter	unknown species	0.658536585365854
Cluster_194	Bacteria	Proteobacteria	Betaproteobacteria	Rhodocyclales	Rhodocyclaceae	Dechloromonas	unknown species	0.422680412371134
Cluster_198	Bacteria	Proteobacteria	Alphaproteobacteria	Rhizobiales	MNG7	NA	unknown species	0.544303797468354
Cluster_202	Bacteria	Proteobacteria	Alphaproteobacteria	Rhodobacterales	Rhodobacteraceae	Gemmobacter	Gemmobacter changlensis	0.0526315789473684
Cluster_204	Bacteria	Bacteroidetes	Cytophagia	Cytophagales	Cytophagaceae	Chryseolinea	unknown species	0.591240875912409
Cluster_207	Bacteria	Bacteroidetes	Sphingobacteriia	Sphingobacteriales	KD3-93	NA	unknown species	-0.819905213270142
Cluster_221	Bacteria	Proteobacteria	Alphaproteobacteria	Rhizobiales	Rhizobiaceae	Rhizobium	Rhizobium giardinii	0.252173913043478
Cluster_226	Bacteria	Parcubacteria	unknown class	unknown order	unknown family	NA	unknown species	1
Cluster_227	Bacteria	Proteobacteria	Betaproteobacteria	Burkholderiales	Comamonadaceae	Aquincola	unknown species	0.130434782608696
Cluster_229	Bacteria	Proteobacteria	Betaproteobacteria	Rhodocyclales	Rhodocyclaceae	Dechloromonas	unknown species	-0.730407523510972
Cluster_240	Bacteria	Proteobacteria	Alphaproteobacteria	Sphingomonadales	Sphingomonadaceae	Sphingopyxis	Sphingopyxis alaskensis	-0.613445378151261
Cluster_243	Bacteria	Proteobacteria	Betaproteobacteria	Burkholderiales	Comamonadaceae	Azohydromonas	unknown species	0.320754716981132
Cluster_253	Bacteria	Proteobacteria	Alphaproteobacteria	Rhodospirillales	Rhodospirillaceae	Magnetospirillum	unknown species	-0.462686567164179
Cluster_256	Bacteria	Verrucomicrobia	Opitutae	Opitutales	Opitutaceae	Opitutus	unknown species	-0.0204081632653061
Cluster_258	Bacteria	Bacteroidetes	Cytophagia	Cytophagales	Cytophagaceae	Chryseolinea	unknown species	0.0264550264550265
Cluster_265	Bacteria	Bacteroidetes	Sphingobacteriia	Sphingobacteriales	Chitinophagaceae	NA	unknown species	-0.593220338983051
Cluster_266	Bacteria	Proteobacteria	Betaproteobacteria	Rhodocyclales	Rhodocyclaceae	Candidatus Accumulibacter	unknown species	-0.818181818181818
Cluster_289	Bacteria	Proteobacteria	Alphaproteobacteria	Caulobacterales	Caulobacteraceae	Asticcacaulis	unknown species	0.145118733509235
Cluster_292	Bacteria	Proteobacteria	Betaproteobacteria	Burkholderiales	Comamonadaceae	NA	Albidiferax sp.	0.330739299610895
Cluster_293	Bacteria	Proteobacteria	Alphaproteobacteria	Rhodospirillales	Rhodospirillales Incertae Sedis	Reyranella	unknown species	-0.358490566037736
Cluster_298	Bacteria	Proteobacteria	Deltaproteobacteria	Myxococcales	BIrii41	NA	unknown species	-0.479245283018868
Cluster_305	Bacteria	Proteobacteria	Deltaproteobacteria	Myxococcales	BIrii41	NA	unknown species	0.461988304093567
Cluster_314	Bacteria	Actinobacteria	Actinobacteria	Micrococcales	Microbacteriaceae	Frigoribacterium	Frigoribacterium sp.	0.746835443037975
Cluster_317	Bacteria	Proteobacteria	Alphaproteobacteria	Caulobacterales	Caulobacteraceae	Caulobacter	Caulobacter vibrioides	-0.233830845771144
Cluster_319	Bacteria	Proteobacteria	Alphaproteobacteria	Rhodobacterales	Rhodobacteraceae	Tabrizicola	unknown species	-0.447721179624665
Cluster_321	Bacteria	Proteobacteria	Betaproteobacteria	Burkholderiales	Oxalobacteraceae	Pseudoduganella	unknown species	0.333333333333333
Cluster_324	Bacteria	Actinobacteria	Actinobacteria	Propionibacteriales	Nocardioidaceae	Nocardioides	Nocardioides ganghwensis	0.866666666666667
Cluster_332	Bacteria	Proteobacteria	Deltaproteobacteria	Myxococcales	BIrii41	NA	unknown species	0.668292682926829
Cluster_334	Bacteria	Proteobacteria	Gammaproteobacteria	Xanthomonadales	Xanthomonadales Incertae Sedis	Steroidobacter	bacterium MI-8	-0.228915662650602
Cluster_344	Bacteria	Bacteroidetes	Sphingobacteriia	Sphingobacteriales	Chitinophagaceae	Taibaiella	unknown species	0.783783783783784
Cluster_347	Bacteria	Fibrobacteres	Fibrobacteria	Fibrobacterales	Fibrobacteraceae	possible genus 04	unknown species	0.769911504424779
Cluster_350	Bacteria	Actinobacteria	Actinobacteria	Micromonosporales	Micromonosporaceae	Micromonospora	Micromonospora echinospora	0.777777777777778
Cluster_351	Bacteria	Bacteroidetes	Sphingobacteriia	Sphingobacteriales	Chitinophagaceae	Hydrotalea	wastewater metagenome	0.65
Cluster_352	Bacteria	Proteobacteria	Betaproteobacteria	Burkholderiales	Comamonadaceae	Albidiferax	unknown species	-0.0697674418604651
Cluster_354	Bacteria	Bacteroidetes	Cytophagia	Cytophagales	Cytophagaceae	NA	Musa ABB Group	0.918367346938776
Cluster_367	Bacteria	Proteobacteria	Betaproteobacteria	Burkholderiales	Comamonadaceae	Leptothrix	Leptothrix sp.	-0.493562231759657
Cluster_369	Bacteria	Armatimonadetes	unknown class	unknown order	unknown family	NA	unknown species	0.0847457627118644
Cluster_376	Bacteria	Verrucomicrobia	OPB35 soil group	unknown order	unknown family	NA	unknown species	0.0422535211267606
Cluster_379	Bacteria	Proteobacteria	Deltaproteobacteria	Myxococcales	BIrii41	NA	unknown species	0.450980392156863
Cluster_386	Bacteria	Proteobacteria	Deltaproteobacteria	Myxococcales	BIrii41	NA	unknown species	0.274611398963731
Cluster_391	Bacteria	Bacteroidetes	Cytophagia	Cytophagales	Cytophagaceae	Ohtaekwangia	unknown species	-0.258215962441315
Cluster_398	Bacteria	Proteobacteria	Alphaproteobacteria	Rhizobiales	Bradyrhizobiaceae	NA	unknown species	0.666666666666667
Cluster_400	Bacteria	Proteobacteria	Betaproteobacteria	Burkholderiales	Comamonadaceae	Hydrogenophaga	unknown species	0.316455696202532
Cluster_401	Bacteria	Bacteroidetes	Flavobacteriia	Flavobacteriales	Flavobacteriaceae	Flavobacterium	Flavobacterium terrae	-0.0588235294117647
Cluster_405	Bacteria	Proteobacteria	Deltaproteobacteria	Myxococcales	Haliangiaceae	Haliangium	unknown species	0.760479041916168
Cluster_412	Bacteria	Bacteroidetes	Cytophagia	Cytophagales	Cytophagaceae	Ohtaekwangia	unknown species	-0.0065359477124183
Cluster_413	Bacteria	Parcubacteria	unknown class	unknown order	unknown family	NA	unknown species	0.8
Cluster_421	Bacteria	Bacteroidetes	Flavobacteriia	Flavobacteriales	Flavobacteriaceae	Flavobacterium	Flexibacter aurantiacus	-0.906542056074766
Cluster_431	Bacteria	Proteobacteria	Betaproteobacteria	Burkholderiales	Oxalobacteraceae	Massilia	Janthinobacterium sp.	0.395348837209302
Cluster_432	Bacteria	Bacteroidetes	Cytophagia	Cytophagales	Cytophagaceae	Ohtaekwangia	unknown species	0.410852713178295
Cluster_435	Bacteria	Proteobacteria	Betaproteobacteria	Burkholderiales	Comamonadaceae	Caenimonas	unknown species	-0.1875
Cluster_438	Bacteria	Proteobacteria	Alphaproteobacteria	Rhizobiales	Hyphomicrobiaceae	Devosia	unknown species	0.238095238095238
Cluster_445	Bacteria	Proteobacteria	Gammaproteobacteria	Xanthomonadales	unknown family	NA	bacterium endosymbiont of Onthophagus Taurus	-0.454545454545455
Cluster_453	Bacteria	Proteobacteria	Deltaproteobacteria	Myxococcales	BIrii41	NA	unknown species	0.0886075949367088
Cluster_461	Bacteria	Proteobacteria	Alphaproteobacteria	Rhodospirillales	Rhodospirillaceae	Dongia	unknown species	-0.0450450450450451
Cluster_469	Bacteria	Proteobacteria	Betaproteobacteria	Burkholderiales	Comamonadaceae	Aquincola	unknown species	-1
Cluster_470	Bacteria	Actinobacteria	Actinobacteria	Micrococcales	Microbacteriaceae	Salinibacterium	Salinibacterium sp.	0.627906976744186
Cluster_475	Bacteria	Proteobacteria	Alphaproteobacteria	Rhizobiales	MNG7	NA	unknown species	0.413333333333333
Cluster_483	Bacteria	Planctomycetes	Planctomycetacia	Planctomycetales	Planctomycetaceae	Pir4 lineage	unknown species	-0.0265486725663717
Cluster_486	Bacteria	Proteobacteria	Alphaproteobacteria	Sphingomonadales	Sphingomonadaceae	Sphingomonas	unknown species	0.666666666666667
Cluster_487	Bacteria	Proteobacteria	Betaproteobacteria	Burkholderiales	Comamonadaceae	Limnohabitans	Curvibacter sp.	-0.182608695652174
Cluster_490	Bacteria	Proteobacteria	Alphaproteobacteria	Rhodobacterales	Rhodobacteraceae	Defluviimonas	unknown species	-0.52808988764045
Cluster_492	Bacteria	Bacteroidetes	Sphingobacteriia	Sphingobacteriales	Chitinophagaceae	Niastella	unknown species	0.286624203821656
Cluster_493	Bacteria	Planctomycetes	OM190	unknown order	unknown family	NA	unknown species	-0.893491124260355
Cluster_495	Bacteria	Bacteroidetes	Cytophagia	Cytophagales	Cytophagaceae	NA	unknown species	-0.168539325842697
Cluster_496	Bacteria	Proteobacteria	Deltaproteobacteria	Myxococcales	BIrii41	NA	unknown species	0.876288659793814
Cluster_501	Bacteria	Proteobacteria	Alphaproteobacteria	Caulobacterales	Caulobacteraceae	Asticcacaulis	Asticcacaulis biprosthecium	0.298969072164949
Cluster_506	Bacteria	Proteobacteria	Deltaproteobacteria	Myxococcales	Haliangiaceae	Haliangium	unknown species	0.302013422818792
Cluster_517	Bacteria	Parcubacteria	unknown class	unknown order	unknown family	NA	bacterium SH4-10	-0.191489361702128
Cluster_519	Bacteria	Bacteroidetes	Sphingobacteriia	Sphingobacteriales	Chitinophagaceae	Niastella	Niastella sp.	-0.176470588235294
Cluster_520	Bacteria	Fibrobacteres	Fibrobacteria	Fibrobacterales	Fibrobacteraceae	possible genus 04	unknown species	0.497267759562842
Cluster_521	Bacteria	Proteobacteria	Betaproteobacteria	Burkholderiales	Comamonadaceae	Inhella	Inhella inkyongensis	0.67816091954023
Cluster_522	Bacteria	Proteobacteria	Gammaproteobacteria	Xanthomonadales	Xanthomonadales Incertae Sedis	Acidibacter	unknown species	0.0344827586206896
Cluster_529	Bacteria	Proteobacteria	Alphaproteobacteria	Rhizobiales	Hyphomicrobiaceae	Devosia	unknown species	-0.191489361702128
Cluster_530	Bacteria	Chloroflexi	Chloroflexia	Chloroflexales	Roseiflexaceae	Roseiflexus	unknown species	0.804878048780488
Cluster_531	Bacteria	Proteobacteria	Alphaproteobacteria	Rhodospirillales	Rhodospirillaceae	NA	unknown species	0.652173913043478
Cluster_545	Bacteria	Proteobacteria	Alphaproteobacteria	Sphingomonadales	Sphingomonadaceae	Sphingobium	Sphingobium scionense	-0.931034482758621
Cluster_546	Bacteria	Proteobacteria	Deltaproteobacteria	Myxococcales	BIrii41	NA	unknown species	0.542857142857143
Cluster_560	Bacteria	Bacteroidetes	Sphingobacteriia	Sphingobacteriales	Chitinophagaceae	Niastella	unknown species	0.573333333333333
Cluster_564	Bacteria	Bacteroidetes	Cytophagia	Cytophagales	Cytophagaceae	NA	unknown species	0.62962962962963
Cluster_573	Bacteria	Proteobacteria	Gammaproteobacteria	Xanthomonadales	Xanthomonadaceae	NA	unknown species	0.743589743589744
Cluster_574	Bacteria	Bacteroidetes	Sphingobacteriia	Sphingobacteriales	Chitinophagaceae	NA	unknown species	0.428571428571429
Cluster_575	Bacteria	Spirochaetae	Spirochaetes	Spirochaetales	Spirochaetaceae	Spirochaeta 2	Spirochaeta sp.	-0.251700680272109
Cluster_579	Bacteria	Proteobacteria	Alphaproteobacteria	Sphingomonadales	Sphingomonadaceae	Sphingobium	Sphingobium amiense	-0.436893203883495
Cluster_584	Bacteria	Chlorobi	Ignavibacteria	Ignavibacteriales	BSV40	NA	unknown species	-0.961538461538461
Cluster_589	Bacteria	Proteobacteria	Alphaproteobacteria	Caulobacterales	Caulobacteraceae	Caulobacter	Caulobacter henricii	-0.194029850746269
Cluster_590	Bacteria	Actinobacteria	Actinobacteria	Micrococcales	Micrococcaceae	Arthrobacter	Arthrobacter nicotinovorans	1
Cluster_603	Bacteria	Proteobacteria	Deltaproteobacteria	Myxococcales	Haliangiaceae	Haliangium	unknown species	0.483870967741936
Cluster_615	Bacteria	Firmicutes	OPB54	unknown order	unknown family	NA	Clostridium sp.	-1
Cluster_617	Bacteria	Proteobacteria	Alphaproteobacteria	Rhodospirillales	Rhodospirillaceae	Azospirillum	Azospirillum sp.	-0.6
Cluster_633	Bacteria	Spirochaetae	Spirochaetes	Spirochaetales	Spirochaetaceae	Spirochaeta 2	Spirochaeta sp.	0.522388059701492
Cluster_636	Bacteria	Acidobacteria	Acidobacteria	Subgroup 6	unknown family	NA	unknown species	0.259259259259259
Cluster_637	Bacteria	Bacteroidetes	Sphingobacteriia	Sphingobacteriales	Chitinophagaceae	Terrimonas	unknown species	0
Cluster_655	Bacteria	Bacteroidetes	Cytophagia	Cytophagales	Cytophagaceae	NA	unknown species	0.323529411764706
Cluster_664	Bacteria	Actinobacteria	Actinobacteria	Micrococcales	Microbacteriaceae	NA	Leifsonia sp.	0.71830985915493
Cluster_673	Bacteria	Actinobacteria	Actinobacteria	Pseudonocardiales	Pseudonocardiaceae	Lentzea	Lechevalieria aerocolonigenes	1
Cluster_688	Bacteria	Proteobacteria	Alphaproteobacteria	Rhizobiales	Rhizobiaceae	Rhizobium	unknown species	-0.395348837209302
Cluster_692	Bacteria	Proteobacteria	Alphaproteobacteria	Caulobacterales	Caulobacteraceae	Caulobacter	Caulobacter vibrioides	-0.76
Cluster_699	Bacteria	Proteobacteria	Alphaproteobacteria	Sphingomonadales	Sphingomonadaceae	Sphingomonas	Sphingomonas wittichii	-0.12
Cluster_700	Bacteria	Parcubacteria	unknown class	unknown order	unknown family	NA	unknown species	0.384615384615385
Cluster_709	Bacteria	Bacteroidetes	Sphingobacteriia	Sphingobacteriales	Saprospiraceae	NA	unknown species	0.578947368421053
Cluster_710	Bacteria	Proteobacteria	Gammaproteobacteria	Xanthomonadales	Xanthomonadaceae	NA	unknown species	0.0413223140495868
Cluster_711	Bacteria	Bacteroidetes	Flavobacteriia	Flavobacteriales	Flavobacteriaceae	Flavobacterium	Flavobacterium frigidimaris	-0.965397923875432
Cluster_712	Bacteria	Verrucomicrobia	Verrucomicrobiae	Verrucomicrobiales	Verrucomicrobiaceae	Luteolibacter	unknown species	0.555555555555556
Cluster_715	Bacteria	Proteobacteria	Alphaproteobacteria	Rhizobiales	Rhizobiaceae	Rhizobium	Rhizobium lusitanum	0.444444444444444
Cluster_718	Bacteria	Saccharibacteria	unknown class	unknown order	unknown family	NA	unknown species	0.891891891891892
Cluster_721	Bacteria	Actinobacteria	Acidimicrobiia	Acidimicrobiales	Acidimicrobiaceae	CL500-29 marine group	unknown species	0.571428571428571
Cluster_729	Bacteria	Proteobacteria	Alphaproteobacteria	Rhodospirillales	Rhodospirillaceae	NA	Rhodospirillales bacterium WX36	0.0943396226415095
Cluster_732	Bacteria	Actinobacteria	Acidimicrobiia	Acidimicrobiales	Iamiaceae	Iamia	Aciditerrimonas sp.	-0.333333333333333
Cluster_734	Bacteria	Proteobacteria	Alphaproteobacteria	Rhizobiales	Rhizobiales Incertae Sedis	Rhizomicrobium	unknown species	-0.230769230769231
Cluster_737	Bacteria	Proteobacteria	Alphaproteobacteria	Rhodospirillales	Rhodospirillaceae	Dongia	unknown species	-0.0309278350515464
Cluster_744	Bacteria	Proteobacteria	Alphaproteobacteria	Rhizobiales	Phyllobacteriaceae	Mesorhizobium	Mesorhizobium loti	0
Cluster_762	Bacteria	Parcubacteria	unknown class	unknown order	unknown family	NA	Parcubacteria bacterium RAAC4_OD1_1	-0.90521327014218
Cluster_766	Bacteria	Bacteroidetes	Sphingobacteriia	Sphingobacteriales	Sphingobacteriaceae	Arcticibacter	unknown species	1
Cluster_767	Bacteria	Chloroflexi	Chloroflexia	Chloroflexales	Roseiflexaceae	Roseiflexus	unknown species	0.515151515151515
Cluster_806	Bacteria	Proteobacteria	Deltaproteobacteria	Myxococcales	BIrii41	NA	unknown species	-0.643835616438356
Cluster_807	Bacteria	Bacteroidetes	Flavobacteriia	Flavobacteriales	Flavobacteriaceae	Chryseobacterium	Chryseobacterium indologenes	1
Cluster_818	Bacteria	Proteobacteria	Betaproteobacteria	Burkholderiales	Comamonadaceae	Piscinibacter	unknown species	-0.75
Cluster_826	Bacteria	Parcubacteria	unknown class	unknown order	unknown family	NA	unknown species	-0.730994152046784
Cluster_834	Bacteria	Proteobacteria	Alphaproteobacteria	Sphingomonadales	Sphingomonadaceae	Sphingomonas	Sphingomonas leidyi	-0.142857142857143
Cluster_849	Bacteria	Bacteroidetes	Cytophagia	Cytophagales	Cytophagaceae	NA	unknown species	-0.343065693430657
Cluster_858	Bacteria	Acidobacteria	Acidobacteria	Subgroup 3	SJA-149	NA	unknown species	-0.0370370370370371
Cluster_863	Bacteria	Bacteroidetes	Bacteroidia	Bacteroidales	Porphyromonadaceae	NA	unknown species	-1
Cluster_875	Bacteria	Proteobacteria	Deltaproteobacteria	Myxococcales	BIrii41	NA	unknown species	-0.454545454545455
Cluster_879	Bacteria	Proteobacteria	Alphaproteobacteria	Rhizobiales	Rhizobiaceae	Shinella	Shinella sp.	-0.473684210526316
Cluster_884	Bacteria	Verrucomicrobia	Opitutae	Opitutales	Opitutaceae	Opitutus	unknown species	-0.0196078431372549
Cluster_889	Bacteria	Proteobacteria	Betaproteobacteria	Burkholderiales	Comamonadaceae	NA	Comamonadaceae bacterium OTSz_A_288	-0.366459627329193
Cluster_893	Bacteria	Bacteroidetes	Flavobacteriia	Flavobacteriales	Flavobacteriaceae	Flavobacterium	Flavobacterium johnsoniae	-0.865546218487395
Cluster_902	Bacteria	Proteobacteria	Alphaproteobacteria	Sphingomonadales	Sphingomonadaceae	Sphingobium	unknown species	-0.572649572649573
Cluster_906	Bacteria	Parcubacteria	unknown class	unknown order	unknown family	NA	unknown species	-0.777777777777778
Cluster_910	Bacteria	Bacteroidetes	Cytophagia	Cytophagales	Cytophagaceae	NA	unknown species	0.209302325581395
Cluster_918	Bacteria	Parcubacteria	unknown class	unknown order	unknown family	NA	unknown species	-1
Cluster_920	Bacteria	Bacteroidetes	Cytophagia	Cytophagales	Cytophagaceae	Leadbetterella	unknown species	-0.721518987341772
Cluster_923	Bacteria	Planctomycetes	Phycisphaerae	WD2101 soil group	unknown family	NA	unknown species	-0.202797202797203
Cluster_929	Bacteria	Proteobacteria	Alphaproteobacteria	Sphingomonadales	Sphingomonadaceae	Novosphingobium	unknown species	-0.813333333333333
Cluster_932	Bacteria	Bacteroidetes	Sphingobacteriia	Sphingobacteriales	env.OPS 17	NA	unknown species	-0.509433962264151
Cluster_937	Bacteria	Proteobacteria	Alphaproteobacteria	Sphingomonadales	Sphingomonadaceae	Sphingomonas	unknown species	1
Cluster_939	Bacteria	Verrucomicrobia	Opitutae	Opitutales	Opitutaceae	Opitutus	unknown species	-0.306122448979592
Cluster_944	Bacteria	Proteobacteria	Deltaproteobacteria	Myxococcales	Phaselicystidaceae	Phaselicystis	unknown species	0.473684210526316
Cluster_951	Bacteria	Actinobacteria	Actinobacteria	Kineosporiales	Kineosporiaceae	Kineosporia	unknown species	0.612903225806452
Cluster_957	Bacteria	Proteobacteria	Alphaproteobacteria	Rickettsiales	mitochondria	NA	Aegilops tauschii	1
Cluster_958	Bacteria	Fibrobacteres	Fibrobacteria	Fibrobacterales	Fibrobacteraceae	possible genus 04	unknown species	0.175257731958763
Cluster_963	Bacteria	SHA-109	unknown class	unknown order	unknown family	NA	unknown species	0.2
Cluster_966	Bacteria	Bacteroidetes	Flavobacteriia	Flavobacteriales	Flavobacteriaceae	Flavobacterium	Flavobacterium lindanitolerans	-0.975308641975309
Cluster_968	Bacteria	Spirochaetae	Spirochaetes	Spirochaetales	Leptospiraceae	Turneriella	Turneriella parva	0.785714285714286
Cluster_971	Bacteria	Proteobacteria	Deltaproteobacteria	Desulfuromonadales	AKYG597	NA	unknown species	-0.791044776119403
Cluster_979	Bacteria	Fibrobacteres	Fibrobacteria	Fibrobacterales	Fibrobacteraceae	possible genus 04	unknown species	0.306666666666667
Cluster_983	Bacteria	Proteobacteria	Alphaproteobacteria	Rhizobiales	Rhizobiaceae	Rhizobium	Agrobacterium albertimagni	0.03125
Cluster_992	Bacteria	Proteobacteria	Alphaproteobacteria	Rhodobacterales	Rhodobacteraceae	Defluviimonas	unknown species	0.181818181818182
Cluster_996	Bacteria	Spirochaetae	Spirochaetes	Spirochaetales	Spirochaetaceae	Spirochaeta 2	Spirochaeta aurantia	-0.739130434782609
Cluster_998	Bacteria	Proteobacteria	Alphaproteobacteria	Rhodospirillales	Rhodospirillaceae	Magnetospirillum	Magnetospirillum sp.	-0.636363636363636
Cluster_999	Bacteria	Bacteroidetes	Cytophagia	Cytophagales	Cytophagaceae	NA	unknown species	0.380281690140845
Cluster_1004	Bacteria	Proteobacteria	Gammaproteobacteria	Xanthomonadales	unknown family	NA	unknown species	-0.611940298507463
Cluster_1005	Bacteria	Proteobacteria	Alphaproteobacteria	Rickettsiales	mitochondria	NA	Zea mays	0.698924731182796
Cluster_1009	Bacteria	Proteobacteria	Alphaproteobacteria	DB1-14	unknown family	NA	unknown species	-0.0181818181818182
Cluster_1012	Bacteria	Proteobacteria	Alphaproteobacteria	Caulobacterales	Hyphomonadaceae	Hirschia	unknown species	-0.34375
Cluster_1027	Bacteria	Bacteroidetes	Cytophagia	Cytophagales	Cytophagaceae	Cytophaga	Cytophaga aurantiaca	-0.619047619047619
Cluster_1028	Bacteria	Proteobacteria	Betaproteobacteria	Burkholderiales	Comamonadaceae	Piscinibacter	unknown species	1
Cluster_1037	Bacteria	Proteobacteria	Alphaproteobacteria	Rhizobiales	MNG7	NA	unknown species	-0.379310344827586
Cluster_1038	Bacteria	Saccharibacteria	unknown class	unknown order	unknown family	NA	unknown species	1
Cluster_1044	Bacteria	Proteobacteria	Alphaproteobacteria	Rhizobiales	Rhizobiales Incertae Sedis	Rhizomicrobium	unknown species	-0.639344262295082
Cluster_1060	Bacteria	Proteobacteria	Gammaproteobacteria	Pseudomonadales	Pseudomonadaceae	Pseudomonas	Pseudomonas mohnii	0.238095238095238
Cluster_1074	Bacteria	Proteobacteria	Betaproteobacteria	Burkholderiales	Comamonadaceae	Aquabacterium	unknown species	-0.8
Cluster_1077	Bacteria	Proteobacteria	Gammaproteobacteria	Xanthomonadales	Xanthomonadaceae	Tahibacter	unknown species	0.2
Cluster_1080	Bacteria	Proteobacteria	Gammaproteobacteria	Pseudomonadales	Moraxellaceae	NA	unknown species	-1
Cluster_1084	Bacteria	Bacteroidetes	Sphingobacteriia	Sphingobacteriales	Chitinophagaceae	NA	unknown species	-0.245283018867925
Cluster_1086	Bacteria	Proteobacteria	Alphaproteobacteria	Caulobacterales	Hyphomonadaceae	Woodsholea	unknown species	-0.345454545454546
Cluster_1091	Bacteria	Proteobacteria	Gammaproteobacteria	Xanthomonadales	Xanthomonadaceae	NA	unknown species	0.476190476190476
Cluster_1093	Bacteria	Bacteroidetes	Cytophagia	Cytophagales	Cytophagaceae	NA	unknown species	1
Cluster_1122	Bacteria	Verrucomicrobia	Opitutae	Opitutales	Opitutaceae	Opitutus	unknown species	-0.283018867924528
Cluster_1131	Bacteria	Parcubacteria	unknown class	unknown order	unknown family	NA	unknown species	-0.653846153846154
Cluster_1143	Bacteria	Firmicutes	Bacilli	Bacillales	Staphylococcaceae	Staphylococcus	Staphylococcus gallinarum	0.761194029850746
Cluster_1146	Bacteria	Chloroflexi	Chloroflexia	Chloroflexales	Roseiflexaceae	Roseiflexus	unknown species	0.769230769230769
Cluster_1148	Bacteria	Proteobacteria	Alphaproteobacteria	Rhodospirillales	Rhodospirillaceae	Dongia	unknown species	-0.125
Cluster_1157	Bacteria	Proteobacteria	Gammaproteobacteria	Xanthomonadales	unknown family	NA	unknown species	-0.696969696969697
Cluster_1183	Bacteria	Proteobacteria	Alphaproteobacteria	Rhizobiales	Rhizobiaceae	Rhizobium	Danio rerio (zebrafish)	-0.365853658536585
Cluster_1186	Bacteria	Proteobacteria	Alphaproteobacteria	Caulobacterales	Hyphomonadaceae	Woodsholea	unknown species	0.142857142857143
Cluster_1189	Bacteria	Verrucomicrobia	Opitutae	Opitutales	Opitutaceae	Opitutus	Opitutus terrae PB90-1	-1
Cluster_1206	Bacteria	Bacteroidetes	Cytophagia	Cytophagales	Cytophagaceae	Ohtaekwangia	Ohtaekwangia kribbensis	0.658119658119658
Cluster_1217	Bacteria	Proteobacteria	Alphaproteobacteria	Rhizobiales	Bradyrhizobiaceae	Bosea	Bosea sp.	0.228915662650602
Cluster_1228	Bacteria	Actinobacteria	Actinobacteria	Pseudonocardiales	Pseudonocardiaceae	Lentzea	Lentzea albidocapillata	0.836734693877551
Cluster_1230	Bacteria	Bacteroidetes	Flavobacteriia	Flavobacteriales	Flavobacteriaceae	Flavobacterium	Flavobacterium sp.	-0.388888888888889
Cluster_1234	Bacteria	Proteobacteria	Gammaproteobacteria	Xanthomonadales	Xanthomonadaceae	Dokdonella	unknown species	-0.422222222222222
Cluster_1239	Bacteria	Bacteroidetes	Cytophagia	Cytophagales	Cytophagaceae	Ohtaekwangia	unknown species	-0.709401709401709
Cluster_1283	Bacteria	Proteobacteria	Deltaproteobacteria	Myxococcales	Sandaracinaceae	NA	unknown species	0.294117647058824
Cluster_1286	Bacteria	Proteobacteria	Gammaproteobacteria	Pseudomonadales	Pseudomonadaceae	Pseudomonas	Pseudomonas putida NBRC 14164	0.0545454545454546
Cluster_1311	Bacteria	Actinobacteria	Actinobacteria	Micromonosporales	Micromonosporaceae	Actinoplanes	Actinoplanes derwentensis	0.607843137254902
Cluster_1360	Bacteria	Proteobacteria	Deltaproteobacteria	Myxococcales	BIrii41	NA	unknown species	1
Cluster_1369	Bacteria	Proteobacteria	Alphaproteobacteria	Rhizobiales	Methylocystaceae	Pleomorphomonas	Pleomorphomonas oryzae	-0.45
Cluster_1390	Bacteria	Bacteroidetes	Cytophagia	Cytophagales	Cytophagaceae	NA	unknown species	-0.694915254237288
Cluster_1440	Bacteria	Bacteroidetes	Cytophagia	Cytophagales	Cytophagaceae	Chryseolinea	unknown species	-0.291338582677165
Cluster_1494	Bacteria	Proteobacteria	Betaproteobacteria	Burkholderiales	Comamonadaceae	Piscinibacter	unknown species	0.829787234042553
Cluster_1529	Bacteria	Firmicutes	Bacilli	Bacillales	Family XII	Exiguobacterium	Exiguobacterium indicum	1
Cluster_1550	Bacteria	Proteobacteria	Deltaproteobacteria	Myxococcales	Sandaracinaceae	NA	delta proteobacterium LX33	-0.411764705882353
Cluster_1660	Bacteria	Verrucomicrobia	Verrucomicrobiae	Verrucomicrobiales	Verrucomicrobiaceae	Luteolibacter	unknown species	-0.605442176870748
Cluster_1674	Bacteria	Proteobacteria	Betaproteobacteria	Burkholderiales	Comamonadaceae	Leptothrix	unknown species	0.142857142857143
Cluster_1682	Bacteria	Bacteroidetes	Flavobacteriia	Flavobacteriales	Flavobacteriaceae	Flavobacterium	unknown species	-0.644859813084112
Cluster_1687	Bacteria	Fibrobacteres	Fibrobacteria	Fibrobacterales	Fibrobacteraceae	possible genus 04	unknown species	0.714285714285714
Cluster_1720	Bacteria	Parcubacteria	unknown class	unknown order	unknown family	NA	unknown species	0.277777777777778
Cluster_1793	Bacteria	Bacteroidetes	Sphingobacteriia	Sphingobacteriales	Chitinophagaceae	NA	unknown species	0.407407407407407
Cluster_2001	Bacteria	Proteobacteria	Alphaproteobacteria	Rhodobacterales	Rhodobacteraceae	Rhodobacter	unknown species	-0.398058252427184
Cluster_2110	Bacteria	Proteobacteria	Deltaproteobacteria	Myxococcales	BIrii41	NA	unknown species	0.866666666666667
Cluster_2154	Bacteria	Proteobacteria	Alphaproteobacteria	Sphingomonadales	Erythrobacteraceae	NA	unknown species	-0.821782178217822
Cluster_2168	Bacteria	Chloroflexi	Anaerolineae	Anaerolineales	Anaerolineaceae	NA	unknown species	0.692307692307692
Cluster_2170	Bacteria	Bacteroidetes	Flavobacteriia	Flavobacteriales	Flavobacteriaceae	Flavobacterium	Flavobacterium succinicans	0.373493975903614
Cluster_2257	Bacteria	Acidobacteria	Acidobacteria	Subgroup 4	unknown family	Blastocatella	unknown species	0.375
Cluster_2334	Bacteria	Proteobacteria	Deltaproteobacteria	Myxococcales	Haliangiaceae	Haliangium	unknown species	0.555555555555556
Cluster_2428	Bacteria	Planctomycetes	Planctomycetacia	Planctomycetales	Planctomycetaceae	Gemmata	Gemmata sp.	-0.428571428571429
Cluster_2534	Bacteria	Proteobacteria	Betaproteobacteria	Burkholderiales	Comamonadaceae	Acidovorax	Acidovorax defluvii	-0.196581196581197
Cluster_2629	Bacteria	Bacteroidetes	Cytophagia	Cytophagales	Cytophagaceae	Ohtaekwangia	unknown species	0.717647058823529
Cluster_2930	Bacteria	Proteobacteria	Alphaproteobacteria	Rhizobiales	Bradyrhizobiaceae	Tardiphaga	unknown species	0.0588235294117647
Cluster_5554	Bacteria	Chloroflexi	Chloroflexia	Chloroflexales	Roseiflexaceae	Roseiflexus	unknown species	0.857142857142857
Cluster_11834	Bacteria	Proteobacteria	Alphaproteobacteria	Sphingomonadales	Sphingomonadaceae	Sphingomonas	Sphingomonas jaspsi	0.294117647058824
